# Supplementary material for: Artificial Intelligence–Enabled Mobile Health Intervention (mDiabetes) to Reduce Diabetes Risk Behaviors in Rural India: Quasi-Experimental Pre-Post Study
Source: J Med Internet Res. 2025 Dec 5;27:e79283. doi: 10.2196/79283 (PMC12717508; doi:10.2196/79283)
Supplement: Multimedia Appendix 1 [file jmir_v27i1e79283_app1.xlsx]

## Sheet: combined
	Timestamp_baseline	1. Are you aware of diabetes	2. Do you and/or any of your family members (parents/grandparents) have diabetes?	3.1 What causes diabetes? [Overweight/obesity]	3.2 What causes diabetes? [High Blood Pressure]	3.3 What causes diabetes? [Lack of regular exercise]	3.4 What causes diabetes? [Sedentary Lifestyle]	3.5 What causes diabetes? [Family History of diabetes]	4. Conditions associated with diabetes	5.1 - Diabetes can be cured	5.2 - Fasting blood sugar level of 210 is very high	5.3 - Lifestyle change is a very good way to prevent diabetes	5.4 - Being physically active reduces risk of diabetes.	5.5 - Regular blood glucose monitoring is important for better diabetes management	5.6 - Diabetes has no effect on kidneys	5.7 - Diabetes can lead to heart disease and stroke	6. How often do you include green vegetables in your diet?	7. Generally, how many servings of green vegetables do you eat daily?	8. In the last week, how many times did you eat green vegetables?	9. How often do you eat fruits?	10. Generally, how many fruits/ servings of fruits do you eat daily?	11. Do you consistently avoid eating high fat foods like samosas, vadai, bajji, bondas etc.?	12. In the last 2 weeks, how often did you eat out anywhere- for instance in a restaurant/hotel/from street side vendor?	13. Do you exercise currently? Or would you say you are quite active, physically?	14.1 In the last one week how often would you have done any form of exercise (Yoga/Running/Gym etc.)	14.2 In the last one week how often would you have Played any outdoor sports like football, cricket, volleyball, kabbadi, swimming etc.	14.3 In the last one week how often would you have walked?	15. On an average, per day, how long do you exercise/ engage in moderate physical activity?	16.1 Can you tell me how often do you consciously tend to take stairs instead of using lifts?	16.2 Can you tell me how often do you prefer to walk down small distances for daily chores?	16.3 Can you tell me how often do you tend to take short walking breaks when working in your place of work/home?	16.4 Can you tell me how often do you do/help with household chores like sweeping, mopping, carrying water, when at home?	16.5 Can you tell me how often do you work in the farm/fields?	19. Age group	20. Gender	21. Height (in cms)	22. Weight (in Kgs.)	24. Are you working for income?	25. Highest level of educational attainment?	Timestamp_endline	1. Are you aware of diabetes	2. Do you and/or any of your family members (parents/grandparents) have diabetes?	3.1 What causes diabetes? [Overweight/obesity]	3.2 What causes diabetes? [High Blood Pressure]	3.3 What causes diabetes? [Lack of regular exercise]	3.4 What causes diabetes? [Sedentary Lifestyle]	3.5 What causes diabetes? [Family History of diabetes]	4. Conditions associated with diabetes	5.1 - Diabetes can be cured
0	2022-02-14 14:01:58	1	1	0	1	1	0	1	4.1 - Loss of vision/cataract, 4.2 - Kidney disease,4.3 - Foot amputation, 4.5 - Poor wound healing, 4.6 - Nerve damage	1	1	1	1	1	1	1	2	4	2	2	5	1	1	1	4	3	1	1	1	1	1	1	1	2	1	5.6	63	0	3	2022-09-24 11:49:47	1	1	1	1	1	1	0	4.1 - Loss of vision/cataract, 4.2 - ಮೂತ್ರಪಿಂಡ ರೋಗ,4.3 - Foot amputation, 4.4 - Heart Failure/Stroke, 4.5 - Poor wound healing, 4.6 - Nerve damage	1
1	2022-02-14 14:06:46	1	1	0	1	1	1	1	4.1 - Loss of vision/cataract, 4.2 - Kidney disease,4.3 - Foot amputation, 4.4 - Heart Failure/Stroke, 4.5 - Poor wound healing, 4.6 - Nerve damage, 4.7 -Gum disease, See	0	0	0	0	0	1	0	1	1	1	2	2	1	1	1	4	4	1	1	3	1	1	1	1	2	1	5.6	63	0	2	2022-09-24 11:49:47	1	1	1	1	1	1	0	4.1 - Loss of vision/cataract, 4.2 - ಮೂತ್ರಪಿಂಡ ರೋಗ,4.3 - Foot amputation, 4.4 - Heart Failure/Stroke, 4.5 - Poor wound healing, 4.6 - Nerve damage	1
2	2022-02-14 14:03:14	1	1	1	1	1	1	1	4.1 - Loss of vision/cataract, 4.2 - Kidney disease,4.3 - Foot amputation, 4.4 - Heart Failure/Stroke, 4.5 - Poor wound healing	0	1	1	1	1	1	1	1	1	2	1	1	1	1	1	1	2	1	1	1	1	2	1	2	3	2	151	46.7	1	2	2022-09-21 08:23:00	1	1	1	1	1	1	1	4.1 - Loss of vision/cataract, 4.2 - ಮೂತ್ರಪಿಂಡ ರೋಗ,4.3 - Foot amputation, 4.4 - Heart Failure/Stroke, 4.5 - Poor wound healing, 4.6 - Nerve damage, 4.7 -Gum disease, 4.8 - Don't Know/Can't Say	0
3	2022-02-14 14:08:13	1	1	1	1	1	1	1	4.1 - Loss of vision/cataract, 4.2 - Kidney disease,4.3 - Foot amputation, 4.4 - Heart Failure/Stroke	0	1	1	1	1	1	1	1	1	1	1	1	1	1	1	1	2	1	3	2	1	1	1	2	3	2	151	54.7	1	2	2022-09-21 08:23:00	1	1	1	1	1	1	1	4.1 - Loss of vision/cataract, 4.2 - ಮೂತ್ರಪಿಂಡ ರೋಗ,4.3 - Foot amputation, 4.4 - Heart Failure/Stroke, 4.5 - Poor wound healing, 4.6 - Nerve damage, 4.7 -Gum disease, 4.8 - Don't Know/Can't Say	0
4	2022-02-14 14:07:23	1	0	0	0	0	0	0	4.3 - Foot amputation, 4.5 - Poor wound healing, 4.6 - Nerve damage	0	1	1	1	1	1	1	1	4	3	2	1	0	1	1	1	3	1	2	1	1	2	1	2	2	2	148	46.4	1	1	2022-09-13 12:53:58	1	0	1	1	1	1	1	4.1 - Loss of vision/cataract, 4.2 - ಮೂತ್ರಪಿಂಡ ರೋಗ,4.3 - Foot amputation, 4.4 - Heart Failure/Stroke, 4.5 - Poor wound healing, 4.6 - Nerve damage, 4.7 -Gum disease	0
5	2022-02-14 14:07:48	1	0	0	0	0	0	0	4.3 - Foot amputation, 4.4 - Heart Failure/Stroke	0	1	1	1	1	1	1	1	4	2	3	1	0	1	1	1	3	1	1	2	1	2	1	2	1	2	158	41.4	1	3	2022-09-15 20:13:45	1	0	1	1	1	1	1	4.1 - Loss of vision/cataract,4.3 - Foot amputation, 4.4 - Heart Failure/Stroke, 4.6 - Nerve damage	0
6	2022-02-14 14:07:58	1	0	1	1	1	1	1	4.1 - Loss of vision/cataract,4.3 - Foot amputation, 4.4 - Heart Failure/Stroke, 4.5 - Poor wound healing, 4.6 - Nerve damage, 4.7 -Gum disease, 4.8 - Don't Know/Can't Say	1	1	1	1	1	1	1	1	1	4	3	1	1	1	1	3	3	1	4	1	1	1	1	1	3	2	150	59	1	4	2022-09-26 19:19:56	1	0	1	1	0	0	1	4.1 - Loss of vision/cataract, 4.2 - ಮೂತ್ರಪಿಂಡ ರೋಗ,4.3 - Foot amputation, 4.4 - Heart Failure/Stroke	0
7	2022-02-14 14:09:17	1	0	1	1	1	1	1	4.2 - Kidney disease, 4.4 - Heart Failure/Stroke	0	1	1	1	1	1	1	1	4	4	2	2	1	1	0	3	3	3	4	2	1	2	1	2	1	2	156	50.4	1	1	2022-10-19 07:45:38	1	0	1	0	1	0	1	4.1 - Loss of vision/cataract, 4.2 - ಮೂತ್ರಪಿಂಡ ರೋಗ,4.3 - Foot amputation, 4.4 - Heart Failure/Stroke, 4.5 - Poor wound healing, 4.6 - Nerve damage, 4.7 -Gum disease	1
8	2022-02-14 14:09:57	1	1	1	1	1	1	0	4.2 - Kidney disease,4.3 - Foot amputation, 4.4 - Heart Failure/Stroke, 4.6 - Nerve damage, 4.7 -Gum disease	1	1	1	1	1	1	1	4	3	4	2	1	1	1	1	3	3	1	4	1	1	1	1	1	2	2	1.55	47	1	1	2022-10-07 14:21:21	1	1	1	1	0	1	0	4.1 - Loss of vision/cataract, 4.2 - ಮೂತ್ರಪಿಂಡ ರೋಗ,4.3 - Foot amputation	0
9	2022-02-25 13:42:46	1	1	1	1	1	1	1	4.1 - Loss of vision/cataract, 4.2 - Kidney disease,4.3 - Foot amputation, 4.4 - Heart Failure/Stroke, 4.5 - Poor wound healing, 4.6 - Nerve damage, 4.7 -Gum disease, 4.8 - Don't Know/Can't Say	1	1	1	1	1	0	1	2	3	4	3	3	1	2	1	3	2	1	3	2	2	2	1	2	3	2	162	47	1	2	2022-10-07 14:21:21	1	1	1	1	0	1	0	4.1 - Loss of vision/cataract, 4.2 - ಮೂತ್ರಪಿಂಡ ರೋಗ,4.3 - Foot amputation	0
10	2022-02-14 18:51:39	1	0	0	0	0	0	0	4.3 - Foot amputation, 4.4 - Heart Failure/Stroke, 4.7 -Gum disease	0	1	1	0	1	1	1	1	3	3	2	2	1	1	1	2	3	1	1	1	1	2	1	2	2	1	164	52.3	1	4	2022-09-21 19:49:48	1	0	1	1	1	1	1	4.1 - Loss of vision/cataract, 4.2 - ಮೂತ್ರಪಿಂಡ ರೋಗ,4.3 - Foot amputation, 4.4 - Heart Failure/Stroke, 4.5 - Poor wound healing, 4.6 - Nerve damage	1
11	2022-02-14 19:09:40	1	1	1	1	1	1	0	4.1 - Loss of vision/cataract, 4.2 - Kidney disease,4.3 - Foot amputation, 4.4 - Heart Failure/Stroke, 4.5 - Poor wound healing	0	1	1	1	1	1	1	1	1	1	1	1	1	1	1	1	2	1	1	2	1	2	2	1	3	1	159	63.5	1	2	2022-09-20 21:59:30	0	1	1	1	1	1	1	4.1 - Loss of vision/cataract, 4.2 - ಮೂತ್ರಪಿಂಡ ರೋಗ,4.3 - Foot amputation, 4.4 - Heart Failure/Stroke, 4.5 - Poor wound healing, 4.6 - Nerve damage, 4.7 -Gum disease, 4.8 - Don't Know/Can't Say	0
12	2022-02-14 20:00:26	1	0	1	1	1	0	0	4.1 - Loss of vision/cataract, 4.2 - Kidney disease,4.3 - Foot amputation, 4.4 - Heart Failure/Stroke, 4.5 - Poor wound healing, 4.6 - Nerve damage, 4.7 -Gum disease	0	1	1	1	1	0	1	1	4	4	3	2	0	2	1	1	1	1	2	1	1	1	1	1	1	2	155	38.5	1	3	2022-09-13 09:23:27	1	0	1	1	1	1	1	4.1 - Loss of vision/cataract, 4.2 - ಮೂತ್ರಪಿಂಡ ರೋಗ,4.3 - Foot amputation, 4.4 - Heart Failure/Stroke, 4.5 - Poor wound healing, 4.6 - Nerve damage, 4.7 -Gum disease, 4.8 - Don't Know/Can't Say	0
13	2022-02-14 20:00:26	1	0	1	1	1	0	0	4.1 - Loss of vision/cataract, 4.2 - Kidney disease,4.3 - Foot amputation, 4.4 - Heart Failure/Stroke, 4.5 - Poor wound healing, 4.6 - Nerve damage, 4.7 -Gum disease	0	1	1	1	1	0	1	1	4	4	3	2	0	2	1	1	1	1	2	1	1	1	1	1	1	2	155	38.5	1	3	2022-09-13 12:47:14	1	0	1	1	1	1	1	4.1 - Loss of vision/cataract, 4.2 - ಮೂತ್ರಪಿಂಡ ರೋಗ,4.3 - Foot amputation, 4.4 - Heart Failure/Stroke, 4.5 - Poor wound healing, 4.6 - Nerve damage, 4.7 -Gum disease	0
14	2022-02-15 10:30:54	1	0	1	1	1	1	0	4.1 - Loss of vision/cataract, 4.2 - Kidney disease,4.3 - Foot amputation, 4.4 - Heart Failure/Stroke, 4.5 - Poor wound healing, 4.6 - Nerve damage, 4.7 -Gum disease	0	1	1	1	1	99	99	1	4	3	3	3	0	2	1	3	4	1	4	2	1	1	1	3	3	1	169	70.4	1	4	2022-10-17 19:00:10	1	0	0	1	0	1	0	4.1 - Loss of vision/cataract, 4.2 - ಮೂತ್ರಪಿಂಡ ರೋಗ,4.3 - Foot amputation, 4.4 - Heart Failure/Stroke, 4.5 - Poor wound healing, 4.6 - Nerve damage, 4.7 -Gum disease	1
15	2022-02-15 10:47:45	0	1	1	1	1	1	1	4.1 - Loss of vision/cataract, 4.2 - Kidney disease,4.3 - Foot amputation, 4.4 - Heart Failure/Stroke, 4.5 - Poor wound healing, 4.6 - Nerve damage, 4.8 - Don't Know/Can't Say	0	1	99	99	99	99	99	3	4	3	4	5	1	1	0	4	4	1	4	1	1	1	1	1	3	2	143	49.4	1	4	2022-10-11 09:52:58	1	1	0	1	0	1	0	4.8 - Don't Know/Can't Say	1
16	2022-02-15 11:03:53	0	0	1	1	1	0	0	4.1 - Loss of vision/cataract,4.3 - Foot amputation, 4.6 - Nerve damage	0	1	99	1	99	99	1	3	4	4	2	4	0	1	0	4	4	1	3	3	1	1	1	1	4	2	153	50.1	1	4	2022-10-18 10:27:46	0	0	0	1	0	1	0	4.8 - Don't Know/Can't Say	1
17	2022-02-15 11:11:50	0	0	0	1	0	0	0	4.1 - Loss of vision/cataract, 4.2 - Kidney disease,4.3 - Foot amputation, 4.4 - Heart Failure/Stroke, 4.5 - Poor wound healing, 4.6 - Nerve damage, 4.7 -Gum disease, 4.8 - Don't Know/Can't Say	99	0	99	99	99	99	99	3	3	4	3	3	0	1	0	4	3	1	4	3	1	1	1	1	3	1	158	53.61	1	4	2022-10-18 10:27:46	0	0	0	1	0	1	0	4.8 - Don't Know/Can't Say	1
18	2022-02-15 12:24:23	1	0	0	1	0	0	1	4.1 - Loss of vision/cataract, 4.2 - Kidney disease,4.3 - Foot amputation, 4.5 - Poor wound healing	0	0	1	1	0	0	1	3	3	3	3	2	0	2	1	1	2	1	2	1	1	1	1	1	3	1	61	58	1	1	2022-09-18 19:52:31	1	0	1	1	1	1	0	4.1 - Loss of vision/cataract, 4.2 - ಮೂತ್ರಪಿಂಡ ರೋಗ,4.3 - Foot amputation, 4.4 - Heart Failure/Stroke, 4.5 - Poor wound healing, 4.6 - Nerve damage	1
19	2022-02-15 12:53:13	1	0	1	0	0	0	1	4.1 - Loss of vision/cataract, 4.2 - Kidney disease,4.3 - Foot amputation, 4.4 - Heart Failure/Stroke, 4.6 - Nerve damage	0	1	1	0	0	1	0	3	4	4	3	2	0	2	1	1	2	1	2	1	1	1	1	1	3	1	66	65	1	4	2022-09-16 19:33:54	1	0	1	1	1	1	0	4.1 - Loss of vision/cataract, 4.2 - ಮೂತ್ರಪಿಂಡ ರೋಗ,4.3 - Foot amputation, 4.4 - Heart Failure/Stroke, 4.5 - Poor wound healing, 4.6 - Nerve damage	1
20	2022-02-15 12:59:21	0	0	1	1	1	1	1	4.1 - Loss of vision/cataract, 4.2 - Kidney disease,4.3 - Foot amputation, 4.4 - Heart Failure/Stroke, 4.5 - Poor wound healing, 4.6 - Nerve damage, 4.7 -Gum disease, 4.8 - Don't Know/Can't Say	0	1	1	1	1	1	1	3	4	1	3	4	0	3	1	1	2	1	2	1	1	1	1	2	2	1	165	73.7	1	1	2022-09-13 14:55:13	1	0	1	1	1	1	1	4.1 - Loss of vision/cataract, 4.2 - ಮೂತ್ರಪಿಂಡ ರೋಗ,4.3 - Foot amputation, 4.4 - Heart Failure/Stroke, 4.5 - Poor wound healing, 4.6 - Nerve damage, 4.7 -Gum disease	1
21	2022-02-15 13:01:57	1	0	0	0	1	0	1	4.1 - Loss of vision/cataract, 4.2 - Kidney disease,4.3 - Foot amputation, 4.4 - Heart Failure/Stroke, 4.6 - Nerve damage	0	0	0	1	1	1	1	3	3	4	3	2	0	2	1	1	2	1	2	1	1	1	1	1	3	1	66	68	1	2	2022-09-18 19:25:57	1	0	1	1	1	1	0	4.1 - Loss of vision/cataract, 4.2 - ಮೂತ್ರಪಿಂಡ ರೋಗ,4.3 - Foot amputation, 4.4 - Heart Failure/Stroke, 4.5 - Poor wound healing, 4.6 - Nerve damage, 4.7 -Gum disease	1
22	2022-02-15 13:09:39	1	1	0	1	1	0	1	4.1 - Loss of vision/cataract, 4.2 - Kidney disease,4.3 - Foot amputation, 4.4 - Heart Failure/Stroke, 4.5 - Poor wound healing, 4.6 - Nerve damage, 4.7 -Gum disease	0	1	0	0	0	0	0	3	4	3	2	1	0	1	0	4	4	1	1	2	1	3	2	2	4	2	61	48	1	4	2022-09-21 19:10:16	1	1	1	1	1	1	0	4.1 - Loss of vision/cataract, 4.2 - ಮೂತ್ರಪಿಂಡ ರೋಗ,4.3 - Foot amputation, 4.4 - Heart Failure/Stroke, 4.5 - Poor wound healing, 4.6 - Nerve damage	1
23	2022-02-15 13:10:35	1	0	1	1	1	1	1	4.1 - Loss of vision/cataract, 4.2 - Kidney disease,4.3 - Foot amputation, 4.4 - Heart Failure/Stroke, 4.5 - Poor wound healing, 4.6 - Nerve damage, 4.7 -Gum disease, 4.8 - Don't Know/Can't Say	1	1	1	1	1	0	1	1	2	3	2	3	1	1	1	2	2	2	1	1	1	1	1	2	1	2	157	49	1	2	2022-10-19 17:11:31	1	0	0	1	1	0	1	4.1 - Loss of vision/cataract, 4.2 - ಮೂತ್ರಪಿಂಡ ರೋಗ, 4.4 - Heart Failure/Stroke	0
24	2022-02-15 13:54:57	1	1	0	0	1	0	1	4.1 - Loss of vision/cataract, 4.2 - Kidney disease,4.3 - Foot amputation, 4.4 - Heart Failure/Stroke, 4.5 - Poor wound healing, 4.6 - Nerve damage	0	1	1	1	1	0	1	3	1	2	2	2	0	3	1	3	4	1	2	2	1	1	2	2	4	1	66	61	1	3	2022-09-21 19:03:49	1	0	1	1	1	1	0	4.1 - Loss of vision/cataract, 4.2 - ಮೂತ್ರಪಿಂಡ ರೋಗ,4.3 - Foot amputation, 4.4 - Heart Failure/Stroke, 4.5 - Poor wound healing, 4.6 - Nerve damage, 4.7 -Gum disease	1
25	2022-02-15 14:19:27	1	0	0	1	1	1	1	4.1 - Loss of vision/cataract, 4.2 - Kidney disease,4.3 - Foot amputation, 4.4 - Heart Failure/Stroke, 4.5 - Poor wound healing, 4.6 - Nerve damage, 4.7 -Gum disease	0	1	1	1	1	1	1	3	2	3	2	1	0	2	1	1	2	1	1	2	1	1	1	1	1	1	66	51	1	1	2022-09-27 19:15:35	1	0	1	1	1	1	0	4.1 - Loss of vision/cataract, 4.2 - ಮೂತ್ರಪಿಂಡ ರೋಗ,4.3 - Foot amputation, 4.4 - Heart Failure/Stroke, 4.5 - Poor wound healing, 4.6 - Nerve damage, 4.7 -Gum disease	1
26	2022-02-15 14:24:17	1	0	0	1	1	1	1	4.1 - Loss of vision/cataract, 4.2 - Kidney disease,4.3 - Foot amputation, 4.4 - Heart Failure/Stroke, 4.5 - Poor wound healing, 4.6 - Nerve damage, 4.7 -Gum disease	0	1	1	1	1	0	1	3	3	3	2	1	0	1	0	1	4	1	2	2	1	1	1	1	3	2	64	86	1	4	2022-09-17 19:12:10	1	0	1	1	1	1	0	4.1 - Loss of vision/cataract, 4.2 - ಮೂತ್ರಪಿಂಡ ರೋಗ,4.3 - Foot amputation, 4.4 - Heart Failure/Stroke, 4.5 - Poor wound healing, 4.6 - Nerve damage	1
27	2022-02-15 14:31:45	1	0	0	1	1	1	1	4.1 - Loss of vision/cataract, 4.2 - Kidney disease,4.3 - Foot amputation, 4.4 - Heart Failure/Stroke, 4.5 - Poor wound healing, 4.6 - Nerve damage, 4.7 -Gum disease	0	1	1	1	1	0	1	3	3	2	2	1	0	2	1	1	4	1	1	2	1	1	1	2	2	2	57	53	1	4	2022-09-15 19:03:08	1	0	1	1	1	1	0	4.1 - Loss of vision/cataract, 4.2 - ಮೂತ್ರಪಿಂಡ ರೋಗ,4.3 - Foot amputation, 4.4 - Heart Failure/Stroke, 4.5 - Poor wound healing, 4.6 - Nerve damage	1
28	2022-02-15 14:36:37	0	0	1	0	0	0	0	4.2 - Kidney disease,4.3 - Foot amputation	1	1	1	0	1	1	0	1	3	1	2	3	1	1	0	3	3	3	4	2	2	2	1	2	2	2	5.1	43.7	0	4	2022-09-24 21:04:18	1	0	0	0	1	0	1	4.1 - Loss of vision/cataract, 4.2 - ಮೂತ್ರಪಿಂಡ ರೋಗ,4.3 - Foot amputation	0
29	2022-02-15 14:38:13	0	0	1	0	0	0	0	4.2 - Kidney disease,4.3 - Foot amputation	1	1	1	0	1	1	0	1	3	1	2	3	1	1	0	3	3	3	4	2	2	2	1	2	2	2	5.1	43.7	0	4	2022-09-24 21:04:18	1	0	0	0	1	0	1	4.1 - Loss of vision/cataract, 4.2 - ಮೂತ್ರಪಿಂಡ ರೋಗ,4.3 - Foot amputation	0
30	2022-02-15 14:37:10	1	0	0	1	1	1	1	4.1 - Loss of vision/cataract, 4.2 - Kidney disease,4.3 - Foot amputation, 4.4 - Heart Failure/Stroke, 4.5 - Poor wound healing, 4.6 - Nerve damage, 4.7 -Gum disease	0	1	1	1	1	1	1	3	3	3	2	1	0	1	1	1	4	1	2	2	1	1	1	1	3	1	64	51	1	4	2022-09-16 19:19:43	1	0	1	1	1	1	0	4.1 - Loss of vision/cataract, 4.2 - ಮೂತ್ರಪಿಂಡ ರೋಗ,4.3 - Foot amputation, 4.4 - Heart Failure/Stroke, 4.5 - Poor wound healing, 4.6 - Nerve damage	1
31	2022-02-15 14:46:38	0	0	0	0	1	1	0	4.2 - Kidney disease, 4.5 - Poor wound healing, 4.7 -Gum disease	1	1	0	0	0	1	1	1	2	2	3	4	0	1	1	3	3	1	4	1	2	1	2	1	3	2	4.8	58.8	1	4	2022-09-24 19:58:26	1	0	0	0	1	1	0	4.2 - ಮೂತ್ರಪಿಂಡ ರೋಗ,4.3 - Foot amputation	0
32	2022-02-15 14:46:38	0	0	0	0	1	1	0	4.2 - Kidney disease, 4.5 - Poor wound healing, 4.7 -Gum disease	1	1	0	0	0	1	1	1	2	2	3	4	0	1	1	3	3	1	4	1	2	1	2	1	3	2	4.8	58.8	1	4	2022-09-29 20:17:36	0	1	0	0	0	0	0	4.3 - Foot amputation	99
33	2022-02-15 14:48:24	1	0	0	1	1	1	1	4.1 - Loss of vision/cataract, 4.2 - Kidney disease,4.3 - Foot amputation, 4.4 - Heart Failure/Stroke, 4.5 - Poor wound healing, 4.6 - Nerve damage	0	1	1	1	1	0	1	3	2	2	2	1	0	1	1	1	4	1	2	2	1	1	1	1	4	2	62	66	1	4	2022-10-13 19:38:19	1	0	1	1	1	1	0	4.1 - Loss of vision/cataract, 4.2 - ಮೂತ್ರಪಿಂಡ ರೋಗ,4.3 - Foot amputation, 4.4 - Heart Failure/Stroke, 4.5 - Poor wound healing	1
34	2022-02-15 14:53:26	0	0	1	1	0	0	0	4.8 - Don't Know/Can't Say	1	1	1	1	1	0	0	1	1	1	3	1	0	2	0	3	2	2	2	2	1	1	1	2	3	2	4.9	58.4	1	4	2022-09-29 20:05:16	0	0	1	0	0	1	0	4.4 - Heart Failure/Stroke	99
35	2022-02-15 14:58:49	0	0	0	0	0	1	1	4.3 - Foot amputation, 4.4 - Heart Failure/Stroke	1	1	1	1	1	1	1	2	1	1	2	1	0	1	0	2	2	2	2	2	1	2	1	2	3	1	66.6	5.4	1	4	2022-09-29 20:05:16	0	0	1	0	0	1	0	4.4 - Heart Failure/Stroke	99
36	2022-02-15 14:58:11	1	1	0	1	1	1	0	4.1 - Loss of vision/cataract, 4.2 - Kidney disease,4.3 - Foot amputation, 4.4 - Heart Failure/Stroke, 4.5 - Poor wound healing, 4.6 - Nerve damage	0	1	1	1	1	1	1	3	2	3	2	1	0	1	1	1	4	1	2	2	1	1	1	2	4	2	50	48	1	4	2022-09-16 18:39:28	1	1	1	1	1	1	0	4.1 - Loss of vision/cataract, 4.2 - ಮೂತ್ರಪಿಂಡ ರೋಗ,4.3 - Foot amputation, 4.4 - Heart Failure/Stroke, 4.5 - Poor wound healing, 4.6 - Nerve damage, 4.7 -Gum disease	1
37	2022-02-15 15:03:04	1	1	0	1	1	1	0	4.1 - Loss of vision/cataract, 4.2 - Kidney disease,4.3 - Foot amputation, 4.4 - Heart Failure/Stroke, 4.5 - Poor wound healing, 4.6 - Nerve damage	0	1	1	1	1	0	1	3	2	3	2	1	0	1	1	1	4	1	1	2	1	1	2	3	4	1	63	61	1	4	2022-09-16 19:47:33	1	1	1	1	1	1	0	4.1 - Loss of vision/cataract, 4.2 - ಮೂತ್ರಪಿಂಡ ರೋಗ,4.3 - Foot amputation, 4.4 - Heart Failure/Stroke, 4.5 - Poor wound healing, 4.6 - Nerve damage	1
38	2022-02-15 15:08:24	1	0	0	1	1	1	0	4.1 - Loss of vision/cataract, 4.2 - Kidney disease,4.3 - Foot amputation, 4.4 - Heart Failure/Stroke, 4.5 - Poor wound healing, 4.6 - Nerve damage, 4.7 -Gum disease	0	1	1	1	1	0	1	3	3	3	3	1	0	2	1	1	4	1	2	2	1	1	1	3	2	2	62	65	1	3	2022-09-21 19:28:41	1	0	1	1	1	1	0	4.1 - Loss of vision/cataract, 4.2 - ಮೂತ್ರಪಿಂಡ ರೋಗ,4.3 - Foot amputation, 4.4 - Heart Failure/Stroke, 4.5 - Poor wound healing, 4.6 - Nerve damage, 4.7 -Gum disease	1
39	2022-02-15 15:12:11	1	0	0	1	1	1	0	4.1 - Loss of vision/cataract, 4.2 - Kidney disease,4.3 - Foot amputation, 4.4 - Heart Failure/Stroke, 4.5 - Poor wound healing, 4.6 - Nerve damage	0	1	1	1	1	0	1	3	2	3	2	1	0	1	1	1	4	1	2	2	1	1	1	1	3	1	66	61	1	4	2022-09-17 19:27:58	1	0	1	1	1	1	0	4.1 - Loss of vision/cataract, 4.2 - ಮೂತ್ರಪಿಂಡ ರೋಗ,4.3 - Foot amputation, 4.4 - Heart Failure/Stroke, 4.5 - Poor wound healing	1
40	2022-02-15 15:15:50	1	0	0	1	1	1	0	4.1 - Loss of vision/cataract, 4.2 - Kidney disease,4.3 - Foot amputation, 4.4 - Heart Failure/Stroke, 4.5 - Poor wound healing	0	1	1	1	1	0	1	3	2	3	2	1	0	1	1	1	4	1	1	2	1	1	1	1	3	1	64	49	1	4	2022-10-13 19:31:43	1	0	1	1	1	1	0	4.1 - Loss of vision/cataract, 4.2 - ಮೂತ್ರಪಿಂಡ ರೋಗ,4.3 - Foot amputation, 4.4 - Heart Failure/Stroke, 4.5 - Poor wound healing	1
41	2022-02-15 15:19:21	1	0	0	1	1	1	1	4.1 - Loss of vision/cataract, 4.2 - Kidney disease,4.3 - Foot amputation, 4.4 - Heart Failure/Stroke, 4.5 - Poor wound healing, 4.6 - Nerve damage	0	1	1	1	1	0	1	3	3	3	2	1	0	1	1	1	4	1	2	2	1	1	1	1	3	2	64	56	1	4	2022-09-16 18:52:00	1	0	1	1	1	1	0	4.1 - Loss of vision/cataract, 4.2 - ಮೂತ್ರಪಿಂಡ ರೋಗ,4.3 - Foot amputation, 4.4 - Heart Failure/Stroke, 4.5 - Poor wound healing, 4.6 - Nerve damage	1
42	2022-02-15 16:52:49	1	0	1	1	1	1	1	4.1 - Loss of vision/cataract, 4.2 - Kidney disease,4.3 - Foot amputation, 4.4 - Heart Failure/Stroke, 4.5 - Poor wound healing, 4.6 - Nerve damage, 4.7 -Gum disease, 4.8 - Don't Know/Can't Say	1	1	1	1	1	0	0	1	1	4	3	2	0	2	1	3	3	1	4	1	1	1	1	1	1	2	144	45.3	1	2	2022-09-21 14:49:10	1	0	1	1	1	0	0	4.1 - Loss of vision/cataract, 4.2 - ಮೂತ್ರಪಿಂಡ ರೋಗ,4.3 - Foot amputation, 4.5 - Poor wound healing	0
43	2022-02-15 16:52:50	1	1	1	1	1	1	1	4.1 - Loss of vision/cataract, 4.2 - Kidney disease,4.3 - Foot amputation, 4.4 - Heart Failure/Stroke, 4.5 - Poor wound healing, 4.6 - Nerve damage, 4.7 -Gum disease	1	1	1	1	1	0	1	1	2	3	1	2	0	1	1	4	4	1	2	1	1	1	1	3	2	2	156	65	1	2	2022-09-17 16:50:59	1	1	0	1	1	0	1	4.1 - Loss of vision/cataract, 4.2 - ಮೂತ್ರಪಿಂಡ ರೋಗ,4.3 - Foot amputation, 4.4 - Heart Failure/Stroke, 4.5 - Poor wound healing, 4.6 - Nerve damage, 4.7 -Gum disease	1
44	2022-02-15 16:59:29	0	0	1	1	1	1	0	4.1 - Loss of vision/cataract, 4.2 - Kidney disease,4.3 - Foot amputation, 4.5 - Poor wound healing, 4.6 - Nerve damage	0	99	99	99	99	99	99	3	2	2	2	1	0	1	0	4	4	1	4	3	2	2	2	2	3	2	155	53.3	1	4	2022-09-22 06:54:59	0	0	0	1	1	0	0	4.8 - Don't Know/Can't Say	1
45	2022-02-15 17:16:07	1	1	1	1	1	0	1	4.1 - Loss of vision/cataract,4.3 - Foot amputation, 4.4 - Heart Failure/Stroke, 4.5 - Poor wound healing, 4.6 - Nerve damage, 4.7 -Gum disease, 4.8 - Don't Know/Can't Say	0	1	99	99	99	99	99	2	3	3	4	1	0	1	0	3	3	1	4	1	1	1	1	3	4	1	158	66.8	1	4	2022-09-21 10:40:31	1	0	1	1	1	1	0	4.1 - Loss of vision/cataract, 4.2 - ಮೂತ್ರಪಿಂಡ ರೋಗ,4.3 - Foot amputation, 4.4 - Heart Failure/Stroke, 4.5 - Poor wound healing, 4.6 - Nerve damage, 4.7 -Gum disease	1
46	2022-02-15 17:36:01	0	0	0	1	1	0	0	4.1 - Loss of vision/cataract,4.3 - Foot amputation, 4.5 - Poor wound healing, 4.6 - Nerve damage, 4.7 -Gum disease, 4.8 - Don't Know/Can't Say	0	0	1	1	1	1	1	1	2	1	2	3	0	1	0	4	4	1	4	1	1	1	1	1	3	1	164	70.2	1	4	2022-10-17 11:17:41	0	0	0	1	0	1	0	4.8 - Don't Know/Can't Say	1
47	2022-02-15 17:55:26	0	0	1	1	1	1	0	4.1 - Loss of vision/cataract, 4.2 - Kidney disease,4.3 - Foot amputation, 4.4 - Heart Failure/Stroke, 4.5 - Poor wound healing, 4.6 - Nerve damage, 4.7 -Gum disease, 4.8 - Don't Know/Can't Say	0	99	99	99	99	99	99	1	1	1	1	1	0	2	0	4	4	1	4	1	1	1	1	1	2	2	145	46.6	1	1	2022-10-19 07:53:57	1	0	0	1	0	1	0	4.1 - Loss of vision/cataract, 4.2 - ಮೂತ್ರಪಿಂಡ ರೋಗ,4.3 - Foot amputation, 4.4 - Heart Failure/Stroke, 4.5 - Poor wound healing, 4.6 - Nerve damage, 4.7 -Gum disease	1
48	2022-02-15 18:19:24	0	0	1	0	0	1	1	4.8 - Don't Know/Can't Say	0	0	1	0	1	0	1	1	3	4	2	1	1	2	0	3	3	1	4	2	1	1	1	2	1	2	5	48.8	0	4	2022-09-24 13:40:18	0	0	0	1	0	1	0	4.2 - ಮೂತ್ರಪಿಂಡ ರೋಗ, 4.6 - Nerve damage	99
49	2022-02-16 20:11:35	0	0	0	1	0	1	0	4.8 - Don't Know/Can't Say	1	1	0	1	0	1	1	1	4	2	2	2	1	1	0	3	3	1	4	2	1	2	1	2	1	2	5.1	48.3	0	4	2022-09-24 13:40:18	0	0	0	1	0	1	0	4.2 - ಮೂತ್ರಪಿಂಡ ರೋಗ, 4.6 - Nerve damage	99
50	2022-02-16 20:13:39	0	0	0	1	0	1	0	4.8 - Don't Know/Can't Say	1	1	0	1	0	1	1	1	4	2	2	2	1	1	0	3	3	1	4	2	1	2	1	2	1	2	5.1	48.3	0	4	2022-09-24 13:40:18	0	0	0	1	0	1	0	4.2 - ಮೂತ್ರಪಿಂಡ ರೋಗ, 4.6 - Nerve damage	99
51	2022-02-15 18:39:06	0	0	0	0	0	0	0	4.1 - Loss of vision/cataract, 4.7 -Gum disease	1	0	0	1	1	1	1	1	2	1	2	1	1	4	0	3	3	3	1	1	1	1	1	2	4	2	4.11	39.2	0	4	2022-09-29 21:08:59	1	0	0	1	0	0	1	4.1 - Loss of vision/cataract, 4.2 - ಮೂತ್ರಪಿಂಡ ರೋಗ,4.3 - Foot amputation, 4.5 - Poor wound healing	1
52	2022-02-15 19:10:59	0	0	1	0	1	0	0	4.5 - Poor wound healing, 4.6 - Nerve damage	1	0	1	0	1	1	1	1	4	4	2	3	1	1	0	3	3	1	2	2	2	1	1	2	3	2	4.1	49.1	0	4	2022-10-13 18:38:10	1	1	1	0	1	0	1	4.1 - Loss of vision/cataract, 4.2 - ಮೂತ್ರಪಿಂಡ ರೋಗ, 4.4 - Heart Failure/Stroke	0
53	2022-02-15 19:20:25	0	0	0	0	0	0	0	4.1 - Loss of vision/cataract, 4.5 - Poor wound healing	1	0	1	1	1	1	1	1	3	1	1	2	1	2	0	3	3	1	2	2	2	1	1	2	3	2	4.1	57.9	0	1	2022-09-24 20:30:48	1	0	1	0	1	1	0	4.1 - Loss of vision/cataract, 4.2 - ಮೂತ್ರಪಿಂಡ ರೋಗ,4.3 - Foot amputation	0
54	2022-02-15 19:54:06	1	0	0	1	0	1	1	4.1 - Loss of vision/cataract, 4.2 - Kidney disease,4.3 - Foot amputation, 4.4 - Heart Failure/Stroke, 4.5 - Poor wound healing, 4.6 - Nerve damage, 4.7 -Gum disease, 4.8 - Don't Know/Can't Say, No	0	1	1	0	1	0	1	1	4	1	1	4	0	2	1	1	2	1	2	1	1	1	1	2	2	2	145	36	1	3	2022-09-13 13:07:20	1	0	1	1	1	1	1	4.1 - Loss of vision/cataract, 4.2 - ಮೂತ್ರಪಿಂಡ ರೋಗ,4.3 - Foot amputation, 4.4 - Heart Failure/Stroke, 4.5 - Poor wound healing, 4.6 - Nerve damage, 4.7 -Gum disease	1
55	2022-02-15 20:41:11	1	0	0	0	0	0	0	4.3 - Foot amputation, 4.4 - Heart Failure/Stroke, 4.7 -Gum disease	0	1	1	1	1	0	0	1	3	2	3	3	0	2	1	2	2	1	2	1	2	1	1	3	2	2	165	55.4	1	4	2022-10-07 15:41:56	1	0	1	1	1	1	1	4.1 - Loss of vision/cataract, 4.2 - ಮೂತ್ರಪಿಂಡ ರೋಗ,4.3 - Foot amputation, 4.4 - Heart Failure/Stroke, 4.5 - Poor wound healing, 4.6 - Nerve damage	1
56	2022-02-15 22:14:22	0	0	0	1	1	1	1	4.1 - Loss of vision/cataract, 4.2 - Kidney disease,4.3 - Foot amputation, 4.4 - Heart Failure/Stroke, 4.5 - Poor wound healing, 4.6 - Nerve damage, 4.7 -Gum disease, 4.8 - Don't Know/Can't Say	1	1	1	1	99	99	1	3	2	2	2	4	1	2	1	3	3	2	2	2	1	1	1	1	1	1	5.5	60	0	3	2022-09-30 21:33:52	1	0	1	1	1	1	1	4.1 - Loss of vision/cataract, 4.2 - ಮೂತ್ರಪಿಂಡ ರೋಗ,4.3 - Foot amputation, 4.4 - Heart Failure/Stroke, 4.5 - Poor wound healing, 4.6 - Nerve damage, 4.7 -Gum disease, 4.8 - Don't Know/Can't Say	0
57	2022-02-18 18:31:14	0	0	1	0	0	1	0	4.3 - Foot amputation, 4.6 - Nerve damage, 4.8 - Don't Know/Can't Say	0	1	99	99	99	99	99	2	4	4	2	3	0	1	0	4	4	1	4	1	1	1	1	1	3	1	155	63.6	1	4	2022-09-30 21:33:52	1	0	1	1	1	1	1	4.1 - Loss of vision/cataract, 4.2 - ಮೂತ್ರಪಿಂಡ ರೋಗ,4.3 - Foot amputation, 4.4 - Heart Failure/Stroke, 4.5 - Poor wound healing, 4.6 - Nerve damage, 4.7 -Gum disease, 4.8 - Don't Know/Can't Say	0
58	2022-02-16 10:30:14	1	0	0	1	1	1	0	4.1 - Loss of vision/cataract, 4.2 - Kidney disease,4.3 - Foot amputation, 4.4 - Heart Failure/Stroke, 4.5 - Poor wound healing	0	1	1	1	1	0	1	3	2	2	2	1	0	1	1	1	4	1	1	2	1	1	1	1	3	2	60	54	1	4	2022-09-17 19:56:50	1	0	1	1	1	1	0	4.1 - Loss of vision/cataract, 4.2 - ಮೂತ್ರಪಿಂಡ ರೋಗ,4.3 - Foot amputation, 4.4 - Heart Failure/Stroke, 4.5 - Poor wound healing, 4.7 -Gum disease	1
59	2022-02-16 10:35:12	1	0	0	1	1	1	0	4.1 - Loss of vision/cataract, 4.2 - Kidney disease,4.3 - Foot amputation, 4.4 - Heart Failure/Stroke, 4.5 - Poor wound healing, 4.6 - Nerve damage, 4.7 -Gum disease	0	1	1	1	1	0	1	1	2	4	2	1	0	2	1	1	3	1	2	1	1	1	1	1	1	1	63	49	1	1	2022-09-27 19:18:07	1	0	1	1	1	1	0	4.1 - Loss of vision/cataract, 4.2 - ಮೂತ್ರಪಿಂಡ ರೋಗ,4.3 - Foot amputation, 4.4 - Heart Failure/Stroke, 4.5 - Poor wound healing, 4.6 - Nerve damage	1
60	2022-02-16 10:38:49	1	0	0	1	1	1	0	4.1 - Loss of vision/cataract, 4.2 - Kidney disease,4.3 - Foot amputation, 4.4 - Heart Failure/Stroke, 4.5 - Poor wound healing, 4.6 - Nerve damage, 4.7 -Gum disease	0	1	1	1	1	0	1	3	2	3	2	1	0	1	1	1	4	1	1	2	1	1	2	1	3	1	62	55	1	4	2022-09-16 19:37:44	1	0	1	1	1	1	0	4.1 - Loss of vision/cataract, 4.2 - ಮೂತ್ರಪಿಂಡ ರೋಗ,4.3 - Foot amputation, 4.4 - Heart Failure/Stroke, 4.5 - Poor wound healing, 4.6 - Nerve damage, 4.7 -Gum disease	1
61	2022-02-16 10:42:13	1	0	0	1	1	1	0	4.1 - Loss of vision/cataract, 4.2 - Kidney disease,4.3 - Foot amputation, 4.4 - Heart Failure/Stroke, 4.6 - Nerve damage	0	1	1	1	1	0	1	3	2	3	2	1	0	1	1	1	4	1	1	2	1	1	2	1	2	1	63	61	1	4	2022-09-16 19:41:05	1	0	1	1	1	1	0	4.1 - Loss of vision/cataract, 4.2 - ಮೂತ್ರಪಿಂಡ ರೋಗ,4.3 - Foot amputation, 4.4 - Heart Failure/Stroke, 4.5 - Poor wound healing, 4.6 - Nerve damage	1
62	2022-02-16 10:45:56	1	0	0	1	1	1	0	4.1 - Loss of vision/cataract, 4.2 - Kidney disease,4.3 - Foot amputation, 4.4 - Heart Failure/Stroke, 4.5 - Poor wound healing, 4.6 - Nerve damage	0	1	1	1	1	0	1	3	4	3	2	1	0	1	1	1	4	1	2	2	1	1	2	1	4	1	65	89	1	4	2022-09-21 19:32:32	1	0	1	1	1	1	0	4.1 - Loss of vision/cataract, 4.2 - ಮೂತ್ರಪಿಂಡ ರೋಗ,4.3 - Foot amputation, 4.4 - Heart Failure/Stroke, 4.5 - Poor wound healing, 4.6 - Nerve damage	1
63	2022-02-16 10:48:45	1	0	0	1	1	1	0	4.1 - Loss of vision/cataract, 4.2 - Kidney disease,4.3 - Foot amputation, 4.4 - Heart Failure/Stroke, 4.5 - Poor wound healing, 4.6 - Nerve damage, 4.7 -Gum disease	0	1	1	1	1	0	1	3	2	4	2	1	0	2	1	1	4	1	1	2	1	1	2	1	2	1	63	68	1	4	2022-09-18 19:52:47	1	0	1	1	1	1	1	4.1 - Loss of vision/cataract, 4.2 - ಮೂತ್ರಪಿಂಡ ರೋಗ,4.3 - Foot amputation, 4.4 - Heart Failure/Stroke, 4.5 - Poor wound healing, 4.6 - Nerve damage	1
64	2022-02-18 23:19:59	1	0	1	0	0	0	0	4.1 - Loss of vision/cataract, 4.2 - Kidney disease,4.3 - Foot amputation, 4.4 - Heart Failure/Stroke, 4.5 - Poor wound healing, 4.7 -Gum disease	0	1	0	0	1	1	1	1	2	4	3	2	1	1	1	2	2	1	1	2	1	1	1	1	3	2	153	52.3	1	4	2022-09-18 19:52:47	1	0	1	1	1	1	1	4.1 - Loss of vision/cataract, 4.2 - ಮೂತ್ರಪಿಂಡ ರೋಗ,4.3 - Foot amputation, 4.4 - Heart Failure/Stroke, 4.5 - Poor wound healing, 4.6 - Nerve damage	1
65	2022-02-16 10:52:01	1	0	0	1	1	1	0	4.1 - Loss of vision/cataract, 4.2 - Kidney disease,4.3 - Foot amputation, 4.5 - Poor wound healing, 4.6 - Nerve damage	0	1	1	1	1	0	1	3	2	2	2	1	0	2	1	1	3	1	1	2	1	1	2	2	1	1	65	72	1	1	2022-09-27 19:30:28	1	0	1	1	1	1	0	4.1 - Loss of vision/cataract, 4.2 - ಮೂತ್ರಪಿಂಡ ರೋಗ,4.3 - Foot amputation, 4.4 - Heart Failure/Stroke, 4.5 - Poor wound healing, 4.6 - Nerve damage, 4.7 -Gum disease	1
66	2022-02-16 10:55:18	1	0	0	1	1	1	1	4.1 - Loss of vision/cataract, 4.2 - Kidney disease,4.3 - Foot amputation, 4.4 - Heart Failure/Stroke, 4.5 - Poor wound healing	0	1	1	1	1	0	1	3	2	2	2	1	0	2	1	1	4	1	1	2	1	1	1	1	2	1	67	57	1	4	2022-09-21 19:14:59	1	0	1	1	1	1	0	4.1 - Loss of vision/cataract, 4.2 - ಮೂತ್ರಪಿಂಡ ರೋಗ,4.3 - Foot amputation, 4.4 - Heart Failure/Stroke, 4.5 - Poor wound healing, 4.6 - Nerve damage	1
67	2022-02-16 11:00:16	1	0	0	1	1	1	0	4.1 - Loss of vision/cataract, 4.2 - Kidney disease,4.3 - Foot amputation, 4.4 - Heart Failure/Stroke, 4.5 - Poor wound healing, 4.6 - Nerve damage, 4.7 -Gum disease	0	1	1	1	1	0	1	3	2	3	2	1	0	1	1	1	3	1	1	2	1	1	2	1	2	1	71	58	1	1	2022-09-15 18:54:38	1	0	1	1	1	1	0	4.1 - Loss of vision/cataract, 4.2 - ಮೂತ್ರಪಿಂಡ ರೋಗ,4.3 - Foot amputation, 4.4 - Heart Failure/Stroke, 4.5 - Poor wound healing, 4.6 - Nerve damage, 4.7 -Gum disease	1
68	2022-02-16 11:03:32	1	0	0	1	1	1	0	4.1 - Loss of vision/cataract, 4.2 - Kidney disease,4.3 - Foot amputation, 4.4 - Heart Failure/Stroke, 4.5 - Poor wound healing, 4.6 - Nerve damage, 4.7 -Gum disease	0	1	1	1	1	0	1	3	2	4	2	1	0	2	1	1	3	1	1	2	1	1	2	1	1	1	62	58	1	1	2022-09-27 19:28:24	1	0	1	1	1	1	0	4.1 - Loss of vision/cataract, 4.2 - ಮೂತ್ರಪಿಂಡ ರೋಗ,4.3 - Foot amputation, 4.4 - Heart Failure/Stroke, 4.5 - Poor wound healing, 4.6 - Nerve damage	1
69	2022-02-16 13:56:56	1	0	0	1	1	1	0	4.1 - Loss of vision/cataract, 4.2 - Kidney disease,4.3 - Foot amputation, 4.4 - Heart Failure/Stroke, 4.5 - Poor wound healing, 4.6 - Nerve damage	0	1	1	1	1	0	1	3	2	3	2	1	0	1	1	1	4	1	1	2	1	1	2	1	3	1	61	65	1	4	2022-09-13 10:35:22	1	0	0	1	1	1	0	4.1 - Loss of vision/cataract, 4.2 - ಮೂತ್ರಪಿಂಡ ರೋಗ,4.3 - Foot amputation, 4.4 - Heart Failure/Stroke, 4.6 - Nerve damage, 4.7 -Gum disease, 4.8 - Don't Know/Can't Say	1
70	2022-02-16 15:10:56	1	0	1	1	1	1	0	4.1 - Loss of vision/cataract, 4.2 - Kidney disease,4.3 - Foot amputation, 4.4 - Heart Failure/Stroke, 4.5 - Poor wound healing, 4.6 - Nerve damage, 4.7 -Gum disease, 4.8 - Don't Know/Can't Say	1	1	1	1	1	1	1	1	3	3	3	4	1	2	0	4	4	1	4	2	1	1	1	3	1	2	61.5	66.4	0	2	2022-09-22 19:10:27	1	0	0	0	1	1	0	4.1 - Loss of vision/cataract, 4.2 - ಮೂತ್ರಪಿಂಡ ರೋಗ,4.3 - Foot amputation, 4.4 - Heart Failure/Stroke, 4.5 - Poor wound healing, 4.6 - Nerve damage, 4.7 -Gum disease	0
71	2022-02-16 15:39:04	1	0	1	0	0	0	0	4.1 - Loss of vision/cataract, 4.2 - Kidney disease,4.3 - Foot amputation, 4.4 - Heart Failure/Stroke, 4.5 - Poor wound healing, 4.6 - Nerve damage, 4.7 -Gum disease, 4.8 - Don't Know/Can't Say	1	1	1	1	1	1	1	1	4	3	3	2	1	1	0	4	4	1	4	3	1	1	1	3	3	2	120	52.4	1	4	2022-09-17 16:34:29	1	1	1	1	1	1	1	4.1 - Loss of vision/cataract, 4.2 - ಮೂತ್ರಪಿಂಡ ರೋಗ,4.3 - Foot amputation, 4.4 - Heart Failure/Stroke, 4.5 - Poor wound healing, 4.6 - Nerve damage, 4.7 -Gum disease	1
72	2022-02-16 15:51:33	1	0	1	1	1	1	0	4.1 - Loss of vision/cataract, 4.2 - Kidney disease,4.3 - Foot amputation, 4.4 - Heart Failure/Stroke, 4.5 - Poor wound healing, 4.6 - Nerve damage, 4.7 -Gum disease, 4.8 - Don't Know/Can't Say	1	1	1	1	1	0	1	1	2	3	3	4	1	3	0	4	4	1	4	3	1	1	1	3	3	1	150.5	42.3	1	4	2022-09-23 14:17:18	1	1	1	1	1	1	1	4.1 - Loss of vision/cataract, 4.2 - ಮೂತ್ರಪಿಂಡ ರೋಗ,4.3 - Foot amputation, 4.4 - Heart Failure/Stroke, 4.5 - Poor wound healing, 4.6 - Nerve damage, 4.7 -Gum disease	1
73	2022-02-16 17:10:33	1	0	0	0	0	0	0	4.2 - Kidney disease, 4.4 - Heart Failure/Stroke, 4.5 - Poor wound healing	0	99	0	0	99	99	1	4	2	2	3	2	1	2	1	1	2	1	1	2	1	1	2	1	2	1	160.1	68.1	0	3	2022-09-29 17:49:38	1	0	0	0	0	0	0	4.1 - Loss of vision/cataract, 4.2 - ಮೂತ್ರಪಿಂಡ ರೋಗ,4.3 - Foot amputation, 4.4 - Heart Failure/Stroke, 4.6 - Nerve damage	0
74	2022-02-16 17:44:55	0	0	1	0	1	0	1	4.1 - Loss of vision/cataract	0	1	1	1	0	0	1	3	2	3	1	1	1	1	1	2	2	1	2	2	1	1	1	1	3	2	4.3	70.9	1	1	2022-09-23 19:41:38	1	0	1	1	0	0	0	4.1 - Loss of vision/cataract, 4.2 - ಮೂತ್ರಪಿಂಡ ರೋಗ,4.3 - Foot amputation, 4.4 - Heart Failure/Stroke, 4.5 - Poor wound healing, 4.6 - Nerve damage, 4.7 -Gum disease, 4.8 - Don't Know/Can't Say	0
75	2022-02-16 17:55:47	1	1	1	0	1	0	1	4.8 - Don't Know/Can't Say	1	1	1	1	0	1	0	3	2	3	4	5	0	1	1	1	1	1	3	1	2	1	2	1	2	2	150	55	1	1	2022-10-20 11:03:44	1	0	0	1	0	1	1	4.1 - Loss of vision/cataract, 4.2 - ಮೂತ್ರಪಿಂಡ ರೋಗ,4.3 - Foot amputation	0
76	2022-02-16 18:10:54	1	1	1	0	1	1	1	4.1 - Loss of vision/cataract,4.3 - Foot amputation, 4.5 - Poor wound healing, 4.6 - Nerve damage, 4.7 -Gum disease	0	1	1	0	1	0	0	1	2	3	2	3	1	3	1	2	3	3	4	2	2	2	1	2	2	2	150	68.8	0	2	2022-09-27 16:04:52	1	1	1	1	1	1	1	4.1 - Loss of vision/cataract,4.3 - Foot amputation, 4.7 -Gum disease, 4.8 - Don't Know/Can't Say	0
77	2022-02-16 18:11:41	1	0	1	1	1	0	0	4.1 - Loss of vision/cataract	0	1	1	1	1	1	1	3	2	4	2	1	1	1	1	2	3	1	2	1	1	1	1	1	2	2	5.1	58.8	1	4	2022-09-24 19:20:31	1	0	1	1	1	1	0	4.1 - Loss of vision/cataract, 4.2 - ಮೂತ್ರಪಿಂಡ ರೋಗ,4.3 - Foot amputation, 4.4 - Heart Failure/Stroke, 4.5 - Poor wound healing, 4.6 - Nerve damage, 4.7 -Gum disease, 4.8 - Don't Know/Can't Say	0
78	2022-02-16 18:11:41	1	0	1	1	1	0	0	4.1 - Loss of vision/cataract	0	1	1	1	1	1	1	3	2	4	2	1	1	1	1	2	3	1	2	1	1	1	1	1	2	2	5.1	58.8	1	4	2022-09-27 20:58:29	1	0	1	1	0	1	0	4.1 - Loss of vision/cataract, 4.2 - ಮೂತ್ರಪಿಂಡ ರೋಗ,4.3 - Foot amputation, 4.4 - Heart Failure/Stroke, 4.5 - Poor wound healing, 4.6 - Nerve damage, 4.8 - Don't Know/Can't Say	0
79	2022-02-16 18:24:17	1	0	1	1	1	0	0	4.1 - Loss of vision/cataract	0	0	0	0	1	0	1	3	2	3	2	2	1	1	1	2	3	1	2	1	1	1	1	1	3	2	4.8	54.2	1	4	2022-09-19 20:52:26	1	0	1	1	1	0	1	4.1 - Loss of vision/cataract, 4.2 - ಮೂತ್ರಪಿಂಡ ರೋಗ,4.3 - Foot amputation, 4.4 - Heart Failure/Stroke, 4.5 - Poor wound healing, 4.6 - Nerve damage, 4.7 -Gum disease	0
80	2022-02-16 18:38:04	1	0	1	0	1	0	0	4.1 - Loss of vision/cataract	0	1	0	1	0	1	0	3	2	2	2	2	1	2	1	2	3	1	2	1	1	1	1	1	3	2	5.3	47.8	1	4	2022-10-10 18:37:35	1	0	1	1	0	1	0	4.1 - Loss of vision/cataract, 4.2 - ಮೂತ್ರಪಿಂಡ ರೋಗ,4.3 - Foot amputation, 4.4 - Heart Failure/Stroke, 4.5 - Poor wound healing, 4.6 - Nerve damage, 4.8 - Don't Know/Can't Say	0
81	2022-02-16 18:43:24	1	0	0	1	1	0	0	4.1 - Loss of vision/cataract	0	1	0	1	1	1	1	3	2	2	2	2	1	2	1	2	3	1	2	1	1	1	1	1	3	2	5.2	49.3	1	4	2022-10-17 20:01:09	1	0	0	1	1	1	1	4.1 - Loss of vision/cataract,4.3 - Foot amputation, 4.5 - Poor wound healing	0
82	2022-02-16 19:10:12	1	0	0	1	1	0	0	4.1 - Loss of vision/cataract	0	1	1	1	0	0	0	3	2	2	2	2	1	1	1	2	3	1	2	1	1	1	1	1	3	2	4.12	65.6	1	4	2022-09-23 21:47:03	1	0	1	0	0	1	0	4.1 - Loss of vision/cataract, 4.2 - ಮೂತ್ರಪಿಂಡ ರೋಗ,4.3 - Foot amputation, 4.4 - Heart Failure/Stroke, 4.5 - Poor wound healing, 4.6 - Nerve damage, 4.8 - Don't Know/Can't Say	0
83	2022-02-16 19:11:06	1	1	0	1	1	0	1	4.2 - Kidney disease, 4.5 - Poor wound healing, 4.6 - Nerve damage	1	0	0	1	0	1	0	1	2	3	2	3	1	3	0	2	1	3	3	1	2	1	2	2	3	2	4.9	51.9	1	4	2022-09-21 14:27:45	1	0	1	0	1	1	0	4.1 - Loss of vision/cataract, 4.2 - ಮೂತ್ರಪಿಂಡ ರೋಗ,4.3 - Foot amputation, 4.8 - Don't Know/Can't Say	0
84	2022-02-16 19:11:06	1	1	0	1	1	0	1	4.2 - Kidney disease, 4.5 - Poor wound healing, 4.6 - Nerve damage	1	0	0	1	0	1	0	1	2	3	2	3	1	3	0	2	1	3	3	1	2	1	2	2	3	2	4.9	51.9	1	4	2022-09-26 19:08:34	1	1	0	1	1	0	1	4.1 - Loss of vision/cataract, 4.2 - ಮೂತ್ರಪಿಂಡ ರೋಗ,4.3 - Foot amputation	1
85	2022-02-16 19:20:03	1	0	1	0	1	1	0	4.3 - Foot amputation	1	1	0	1	99	1	1	1	3	2	2	1	1	2	0	2	1	2	3	2	2	2	3	3	2	2	4.1	51.6	1	1	2022-10-02 21:06:06	1	0	1	0	1	0	0	4.1 - Loss of vision/cataract	1
86	2022-02-16 19:30:13	1	0	0	1	0	1	1	4.3 - Foot amputation, 4.6 - Nerve damage	1	0	0	1	0	0	1	1	3	3	2	1	0	1	1	1	2	1	2	2	3	2	1	2	1	2	150	57.6	1	4	2022-09-22 21:13:25	1	0	1	0	0	0	1	4.1 - Loss of vision/cataract, 4.2 - ಮೂತ್ರಪಿಂಡ ರೋಗ, 4.4 - Heart Failure/Stroke	0
87	2022-02-16 19:45:11	1	1	0	1	1	1	0	4.1 - Loss of vision/cataract, 4.2 - Kidney disease,4.3 - Foot amputation, 4.4 - Heart Failure/Stroke, 4.5 - Poor wound healing, 4.6 - Nerve damage, 4.7 -Gum disease	0	1	1	1	1	0	1	3	2	3	2	1	0	2	1	1	4	1	1	2	1	1	2	1	1	1	68	61	1	1	2022-09-16 18:56:47	1	1	1	1	1	1	0	4.1 - Loss of vision/cataract, 4.2 - ಮೂತ್ರಪಿಂಡ ರೋಗ,4.3 - Foot amputation, 4.4 - Heart Failure/Stroke, 4.5 - Poor wound healing, 4.6 - Nerve damage, 4.7 -Gum disease	1
88	2022-02-16 19:48:07	1	0	0	1	1	1	0	4.1 - Loss of vision/cataract, 4.2 - Kidney disease,4.3 - Foot amputation, 4.4 - Heart Failure/Stroke, 4.5 - Poor wound healing, 4.6 - Nerve damage	0	1	1	1	1	0	1	3	2	2	2	1	0	1	1	1	4	1	2	2	1	1	1	1	4	2	59	65	1	4	2022-09-16 18:34:02	1	0	1	1	1	1	0	4.1 - Loss of vision/cataract, 4.2 - ಮೂತ್ರಪಿಂಡ ರೋಗ,4.3 - Foot amputation, 4.4 - Heart Failure/Stroke, 4.5 - Poor wound healing, 4.6 - Nerve damage	1
89	2022-02-16 19:51:31	1	0	0	1	1	1	1	4.1 - Loss of vision/cataract, 4.2 - Kidney disease,4.3 - Foot amputation, 4.4 - Heart Failure/Stroke, 4.5 - Poor wound healing, 4.6 - Nerve damage, 4.7 -Gum disease	0	1	1	1	1	0	1	3	2	2	2	1	0	2	1	1	3	1	1	2	1	1	2	2	1	1	60	49	1	1	2022-09-17 19:31:39	1	0	1	1	1	1	0	4.1 - Loss of vision/cataract, 4.2 - ಮೂತ್ರಪಿಂಡ ರೋಗ,4.3 - Foot amputation, 4.4 - Heart Failure/Stroke, 4.5 - Poor wound healing, 4.6 - Nerve damage	1
90	2022-02-16 19:58:55	1	0	0	1	1	1	0	4.1 - Loss of vision/cataract, 4.2 - Kidney disease,4.3 - Foot amputation, 4.4 - Heart Failure/Stroke, 4.5 - Poor wound healing, 4.6 - Nerve damage, 4.7 -Gum disease	0	1	1	1	1	0	1	3	2	2	2	1	0	1	1	1	4	1	1	2	1	1	1	2	1	2	62	60	1	1	2022-09-15 19:09:07	1	0	1	1	1	1	0	4.1 - Loss of vision/cataract, 4.2 - ಮೂತ್ರಪಿಂಡ ರೋಗ,4.3 - Foot amputation, 4.4 - Heart Failure/Stroke, 4.5 - Poor wound healing, 4.6 - Nerve damage, 4.7 -Gum disease	1
91	2022-02-16 20:03:05	1	0	0	0	1	0	0	4.1 - Loss of vision/cataract, 4.2 - Kidney disease, 4.4 - Heart Failure/Stroke	1	0	0	99	1	99	99	1	2	1	1	2	1	1	1	1	1	1	1	1	1	1	1	1	1	2	4.8	54	1	2	2022-10-19 11:26:20	1	1	1	1	1	1	1	4.1 - Loss of vision/cataract,4.3 - Foot amputation, 4.4 - Heart Failure/Stroke, 4.5 - Poor wound healing, 4.6 - Nerve damage, 4.7 -Gum disease	1
92	2022-02-16 20:03:05	1	0	0	0	1	0	0	4.1 - Loss of vision/cataract, 4.2 - Kidney disease, 4.4 - Heart Failure/Stroke	1	0	0	99	1	99	99	1	2	1	1	2	1	1	1	1	1	1	1	1	1	1	1	1	1	2	4.8	54	1	2	2022-10-19 19:10:06	1	1	0	1	1	1	0	4.1 - Loss of vision/cataract, 4.2 - ಮೂತ್ರಪಿಂಡ ರೋಗ, 4.5 - Poor wound healing, 4.7 -Gum disease	1
93	2022-02-16 20:04:46	1	0	1	1	1	1	0	4.1 - Loss of vision/cataract, 4.2 - Kidney disease,4.3 - Foot amputation, 4.4 - Heart Failure/Stroke, 4.5 - Poor wound healing, 4.6 - Nerve damage, 4.7 -Gum disease, 4.8 - Don't Know/Can't Say	1	1	1	1	1	0	1	1	2	2	3	2	1	2	0	4	4	1	4	3	1	1	1	2	3	2	150.4	47.1	1	3	2022-09-27 14:04:53	1	0	1	1	1	1	1	4.1 - Loss of vision/cataract, 4.2 - ಮೂತ್ರಪಿಂಡ ರೋಗ,4.3 - Foot amputation, 4.4 - Heart Failure/Stroke, 4.5 - Poor wound healing, 4.6 - Nerve damage, 4.7 -Gum disease	1
94	2022-02-16 20:07:23	1	0	1	1	1	1	1	4.1 - Loss of vision/cataract, 4.2 - Kidney disease,4.3 - Foot amputation, 4.4 - Heart Failure/Stroke, 4.5 - Poor wound healing, 4.6 - Nerve damage, 4.7 -Gum disease, 4.8 - Don't Know/Can't Say	1	1	1	1	1	0	1	2	2	2	3	2	1	2	0	4	4	1	3	3	1	2	2	1	4	1	160.5	63	1	2	2022-09-27 13:45:36	1	1	1	1	1	1	1	4.1 - Loss of vision/cataract, 4.2 - ಮೂತ್ರಪಿಂಡ ರೋಗ,4.3 - Foot amputation, 4.4 - Heart Failure/Stroke, 4.5 - Poor wound healing, 4.6 - Nerve damage, 4.7 -Gum disease	1
95	2022-02-16 20:11:04	1	0	1	1	1	1	0	4.1 - Loss of vision/cataract, 4.2 - Kidney disease,4.3 - Foot amputation, 4.4 - Heart Failure/Stroke, 4.5 - Poor wound healing, 4.6 - Nerve damage, 4.7 -Gum disease, 4.8 - Don't Know/Can't Say	1	1	1	1	1	0	1	1	4	3	2	2	1	1	0	4	4	1	4	3	1	1	1	2	4	2	140.5	61.7	1	4	2022-10-11 19:22:29	1	1	1	1	1	1	1	4.1 - Loss of vision/cataract, 4.2 - ಮೂತ್ರಪಿಂಡ ರೋಗ,4.3 - Foot amputation, 4.4 - Heart Failure/Stroke, 4.5 - Poor wound healing, 4.6 - Nerve damage, 4.7 -Gum disease	0
96	2022-02-16 20:16:48	0	0	0	0	0	0	0	4.1 - Loss of vision/cataract, 4.2 - Kidney disease,4.3 - Foot amputation, 4.4 - Heart Failure/Stroke, 4.5 - Poor wound healing, 4.6 - Nerve damage, 4.7 -Gum disease, 4.8 - Don't Know/Can't Say	99	1	1	1	99	1	1	2	2	2	3	2	1	1	1	4	4	1	3	3	1	1	1	1	3	2	150.5	49.8	1	4	2022-10-18 17:51:16	1	0	1	1	1	1	1	4.1 - Loss of vision/cataract, 4.2 - ಮೂತ್ರಪಿಂಡ ರೋಗ,4.3 - Foot amputation, 4.4 - Heart Failure/Stroke, 4.5 - Poor wound healing, 4.6 - Nerve damage, 4.7 -Gum disease	0
97	2022-02-16 20:18:06	1	0	1	1	1	1	0	4.1 - Loss of vision/cataract, 4.2 - Kidney disease,4.3 - Foot amputation, 4.4 - Heart Failure/Stroke, 4.5 - Poor wound healing, 4.6 - Nerve damage, 4.7 -Gum disease, 4.8 - Don't Know/Can't Say	1	1	1	1	1	0	1	1	2	4	3	2	1	1	0	4	4	1	4	3	1	1	1	2	2	2	140.1	65.3	1	4	2022-09-21 19:21:04	1	0	0	0	1	0	0	4.1 - Loss of vision/cataract, 4.2 - ಮೂತ್ರಪಿಂಡ ರೋಗ,4.3 - Foot amputation, 4.4 - Heart Failure/Stroke, 4.5 - Poor wound healing, 4.6 - Nerve damage, 4.7 -Gum disease, 4.8 - Don't Know/Can't Say	0
98	2022-02-16 20:24:44	0	0	1	1	1	1	1	4.1 - Loss of vision/cataract, 4.2 - Kidney disease,4.3 - Foot amputation, 4.4 - Heart Failure/Stroke, 4.5 - Poor wound healing, 4.6 - Nerve damage, 4.7 -Gum disease, 4.8 - Don't Know/Can't Say	1	1	1	1	0	1	1	3	4	4	2	2	1	1	0	4	4	1	3	3	1	1	1	1	2	2	140	37.2	1	4	2022-09-21 19:07:40	1	1	1	1	1	1	1	4.1 - Loss of vision/cataract, 4.2 - ಮೂತ್ರಪಿಂಡ ರೋಗ,4.3 - Foot amputation, 4.4 - Heart Failure/Stroke, 4.5 - Poor wound healing, 4.6 - Nerve damage, 4.7 -Gum disease, 4.8 - Don't Know/Can't Say	99
99	2022-02-16 20:30:12	0	0	0	0	0	0	0	4.3 - Foot amputation, 4.4 - Heart Failure/Stroke, 4.7 -Gum disease	0	0	1	0	0	1	0	1	3	3	2	2	0	1	0	2	2	1	1	2	1	1	1	1	1	2	153	54.2	1	1	2022-09-15 20:26:18	1	0	1	1	1	1	1	4.1 - Loss of vision/cataract, 4.2 - ಮೂತ್ರಪಿಂಡ ರೋಗ,4.3 - Foot amputation, 4.4 - Heart Failure/Stroke, 4.5 - Poor wound healing, 4.6 - Nerve damage, 4.7 -Gum disease	0
100	2022-02-16 20:31:35	0	0	1	1	1	1	1	4.1 - Loss of vision/cataract, 4.2 - Kidney disease,4.3 - Foot amputation, 4.4 - Heart Failure/Stroke, 4.5 - Poor wound healing, 4.6 - Nerve damage, 4.7 -Gum disease, 4.8 - Don't Know/Can't Say	99	99	99	1	99	99	99	1	2	1	2	1	1	1	0	4	4	1	4	3	1	1	1	1	3	2	150.3	46	1	4	2022-09-22 18:58:31	1	0	0	0	1	1	0	4.1 - Loss of vision/cataract, 4.2 - ಮೂತ್ರಪಿಂಡ ರೋಗ,4.3 - Foot amputation, 4.4 - Heart Failure/Stroke, 4.5 - Poor wound healing, 4.6 - Nerve damage, 4.7 -Gum disease	0
101	2022-02-16 21:18:17	1	0	0	1	1	1	0	4.1 - Loss of vision/cataract, 4.2 - Kidney disease,4.3 - Foot amputation, 4.4 - Heart Failure/Stroke, 4.5 - Poor wound healing, 4.6 - Nerve damage, 4.7 -Gum disease	0	1	1	1	1	0	1	3	2	3	2	1	0	2	1	1	3	1	1	2	1	1	2	1	1	1	66	84	1	1	2022-10-07 19:20:00	1	0	1	1	1	1	0	4.1 - Loss of vision/cataract, 4.2 - ಮೂತ್ರಪಿಂಡ ರೋಗ,4.3 - Foot amputation, 4.4 - Heart Failure/Stroke, 4.5 - Poor wound healing, 4.6 - Nerve damage	1
102	2022-02-16 21:24:01	1	0	0	1	1	1	0	4.1 - Loss of vision/cataract, 4.2 - Kidney disease,4.3 - Foot amputation, 4.4 - Heart Failure/Stroke, 4.5 - Poor wound healing, 4.6 - Nerve damage, 4.7 -Gum disease	0	1	1	1	1	0	1	3	2	3	2	1	0	1	1	1	4	1	1	2	1	1	2	2	4	2	49	53	1	4	2022-09-17 20:02:57	1	0	1	1	1	1	0	4.1 - Loss of vision/cataract, 4.2 - ಮೂತ್ರಪಿಂಡ ರೋಗ,4.3 - Foot amputation, 4.4 - Heart Failure/Stroke, 4.5 - Poor wound healing, 4.6 - Nerve damage, 4.7 -Gum disease	1
103	2022-02-16 21:29:43	1	0	0	1	1	1	0	4.1 - Loss of vision/cataract, 4.2 - Kidney disease,4.3 - Foot amputation, 4.4 - Heart Failure/Stroke, 4.5 - Poor wound healing, 4.6 - Nerve damage, 4.7 -Gum disease	0	1	1	1	1	0	1	3	2	3	2	1	0	1	1	1	4	1	1	2	1	1	2	1	3	1	64	56	1	4	2022-09-16 19:55:38	1	0	1	1	1	1	0	4.1 - Loss of vision/cataract, 4.2 - ಮೂತ್ರಪಿಂಡ ರೋಗ,4.3 - Foot amputation, 4.4 - Heart Failure/Stroke, 4.5 - Poor wound healing	1
104	2022-02-16 22:11:17	1	0	1	1	1	1	1	4.1 - Loss of vision/cataract, 4.2 - Kidney disease,4.3 - Foot amputation, 4.4 - Heart Failure/Stroke, 4.5 - Poor wound healing, 4.6 - Nerve damage, 4.7 -Gum disease	0	1	1	1	1	0	1	3	4	4	1	3	0	2	1	1	2	1	3	1	1	1	1	2	4	1	165	49.9	1	1	2022-09-27 14:52:21	1	0	1	1	1	1	1	4.1 - Loss of vision/cataract, 4.2 - ಮೂತ್ರಪಿಂಡ ರೋಗ,4.3 - Foot amputation, 4.4 - Heart Failure/Stroke, 4.5 - Poor wound healing, 4.6 - Nerve damage, 4.7 -Gum disease	1
105	2022-02-16 22:15:19	1	0	0	0	0	0	0	4.3 - Foot amputation, 4.4 - Heart Failure/Stroke, 4.6 - Nerve damage, 4.7 -Gum disease	0	1	0	0	1	0	1	1	2	3	3	2	0	1	0	2	2	1	1	2	1	1	1	1	1	2	154	54.4	1	2	2022-09-15 20:19:35	1	0	1	1	1	1	1	4.1 - Loss of vision/cataract, 4.2 - ಮೂತ್ರಪಿಂಡ ರೋಗ,4.3 - Foot amputation, 4.4 - Heart Failure/Stroke, 4.5 - Poor wound healing, 4.6 - Nerve damage, 4.7 -Gum disease	0
106	2022-02-16 22:16:06	1	0	1	1	1	1	1	4.1 - Loss of vision/cataract, 4.2 - Kidney disease,4.3 - Foot amputation, 4.4 - Heart Failure/Stroke, 4.5 - Poor wound healing, 4.6 - Nerve damage, 4.7 -Gum disease	0	0	0	0	0	0	0	1	4	3	2	4	0	2	1	1	2	3	2	1	1	1	1	2	2	1	164	53.5	1	1	2022-09-27 15:00:20	1	0	1	1	1	1	1	4.1 - Loss of vision/cataract, 4.2 - ಮೂತ್ರಪಿಂಡ ರೋಗ,4.3 - Foot amputation, 4.4 - Heart Failure/Stroke, 4.5 - Poor wound healing, 4.6 - Nerve damage, 4.7 -Gum disease	1
107	2022-02-16 22:21:05	1	0	1	1	1	0	1	4.1 - Loss of vision/cataract, 4.2 - Kidney disease,4.3 - Foot amputation, 4.4 - Heart Failure/Stroke, 4.5 - Poor wound healing, 4.6 - Nerve damage	0	1	1	1	1	1	1	2	3	3	3	4	0	1	1	1	2	3	3	1	1	1	1	1	4	2	150	70.2	1	4	2022-09-27 15:12:11	1	0	1	1	1	1	1	4.1 - Loss of vision/cataract, 4.2 - ಮೂತ್ರಪಿಂಡ ರೋಗ,4.3 - Foot amputation, 4.4 - Heart Failure/Stroke, 4.5 - Poor wound healing, 4.6 - Nerve damage, 4.7 -Gum disease	1
108	2022-02-16 22:28:13	1	0	1	1	1	1	1	4.1 - Loss of vision/cataract, 4.2 - Kidney disease,4.3 - Foot amputation, 4.4 - Heart Failure/Stroke, 4.5 - Poor wound healing, 4.7 -Gum disease	0	1	1	1	1	1	1	1	4	4	3	3	0	3	1	1	2	1	3	1	1	1	1	1	2	2	166	65.4	1	2	2022-09-21 14:26:32	1	0	1	1	1	1	1	4.1 - Loss of vision/cataract, 4.2 - ಮೂತ್ರಪಿಂಡ ರೋಗ,4.3 - Foot amputation, 4.4 - Heart Failure/Stroke, 4.5 - Poor wound healing, 4.6 - Nerve damage, 4.7 -Gum disease	1
109	2022-02-16 22:31:25	1	0	0	1	0	0	0	4.2 - Kidney disease,4.3 - Foot amputation, 4.4 - Heart Failure/Stroke, 4.6 - Nerve damage, 4.7 -Gum disease	0	1	0	0	1	1	0	1	2	3	3	2	0	1	0	2	4	1	1	2	1	1	1	1	2	2	153	61.4	1	4	2022-10-07 15:53:06	1	0	1	1	1	1	1	4.1 - Loss of vision/cataract, 4.2 - ಮೂತ್ರಪಿಂಡ ರೋಗ,4.3 - Foot amputation, 4.4 - Heart Failure/Stroke, 4.5 - Poor wound healing	1
110	2022-02-16 22:35:18	1	0	0	0	0	0	0	4.2 - Kidney disease,4.3 - Foot amputation, 4.4 - Heart Failure/Stroke, 4.6 - Nerve damage, 4.7 -Gum disease	0	1	1	1	0	0	0	1	2	2	3	2	0	1	0	2	2	1	1	2	1	1	1	1	3	2	153	63.8	1	4	2022-09-18 19:12:13	1	0	1	1	1	1	1	4.1 - Loss of vision/cataract, 4.2 - ಮೂತ್ರಪಿಂಡ ರೋಗ,4.3 - Foot amputation, 4.5 - Poor wound healing, 4.6 - Nerve damage	1
111	2022-02-16 22:39:06	1	0	0	0	0	0	0	4.2 - Kidney disease,4.3 - Foot amputation, 4.4 - Heart Failure/Stroke, 4.5 - Poor wound healing, 4.6 - Nerve damage, 4.7 -Gum disease	0	1	0	0	1	1	1	1	2	2	2	2	0	1	0	2	2	1	1	2	1	1	1	1	2	2	150	70	1	4	2022-09-18 13:58:08	1	0	1	1	1	1	1	4.1 - Loss of vision/cataract, 4.2 - ಮೂತ್ರಪಿಂಡ ರೋಗ,4.3 - Foot amputation, 4.4 - Heart Failure/Stroke, 4.5 - Poor wound healing, 4.6 - Nerve damage, 4.7 -Gum disease	0
112	2022-02-16 22:50:18	1	0	0	0	0	0	0	4.1 - Loss of vision/cataract, 4.2 - Kidney disease,4.3 - Foot amputation, 4.4 - Heart Failure/Stroke, 4.5 - Poor wound healing, 4.6 - Nerve damage, 4.8 - Don't Know/Can't Say	0	1	0	0	1	1	1	1	3	3	3	2	0	1	1	2	2	1	1	2	1	1	1	1	2	2	161	84.6	1	4	2022-09-21 19:35:54	1	0	1	1	1	1	1	4.1 - Loss of vision/cataract, 4.2 - ಮೂತ್ರಪಿಂಡ ರೋಗ,4.3 - Foot amputation, 4.4 - Heart Failure/Stroke, 4.5 - Poor wound healing	1
113	2022-02-16 22:53:37	1	0	0	0	0	0	0	4.1 - Loss of vision/cataract, 4.2 - Kidney disease,4.3 - Foot amputation, 4.4 - Heart Failure/Stroke, 4.5 - Poor wound healing, 4.6 - Nerve damage, 4.7 -Gum disease	0	1	0	0	1	1	1	1	2	2	3	2	0	1	1	2	2	1	1	2	1	1	1	1	2	2	155	47.5	1	4	2022-10-07 16:08:35	1	0	1	1	1	1	1	4.1 - Loss of vision/cataract, 4.2 - ಮೂತ್ರಪಿಂಡ ರೋಗ,4.3 - Foot amputation, 4.4 - Heart Failure/Stroke, 4.5 - Poor wound healing	1
114	2022-02-16 22:53:37	1	0	0	0	0	0	0	4.1 - Loss of vision/cataract, 4.2 - Kidney disease,4.3 - Foot amputation, 4.4 - Heart Failure/Stroke, 4.5 - Poor wound healing, 4.6 - Nerve damage, 4.7 -Gum disease	0	1	0	0	1	1	1	1	2	2	3	2	0	1	1	2	2	1	1	2	1	1	1	1	2	2	155	47.5	1	4	2022-10-19 19:21:03	1	0	1	1	1	1	1	4.1 - Loss of vision/cataract, 4.2 - ಮೂತ್ರಪಿಂಡ ರೋಗ,4.3 - Foot amputation, 4.4 - Heart Failure/Stroke, 4.5 - Poor wound healing, 4.6 - Nerve damage	1
115	2022-02-16 22:53:37	1	0	0	0	0	0	0	4.1 - Loss of vision/cataract, 4.2 - Kidney disease,4.3 - Foot amputation, 4.4 - Heart Failure/Stroke, 4.5 - Poor wound healing, 4.6 - Nerve damage, 4.7 -Gum disease	0	1	0	0	1	1	1	1	2	2	3	2	0	1	1	2	2	1	1	2	1	1	1	1	2	2	155	47.5	1	4	2022-10-22 08:45:14	1	0	1	1	0	0	1	4.1 - Loss of vision/cataract, 4.2 - ಮೂತ್ರಪಿಂಡ ರೋಗ,4.3 - Foot amputation, 4.4 - Heart Failure/Stroke	99
116	2022-02-16 22:57:16	1	0	0	0	0	0	0	4.1 - Loss of vision/cataract, 4.2 - Kidney disease,4.3 - Foot amputation, 4.4 - Heart Failure/Stroke, 4.5 - Poor wound healing, 4.7 -Gum disease	0	1	0	0	1	1	1	1	3	4	3	2	0	1	1	2	2	1	1	2	1	1	1	1	1	1	170	82.8	1	1	2022-09-18 19:22:59	1	0	1	1	1	1	1	4.1 - Loss of vision/cataract, 4.2 - ಮೂತ್ರಪಿಂಡ ರೋಗ,4.3 - Foot amputation, 4.4 - Heart Failure/Stroke, 4.5 - Poor wound healing, 4.6 - Nerve damage	1
117	2022-02-16 22:59:30	1	0	0	0	0	0	0	4.1 - Loss of vision/cataract,4.3 - Foot amputation, 4.4 - Heart Failure/Stroke, 4.5 - Poor wound healing, 4.6 - Nerve damage, 4.7 -Gum disease	0	1	0	0	1	1	1	1	2	3	3	4	0	1	0	2	2	1	1	2	1	1	1	1	1	1	162	46.5	1	2	2022-09-18 14:14:18	1	0	1	1	1	1	1	4.1 - Loss of vision/cataract, 4.2 - ಮೂತ್ರಪಿಂಡ ರೋಗ,4.3 - Foot amputation, 4.4 - Heart Failure/Stroke, 4.5 - Poor wound healing, 4.6 - Nerve damage, 4.7 -Gum disease	1
118	2022-02-16 23:02:09	1	0	0	0	0	0	0	4.1 - Loss of vision/cataract, 4.2 - Kidney disease,4.3 - Foot amputation, 4.4 - Heart Failure/Stroke, 4.5 - Poor wound healing, 4.7 -Gum disease	0	0	0	0	1	1	1	1	3	4	2	2	0	1	1	2	2	1	1	2	1	1	1	1	1	1	170	59.6	1	1	2022-10-07 16:05:46	1	0	1	1	1	1	1	4.1 - Loss of vision/cataract, 4.2 - ಮೂತ್ರಪಿಂಡ ರೋಗ,4.3 - Foot amputation, 4.4 - Heart Failure/Stroke, 4.5 - Poor wound healing, 4.6 - Nerve damage	1
119	2022-02-16 23:02:09	1	0	0	0	0	0	0	4.1 - Loss of vision/cataract, 4.2 - Kidney disease,4.3 - Foot amputation, 4.4 - Heart Failure/Stroke, 4.5 - Poor wound healing, 4.7 -Gum disease	0	0	0	0	1	1	1	1	3	4	2	2	0	1	1	2	2	1	1	2	1	1	1	1	1	1	170	59.6	1	1	2022-10-19 19:17:22	1	0	1	1	1	1	1	4.1 - Loss of vision/cataract, 4.2 - ಮೂತ್ರಪಿಂಡ ರೋಗ,4.3 - Foot amputation, 4.4 - Heart Failure/Stroke, 4.5 - Poor wound healing, 4.6 - Nerve damage	0
120	2022-02-16 23:02:09	1	0	0	0	0	0	0	4.1 - Loss of vision/cataract, 4.2 - Kidney disease,4.3 - Foot amputation, 4.4 - Heart Failure/Stroke, 4.5 - Poor wound healing, 4.7 -Gum disease	0	0	0	0	1	1	1	1	3	4	2	2	0	1	1	2	2	1	1	2	1	1	1	1	1	1	170	59.6	1	1	2022-10-22 08:41:31	1	0	0	1	0	1	0	4.1 - Loss of vision/cataract, 4.2 - ಮೂತ್ರಪಿಂಡ ರೋಗ,4.3 - Foot amputation	0
121	2022-02-16 23:05:10	1	0	0	0	0	0	0	4.1 - Loss of vision/cataract, 4.2 - Kidney disease,4.3 - Foot amputation, 4.4 - Heart Failure/Stroke, 4.5 - Poor wound healing, 4.6 - Nerve damage	0	1	0	0	1	1	1	1	2	4	3	2	0	1	1	2	2	1	1	2	2	1	1	1	1	2	152	61.1	1	4	2022-09-23 15:13:37	1	0	1	1	1	1	1	4.1 - Loss of vision/cataract, 4.2 - ಮೂತ್ರಪಿಂಡ ರೋಗ,4.3 - Foot amputation, 4.4 - Heart Failure/Stroke, 4.5 - Poor wound healing, 4.6 - Nerve damage	1
122	2022-02-16 23:07:19	1	0	0	0	0	0	0	4.1 - Loss of vision/cataract, 4.2 - Kidney disease,4.3 - Foot amputation, 4.4 - Heart Failure/Stroke, 4.5 - Poor wound healing, 4.6 - Nerve damage	0	1	0	0	1	1	1	1	3	3	2	2	0	1	1	2	2	1	1	2	1	1	1	1	2	1	168	75.6	1	2	2022-09-27 19:20:40	1	1	1	1	1	1	0	4.1 - Loss of vision/cataract, 4.2 - ಮೂತ್ರಪಿಂಡ ರೋಗ,4.3 - Foot amputation, 4.4 - Heart Failure/Stroke, 4.5 - Poor wound healing, 4.6 - Nerve damage	1
123	2022-02-18 14:56:40	1	1	0	1	1	1	0	4.1 - Loss of vision/cataract, 4.2 - Kidney disease,4.3 - Foot amputation, 4.4 - Heart Failure/Stroke, 4.5 - Poor wound healing, 4.6 - Nerve damage, 4.7 -Gum disease	0	1	1	1	1	0	1	3	2	3	2	1	0	1	1	1	4	1	1	2	1	1	1	2	3	2	62	49	1	4	2022-09-27 19:20:40	1	1	1	1	1	1	0	4.1 - Loss of vision/cataract, 4.2 - ಮೂತ್ರಪಿಂಡ ರೋಗ,4.3 - Foot amputation, 4.4 - Heart Failure/Stroke, 4.5 - Poor wound healing, 4.6 - Nerve damage	1
124	2022-02-16 23:16:03	1	0	0	0	0	0	0	4.1 - Loss of vision/cataract, 4.2 - Kidney disease,4.3 - Foot amputation, 4.4 - Heart Failure/Stroke, 4.5 - Poor wound healing, 4.7 -Gum disease	0	1	0	0	1	1	1	1	1	2	3	2	0	1	1	2	2	1	1	2	2	1	1	2	1	2	154	48.1	1	2	2022-09-23 20:33:11	1	0	1	1	1	1	1	4.1 - Loss of vision/cataract, 4.2 - ಮೂತ್ರಪಿಂಡ ರೋಗ,4.3 - Foot amputation, 4.4 - Heart Failure/Stroke, 4.5 - Poor wound healing, 4.6 - Nerve damage	1
125	2022-02-16 23:18:14	1	0	0	0	0	0	0	4.1 - Loss of vision/cataract, 4.2 - Kidney disease,4.3 - Foot amputation, 4.4 - Heart Failure/Stroke, 4.5 - Poor wound healing, 4.6 - Nerve damage, 4.7 -Gum disease	0	1	0	0	1	1	1	1	2	3	3	2	0	1	1	2	2	1	1	2	2	1	1	1	1	2	157	49	1	4	2022-10-07 16:21:49	1	0	1	1	1	1	1	4.1 - Loss of vision/cataract, 4.2 - ಮೂತ್ರಪಿಂಡ ರೋಗ,4.3 - Foot amputation, 4.4 - Heart Failure/Stroke, 4.5 - Poor wound healing, 4.6 - Nerve damage	1
126	2022-02-16 23:23:09	1	0	0	0	0	0	0	4.1 - Loss of vision/cataract, 4.2 - Kidney disease,4.3 - Foot amputation, 4.4 - Heart Failure/Stroke, 4.5 - Poor wound healing, 4.6 - Nerve damage, 4.7 -Gum disease	0	1	0	1	1	1	1	1	1	2	2	2	0	1	1	2	2	1	1	2	2	1	1	1	1	2	153	44.9	1	1	2022-09-28 20:16:44	1	0	1	1	1	1	1	4.1 - Loss of vision/cataract, 4.2 - ಮೂತ್ರಪಿಂಡ ರೋಗ,4.3 - Foot amputation, 4.4 - Heart Failure/Stroke, 4.5 - Poor wound healing, 4.6 - Nerve damage	1
127	2022-02-16 23:26:08	1	0	0	0	0	0	0	4.1 - Loss of vision/cataract, 4.2 - Kidney disease,4.3 - Foot amputation, 4.4 - Heart Failure/Stroke, 4.5 - Poor wound healing, 4.6 - Nerve damage, 4.7 -Gum disease	0	1	0	1	1	1	1	1	1	2	2	2	0	1	1	2	2	1	1	2	2	1	1	1	3	1	154	53.2	1	4	2022-10-07 16:00:13	1	0	1	1	1	1	1	4.1 - Loss of vision/cataract, 4.2 - ಮೂತ್ರಪಿಂಡ ರೋಗ,4.3 - Foot amputation, 4.4 - Heart Failure/Stroke, 4.5 - Poor wound healing, 4.6 - Nerve damage	1
128	2022-02-16 23:30:30	1	1	1	1	1	0	0	4.1 - Loss of vision/cataract, 4.2 - Kidney disease	0	1	1	0	1	1	1	1	2	3	3	2	0	1	1	2	2	1	2	2	2	1	1	1	2	1	178	82.7	1	1	2022-09-23 20:42:44	1	1	1	1	1	1	1	4.1 - Loss of vision/cataract, 4.2 - ಮೂತ್ರಪಿಂಡ ರೋಗ,4.3 - Foot amputation, 4.4 - Heart Failure/Stroke, 4.5 - Poor wound healing, 4.6 - Nerve damage, 4.7 -Gum disease	1
129	2022-02-16 23:33:04	1	0	0	0	0	0	0	4.1 - Loss of vision/cataract, 4.2 - Kidney disease,4.3 - Foot amputation, 4.4 - Heart Failure/Stroke, 4.5 - Poor wound healing, 4.6 - Nerve damage	0	1	0	0	1	1	1	1	1	2	2	2	0	1	1	2	2	1	1	2	2	1	1	1	2	1	172	64.7	1	1	2022-09-18 19:06:27	1	1	1	1	1	1	1	4.1 - Loss of vision/cataract, 4.2 - ಮೂತ್ರಪಿಂಡ ರೋಗ,4.3 - Foot amputation, 4.5 - Poor wound healing	1
130	2022-02-16 23:35:58	1	0	0	0	0	0	0	4.1 - Loss of vision/cataract, 4.2 - Kidney disease,4.3 - Foot amputation, 4.4 - Heart Failure/Stroke, 4.5 - Poor wound healing	0	1	0	0	1	1	1	1	1	2	2	1	0	1	1	2	2	1	1	2	2	1	1	1	3	2	153	65.5	1	4	2022-09-18 14:02:39	1	0	1	1	1	1	1	4.1 - Loss of vision/cataract, 4.2 - ಮೂತ್ರಪಿಂಡ ರೋಗ,4.3 - Foot amputation, 4.4 - Heart Failure/Stroke, 4.5 - Poor wound healing, 4.6 - Nerve damage, 4.7 -Gum disease	1
131	2022-02-16 23:38:04	1	0	0	0	0	0	0	4.1 - Loss of vision/cataract, 4.2 - Kidney disease,4.3 - Foot amputation, 4.4 - Heart Failure/Stroke, 4.6 - Nerve damage	0	1	1	0	1	1	1	1	2	2	2	2	0	1	1	2	2	1	1	2	1	1	1	1	3	2	151	55.4	1	4	2022-10-07 15:56:30	1	0	1	1	1	1	1	4.1 - Loss of vision/cataract, 4.2 - ಮೂತ್ರಪಿಂಡ ರೋಗ,4.3 - Foot amputation, 4.4 - Heart Failure/Stroke, 4.5 - Poor wound healing, 4.6 - Nerve damage	1
132	2022-02-16 23:40:44	1	0	0	1	0	0	0	4.1 - Loss of vision/cataract, 4.2 - Kidney disease,4.3 - Foot amputation, 4.4 - Heart Failure/Stroke, 4.5 - Poor wound healing	0	1	0	1	1	1	1	1	2	3	2	2	0	1	1	2	1	1	1	2	1	1	1	1	2	1	170	67	1	1	2022-09-23 20:27:44	1	0	1	1	1	1	1	4.1 - Loss of vision/cataract, 4.2 - ಮೂತ್ರಪಿಂಡ ರೋಗ,4.3 - Foot amputation, 4.4 - Heart Failure/Stroke, 4.5 - Poor wound healing	1
133	2022-02-17 04:30:59	1	0	1	1	1	1	1	4.1 - Loss of vision/cataract, 4.2 - Kidney disease,4.3 - Foot amputation, 4.4 - Heart Failure/Stroke, 4.5 - Poor wound healing, 4.6 - Nerve damage, 4.7 -Gum disease	0	1	0	0	0	0	0	1	4	2	1	4	0	3	1	1	2	1	3	1	2	1	1	1	3	2	157	44.9	1	4	2022-10-11 13:46:57	1	0	1	1	1	1	1	4.1 - Loss of vision/cataract, 4.2 - ಮೂತ್ರಪಿಂಡ ರೋಗ,4.3 - Foot amputation, 4.4 - Heart Failure/Stroke, 4.5 - Poor wound healing, 4.6 - Nerve damage, 4.7 -Gum disease	1
134	2022-02-17 04:35:17	1	0	1	1	1	1	1	4.1 - Loss of vision/cataract, 4.2 - Kidney disease,4.3 - Foot amputation, 4.4 - Heart Failure/Stroke, 4.5 - Poor wound healing, 4.6 - Nerve damage, 4.7 -Gum disease	0	1	1	1	1	1	1	2	4	2	2	1	0	1	1	1	2	1	1	1	1	1	1	2	2	1	160	59.3	1	1	2022-09-16 15:34:24	1	0	1	1	1	1	1	4.1 - Loss of vision/cataract, 4.2 - ಮೂತ್ರಪಿಂಡ ರೋಗ,4.3 - Foot amputation, 4.4 - Heart Failure/Stroke, 4.5 - Poor wound healing, 4.6 - Nerve damage, 4.7 -Gum disease	1
135	2022-02-17 04:40:09	1	0	1	1	1	1	1	4.1 - Loss of vision/cataract, 4.2 - Kidney disease,4.3 - Foot amputation, 4.4 - Heart Failure/Stroke, 4.5 - Poor wound healing, 4.6 - Nerve damage, 4.7 -Gum disease	0	1	1	1	1	1	1	2	2	2	1	4	0	2	1	1	1	1	2	1	1	1	1	2	2	1	154	82.3	1	1	2022-09-13 15:11:51	1	0	1	1	1	0	1	4.1 - Loss of vision/cataract, 4.2 - ಮೂತ್ರಪಿಂಡ ರೋಗ,4.3 - Foot amputation, 4.4 - Heart Failure/Stroke, 4.5 - Poor wound healing, 4.6 - Nerve damage, 4.7 -Gum disease	1
136	2022-02-17 04:44:46	1	0	1	1	1	0	1	4.1 - Loss of vision/cataract, 4.2 - Kidney disease,4.3 - Foot amputation, 4.4 - Heart Failure/Stroke, 4.5 - Poor wound healing, 4.6 - Nerve damage, 4.7 -Gum disease	0	1	1	1	1	1	1	3	4	2	1	3	0	2	1	1	2	1	3	1	1	1	1	1	3	1	151	46.6	1	1	2022-09-16 15:08:15	1	0	1	1	1	1	1	4.1 - Loss of vision/cataract, 4.2 - ಮೂತ್ರಪಿಂಡ ರೋಗ,4.3 - Foot amputation, 4.4 - Heart Failure/Stroke, 4.5 - Poor wound healing, 4.6 - Nerve damage, 4.7 -Gum disease	1
137	2022-02-17 04:48:19	1	0	1	1	1	1	1	4.1 - Loss of vision/cataract, 4.2 - Kidney disease,4.3 - Foot amputation, 4.4 - Heart Failure/Stroke, 4.5 - Poor wound healing, 4.6 - Nerve damage	0	1	1	1	1	1	1	3	2	2	2	2	0	1	1	1	2	1	2	1	2	1	1	1	3	1	172	47.1	1	1	2022-09-16 14:14:33	1	0	1	1	1	1	1	4.1 - Loss of vision/cataract, 4.2 - ಮೂತ್ರಪಿಂಡ ರೋಗ,4.3 - Foot amputation, 4.4 - Heart Failure/Stroke, 4.5 - Poor wound healing, 4.7 -Gum disease	1
138	2022-02-17 04:52:02	1	0	1	1	1	1	1	4.1 - Loss of vision/cataract, 4.2 - Kidney disease,4.3 - Foot amputation, 4.4 - Heart Failure/Stroke, 4.5 - Poor wound healing, 4.6 - Nerve damage, 4.8 - Don't Know/Can't Say	0	1	1	1	1	1	1	1	3	5	3	4	0	3	1	1	2	1	1	1	2	1	1	2	2	1	16591	47.1	1	4	2022-10-11 13:39:39	1	0	1	1	1	1	1	4.1 - Loss of vision/cataract, 4.2 - ಮೂತ್ರಪಿಂಡ ರೋಗ,4.3 - Foot amputation, 4.4 - Heart Failure/Stroke, 4.5 - Poor wound healing, 4.6 - Nerve damage, 4.7 -Gum disease	1
139	2022-02-17 04:58:52	1	0	1	1	1	1	1	4.1 - Loss of vision/cataract, 4.2 - Kidney disease,4.3 - Foot amputation, 4.4 - Heart Failure/Stroke, 4.5 - Poor wound healing, 4.6 - Nerve damage, 4.7 -Gum disease	0	1	1	1	1	1	1	1	2	2	3	4	0	4	1	1	1	1	2	1	1	1	1	1	3	1	166	60.4	1	4	2022-09-16 14:38:53	1	0	1	1	1	1	1	4.1 - Loss of vision/cataract, 4.2 - ಮೂತ್ರಪಿಂಡ ರೋಗ,4.3 - Foot amputation, 4.4 - Heart Failure/Stroke, 4.5 - Poor wound healing, 4.6 - Nerve damage, 4.7 -Gum disease	1
140	2022-02-17 05:11:22	1	0	1	1	1	1	1	4.1 - Loss of vision/cataract, 4.2 - Kidney disease,4.3 - Foot amputation, 4.4 - Heart Failure/Stroke, 4.5 - Poor wound healing, 4.6 - Nerve damage, 4.7 -Gum disease	0	1	1	1	1	1	1	1	1	1	1	1	0	2	1	1	1	1	3	1	1	1	1	1	3	1	175	75.5	1	4	2022-09-16 14:19:28	1	0	1	1	1	1	1	4.1 - Loss of vision/cataract, 4.2 - ಮೂತ್ರಪಿಂಡ ರೋಗ,4.3 - Foot amputation, 4.4 - Heart Failure/Stroke, 4.5 - Poor wound healing, 4.6 - Nerve damage, 4.7 -Gum disease	1
141	2022-02-17 05:14:43	1	0	1	1	1	1	1	4.1 - Loss of vision/cataract, 4.2 - Kidney disease,4.3 - Foot amputation, 4.4 - Heart Failure/Stroke, 4.5 - Poor wound healing, 4.6 - Nerve damage, 4.7 -Gum disease	0	1	1	1	1	1	1	1	4	3	3	4	1	3	1	1	2	1	1	1	1	1	1	1	3	2	173	78.3	1	4	2022-09-16 14:47:19	1	0	1	1	1	1	1	4.1 - Loss of vision/cataract, 4.2 - ಮೂತ್ರಪಿಂಡ ರೋಗ,4.3 - Foot amputation, 4.4 - Heart Failure/Stroke, 4.5 - Poor wound healing, 4.6 - Nerve damage, 4.7 -Gum disease	1
142	2022-02-17 05:18:13	1	0	1	1	1	1	1	4.1 - Loss of vision/cataract, 4.2 - Kidney disease,4.3 - Foot amputation, 4.4 - Heart Failure/Stroke, 4.5 - Poor wound healing, 4.6 - Nerve damage, 4.7 -Gum disease, 4.8 - Don't Know/Can't Say	0	1	1	1	1	1	1	1	4	2	3	4	0	2	1	1	2	1	3	1	1	1	1	1	3	2	173	61.3	1	4	2022-09-21 12:51:10	1	0	1	1	1	1	1	4.1 - Loss of vision/cataract, 4.2 - ಮೂತ್ರಪಿಂಡ ರೋಗ,4.3 - Foot amputation, 4.4 - Heart Failure/Stroke, 4.5 - Poor wound healing, 4.6 - Nerve damage, 4.7 -Gum disease	1
143	2022-02-17 05:21:09	1	0	1	1	1	1	1	4.1 - Loss of vision/cataract, 4.2 - Kidney disease,4.3 - Foot amputation, 4.4 - Heart Failure/Stroke, 4.5 - Poor wound healing, 4.6 - Nerve damage, 4.7 -Gum disease	0	1	1	1	1	1	1	1	1	2	2	4	0	2	1	1	1	1	3	1	1	1	1	1	2	1	164	67.2	1	4	2022-09-16 14:05:06	1	0	1	1	1	1	1	4.1 - Loss of vision/cataract, 4.2 - ಮೂತ್ರಪಿಂಡ ರೋಗ,4.3 - Foot amputation, 4.4 - Heart Failure/Stroke, 4.5 - Poor wound healing, 4.6 - Nerve damage, 4.7 -Gum disease	1
144	2022-02-17 05:30:51	1	0	1	1	1	1	1	4.1 - Loss of vision/cataract, 4.2 - Kidney disease,4.3 - Foot amputation, 4.4 - Heart Failure/Stroke, 4.5 - Poor wound healing, 4.6 - Nerve damage, 4.7 -Gum disease	0	1	1	1	1	1	1	1	4	2	3	4	0	3	1	1	2	1	2	1	1	1	1	1	3	1	163	90.3	1	1	2022-09-16 14:25:28	1	0	1	1	1	1	1	4.1 - Loss of vision/cataract, 4.2 - ಮೂತ್ರಪಿಂಡ ರೋಗ,4.3 - Foot amputation, 4.4 - Heart Failure/Stroke, 4.5 - Poor wound healing, 4.6 - Nerve damage, 4.7 -Gum disease	1
145	2022-02-17 05:36:24	1	0	1	1	1	1	1	4.1 - Loss of vision/cataract, 4.2 - Kidney disease,4.3 - Foot amputation, 4.4 - Heart Failure/Stroke, 4.5 - Poor wound healing, 4.6 - Nerve damage, 4.7 -Gum disease	0	1	1	1	1	1	1	1	1	1	1	1	0	1	1	1	2	1	3	1	1	1	1	1	2	1	165	76.6	1	1	2022-09-21 13:54:38	1	0	1	1	1	1	1	4.1 - Loss of vision/cataract, 4.2 - ಮೂತ್ರಪಿಂಡ ರೋಗ,4.3 - Foot amputation, 4.4 - Heart Failure/Stroke, 4.5 - Poor wound healing, 4.6 - Nerve damage, 4.7 -Gum disease	1
146	2022-02-17 05:39:14	1	0	1	1	1	1	1	4.1 - Loss of vision/cataract, 4.2 - Kidney disease,4.3 - Foot amputation, 4.4 - Heart Failure/Stroke, 4.5 - Poor wound healing, 4.6 - Nerve damage, 4.7 -Gum disease	0	1	1	1	1	1	1	1	1	1	1	1	0	1	1	1	1	1	1	1	1	1	1	2	1	1	165	40.5	1	1	2022-10-07 15:44:17	1	0	1	1	1	1	1	4.1 - Loss of vision/cataract, 4.2 - ಮೂತ್ರಪಿಂಡ ರೋಗ,4.3 - Foot amputation, 4.4 - Heart Failure/Stroke, 4.5 - Poor wound healing, 4.6 - Nerve damage, 4.7 -Gum disease	1
147	2022-02-17 05:43:45	1	0	1	1	1	1	1	4.1 - Loss of vision/cataract, 4.2 - Kidney disease,4.3 - Foot amputation, 4.4 - Heart Failure/Stroke, 4.5 - Poor wound healing, 4.6 - Nerve damage, 4.7 -Gum disease	0	1	1	1	1	1	1	1	1	1	1	1	0	1	1	1	1	1	1	1	1	1	1	2	4	1	182	67.6	1	1	2022-09-16 15:38:30	1	0	1	1	1	1	1	4.1 - Loss of vision/cataract, 4.2 - ಮೂತ್ರಪಿಂಡ ರೋಗ,4.3 - Foot amputation, 4.4 - Heart Failure/Stroke, 4.5 - Poor wound healing, 4.6 - Nerve damage, 4.7 -Gum disease	1
148	2022-02-17 08:14:46	1	0	0	0	1	0	0	4.1 - Loss of vision/cataract, 4.2 - Kidney disease, 4.4 - Heart Failure/Stroke, 4.5 - Poor wound healing	1	99	0	99	99	99	99	2	2	1	1	2	0	1	1	4	4	2	2	1	1	1	1	1	3	1	6.1	63.8	1	2	2022-09-16 19:29:03	1	0	1	0	1	1	0	4.1 - Loss of vision/cataract, 4.2 - ಮೂತ್ರಪಿಂಡ ರೋಗ,4.3 - Foot amputation, 4.4 - Heart Failure/Stroke, 4.5 - Poor wound healing, 4.7 -Gum disease, 4.8 - Don't Know/Can't Say	0
149	2022-02-24 05:18:19	1	0	0	0	0	0	0	4.7 -Gum disease	1	99	0	99	0	99	0	2	2	2	2	2	0	2	0	4	4	2	4	1	1	1	1	1	4	2	4.3	44.7	0	4	2022-09-16 19:29:03	1	0	1	0	1	1	0	4.1 - Loss of vision/cataract, 4.2 - ಮೂತ್ರಪಿಂಡ ರೋಗ,4.3 - Foot amputation, 4.4 - Heart Failure/Stroke, 4.5 - Poor wound healing, 4.7 -Gum disease, 4.8 - Don't Know/Can't Say	0
150	2022-02-17 09:01:42	1	0	0	1	1	1	0	4.1 - Loss of vision/cataract, 4.2 - Kidney disease,4.3 - Foot amputation, 4.4 - Heart Failure/Stroke, 4.5 - Poor wound healing, 4.6 - Nerve damage, 4.7 -Gum disease	0	1	1	1	1	0	1	3	2	3	2	1	0	1	1	1	4	1	1	2	1	1	1	2	1	2	60	38	1	2	2022-09-16 19:14:44	1	0	1	1	1	1	0	4.1 - Loss of vision/cataract, 4.2 - ಮೂತ್ರಪಿಂಡ ರೋಗ,4.3 - Foot amputation, 4.4 - Heart Failure/Stroke, 4.5 - Poor wound healing, 4.6 - Nerve damage, 4.7 -Gum disease	1
151	2022-02-17 09:06:19	1	0	0	1	1	1	0	4.1 - Loss of vision/cataract, 4.2 - Kidney disease,4.3 - Foot amputation, 4.4 - Heart Failure/Stroke, 4.5 - Poor wound healing, 4.6 - Nerve damage, 4.7 -Gum disease	0	1	1	1	1	0	1	3	2	3	2	1	0	2	1	1	4	1	1	2	1	1	1	2	1	2	61	41	1	2	2022-09-16 19:44:17	1	0	1	1	1	1	0	4.1 - Loss of vision/cataract, 4.2 - ಮೂತ್ರಪಿಂಡ ರೋಗ,4.3 - Foot amputation, 4.4 - Heart Failure/Stroke, 4.5 - Poor wound healing, 4.6 - Nerve damage, 4.7 -Gum disease	1
152	2022-02-17 09:12:25	0	0	1	1	1	1	1	4.1 - Loss of vision/cataract, 4.2 - Kidney disease,4.3 - Foot amputation, 4.6 - Nerve damage, 4.7 -Gum disease	0	99	99	99	99	99	99	2	3	2	2	1	0	1	0	4	4	1	4	1	1	1	1	1	2	1	160	53.7	1	4	2022-10-19 07:58:04	1	0	1	0	1	0	1	4.1 - Loss of vision/cataract, 4.2 - ಮೂತ್ರಪಿಂಡ ರೋಗ,4.3 - Foot amputation, 4.4 - Heart Failure/Stroke, 4.5 - Poor wound healing, 4.6 - Nerve damage, 4.7 -Gum disease	1
153	2022-02-17 10:31:07	1	1	1	1	0	1	1	4.2 - Kidney disease, 4.6 - Nerve damage	1	0	0	1	0	1	0	2	1	1	3	3	1	2	0	2	1	1	2	1	2	1	1	2	4	2	5.4	78	0	2	2022-10-22 08:03:07	1	0	0	1	0	0	1	4.1 - Loss of vision/cataract, 4.2 - ಮೂತ್ರಪಿಂಡ ರೋಗ,4.3 - Foot amputation	1
154	2022-02-17 10:39:31	1	0	1	0	1	1	0	4.2 - Kidney disease, 4.6 - Nerve damage	0	1	0	0	1	0	1	1	2	2	2	1	1	2	1	1	2	1	3	1	2	1	1	1	2	1	5	55	0	2	2022-09-24 20:19:18	1	0	1	0	0	1	1	4.1 - Loss of vision/cataract, 4.2 - ಮೂತ್ರಪಿಂಡ ರೋಗ,4.3 - Foot amputation	0
155	2022-02-17 10:47:52	1	0	0	1	1	1	0	4.1 - Loss of vision/cataract, 4.2 - Kidney disease,4.3 - Foot amputation, 4.4 - Heart Failure/Stroke, 4.5 - Poor wound healing, 4.6 - Nerve damage	0	1	1	1	1	0	1	3	2	2	2	1	0	1	1	1	4	1	1	2	1	1	1	2	1	2	60	43	1	2	2022-09-17 20:08:22	1	0	1	1	1	1	0	4.1 - Loss of vision/cataract, 4.2 - ಮೂತ್ರಪಿಂಡ ರೋಗ,4.3 - Foot amputation, 4.4 - Heart Failure/Stroke, 4.5 - Poor wound healing, 4.6 - Nerve damage, 4.7 -Gum disease	1
156	2022-02-17 11:09:07	1	0	0	1	1	1	0	4.1 - Loss of vision/cataract, 4.2 - Kidney disease,4.3 - Foot amputation, 4.4 - Heart Failure/Stroke, 4.5 - Poor wound healing, 4.6 - Nerve damage	0	1	1	1	1	0	1	3	2	2	2	1	0	2	1	1	4	1	1	2	1	1	1	2	1	2	60	45	1	2	2022-09-17 19:46:21	1	0	1	1	1	1	0	4.1 - Loss of vision/cataract, 4.2 - ಮೂತ್ರಪಿಂಡ ರೋಗ,4.3 - Foot amputation, 4.4 - Heart Failure/Stroke, 4.5 - Poor wound healing, 4.6 - Nerve damage	1
157	2022-02-17 11:10:09	1	1	1	1	0	1	0	4.1 - Loss of vision/cataract, 4.2 - Kidney disease, 4.5 - Poor wound healing, 4.6 - Nerve damage	1	0	1	0	1	99	0	1	2	2	1	2	1	2	1	1	3	2	3	1	1	2	1	2	2	2	4.9	52.8	0	1	2022-09-24 17:37:24	1	1	1	1	1	1	1	4.1 - Loss of vision/cataract, 4.4 - Heart Failure/Stroke, 4.5 - Poor wound healing	0
158	2022-02-17 11:10:09	1	1	1	1	0	1	0	4.1 - Loss of vision/cataract, 4.2 - Kidney disease, 4.5 - Poor wound healing, 4.6 - Nerve damage	1	0	1	0	1	99	0	1	2	2	1	2	1	2	1	1	3	2	3	1	1	2	1	2	2	2	4.9	52.8	0	1	2022-10-10 20:23:21	1	1	1	0	1	0	1	4.1 - Loss of vision/cataract, 4.4 - Heart Failure/Stroke, 4.5 - Poor wound healing, 4.6 - Nerve damage	0
159	2022-02-17 12:13:04	1	0	0	0	0	0	0	4.1 - Loss of vision/cataract, 4.2 - Kidney disease,4.3 - Foot amputation, 4.5 - Poor wound healing	1	99	0	99	99	99	99	2	1	1	2	1	0	1	1	4	4	2	4	1	1	1	1	1	4	1	6.2	57	1	5	2022-09-29 18:15:31	1	0	0	0	1	1	1	4.1 - Loss of vision/cataract, 4.2 - ಮೂತ್ರಪಿಂಡ ರೋಗ,4.3 - Foot amputation, 4.5 - Poor wound healing	0
160	2022-02-17 12:13:21	1	0	1	0	1	1	1	4.1 - Loss of vision/cataract,4.3 - Foot amputation, 4.6 - Nerve damage	1	0	0	1	0	1	0	1	4	3	3	3	1	1	0	3	1	1	1	1	2	1	1	3	2	2	4.11	50.9	0	4	2022-10-02 22:55:17	0	0	1	1	0	1	1	4.1 - Loss of vision/cataract, 4.2 - ಮೂತ್ರಪಿಂಡ ರೋಗ,4.3 - Foot amputation, 4.5 - Poor wound healing, 4.6 - Nerve damage	0
161	2022-02-17 12:23:08	0	0	1	0	1	1	1	4.1 - Loss of vision/cataract, 4.6 - Nerve damage	1	0	0	1	1	99	0	1	2	3	2	3	1	1	0	2	1	1	1	1	2	1	1	3	2	2	4.1	65	0	2	2022-09-29 21:12:37	1	0	1	1	1	0	0	4.1 - Loss of vision/cataract, 4.2 - ಮೂತ್ರಪಿಂಡ ರೋಗ,4.3 - Foot amputation, 4.5 - Poor wound healing, 4.6 - Nerve damage	0
162	2022-02-17 12:29:35	1	1	0	1	1	0	1	4.1 - Loss of vision/cataract, 4.6 - Nerve damage	0	1	0	0	0	1	0	2	4	3	2	2	1	2	0	1	1	2	2	2	1	1	2	1	2	2	4.1	56.1	0	2	2022-09-29 21:06:57	1	0	0	0	1	0	0	4.1 - Loss of vision/cataract, 4.2 - ಮೂತ್ರಪಿಂಡ ರೋಗ,4.3 - Foot amputation, 4.5 - Poor wound healing, 4.6 - Nerve damage	0
163	2022-02-17 12:38:29	1	0	0	1	1	1	0	4.4 - Heart Failure/Stroke, 4.6 - Nerve damage	1	99	0	1	0	1	0	1	3	3	3	4	0	1	0	1	2	1	1	1	2	2	1	1	2	2	4.11	45.7	0	2	2022-10-02 23:00:08	1	0	1	0	1	0	0	4.1 - Loss of vision/cataract, 4.2 - ಮೂತ್ರಪಿಂಡ ರೋಗ,4.3 - Foot amputation, 4.5 - Poor wound healing, 4.6 - Nerve damage	0
164	2022-02-17 13:41:50	1	0	1	1	1	1	1	4.2 - Kidney disease,4.3 - Foot amputation, 4.4 - Heart Failure/Stroke, 4.8 - Don't Know/Can't Say	99	99	0	0	99	99	99	1	2	5	3	1	1	1	1	3	4	1	4	1	1	1	2	1	4	1	5.6	88.8	0	1	2022-09-21 19:05:03	1	0	1	1	1	0	1	4.1 - Loss of vision/cataract, 4.2 - ಮೂತ್ರಪಿಂಡ ರೋಗ,4.3 - Foot amputation, 4.5 - Poor wound healing, 4.7 -Gum disease	99
165	2022-02-17 13:51:57	1	0	0	1	0	1	1	4.2 - Kidney disease, 4.4 - Heart Failure/Stroke, 4.5 - Poor wound healing, 4.8 - Don't Know/Can't Say	99	1	1	1	1	0	99	3	2	4	3	1	0	1	0	4	4	1	4	1	1	2	2	1	3	1	5.1	46.5	1	1	2022-10-08 12:56:07	1	0	1	1	1	1	1	4.1 - Loss of vision/cataract,4.3 - Foot amputation, 4.5 - Poor wound healing, 4.7 -Gum disease	99
166	2022-02-17 14:28:03	1	0	0	1	1	1	0	4.1 - Loss of vision/cataract, 4.2 - Kidney disease,4.3 - Foot amputation, 4.4 - Heart Failure/Stroke, 4.5 - Poor wound healing, 4.6 - Nerve damage, 4.7 -Gum disease	0	1	1	1	1	0	1	3	2	3	2	1	0	1	1	1	4	1	1	2	1	1	1	1	2	2	60	46	1	4	2022-10-13 19:27:02	1	0	1	1	1	1	0	4.1 - Loss of vision/cataract, 4.2 - ಮೂತ್ರಪಿಂಡ ರೋಗ,4.3 - Foot amputation, 4.4 - Heart Failure/Stroke, 4.5 - Poor wound healing	1
167	2022-02-17 14:30:31	1	0	0	1	1	1	0	4.1 - Loss of vision/cataract, 4.2 - Kidney disease,4.3 - Foot amputation, 4.4 - Heart Failure/Stroke, 4.5 - Poor wound healing	0	1	1	1	1	0	1	3	2	2	2	1	0	1	1	1	4	1	1	2	1	1	1	1	3	2	59	59	1	4	2022-09-21 19:51:24	1	0	1	1	1	1	0	4.1 - Loss of vision/cataract, 4.2 - ಮೂತ್ರಪಿಂಡ ರೋಗ,4.3 - Foot amputation, 4.4 - Heart Failure/Stroke, 4.5 - Poor wound healing	1
168	2022-02-17 14:33:35	1	0	1	1	1	1	1	4.1 - Loss of vision/cataract, 4.2 - Kidney disease,4.3 - Foot amputation, 4.4 - Heart Failure/Stroke, 4.5 - Poor wound healing, 4.6 - Nerve damage, 4.7 -Gum disease, 4.8 - Don't Know/Can't Say	1	1	1	1	1	1	1	2	2	4	2	1	1	2	0	4	4	1	3	3	1	1	1	3	2	2	150.5	47.1	0	4	2022-10-11 12:44:39	0	0	1	1	1	1	1	4.1 - Loss of vision/cataract, 4.2 - ಮೂತ್ರಪಿಂಡ ರೋಗ,4.3 - Foot amputation, 4.4 - Heart Failure/Stroke, 4.5 - Poor wound healing, 4.6 - Nerve damage, 4.7 -Gum disease, 4.8 - Don't Know/Can't Say	0
169	2022-02-17 14:37:00	1	0	1	1	1	1	0	4.1 - Loss of vision/cataract, 4.2 - Kidney disease,4.3 - Foot amputation, 4.4 - Heart Failure/Stroke, 4.5 - Poor wound healing, 4.6 - Nerve damage, 4.7 -Gum disease, 4.8 - Don't Know/Can't Say	1	1	1	1	1	0	1	1	4	2	2	2	1	2	0	4	4	4	4	2	1	1	1	2	2	2	140.5	50.5	1	4	2022-09-28 12:16:09	1	0	0	0	1	1	0	4.1 - Loss of vision/cataract, 4.2 - ಮೂತ್ರಪಿಂಡ ರೋಗ,4.3 - Foot amputation, 4.4 - Heart Failure/Stroke, 4.5 - Poor wound healing, 4.6 - Nerve damage, 4.7 -Gum disease	0
170	2022-02-17 14:38:54	0	0	0	1	0	0	0	4.2 - Kidney disease, 4.4 - Heart Failure/Stroke, 4.8 - Don't Know/Can't Say	99	99	99	1	99	99	99	1	2	4	4	5	1	1	1	4	4	1	4	1	1	1	1	1	3	2	5.3	65.9	1	4	2022-10-02 16:39:04	1	0	1	1	1	0	0	4.2 - ಮೂತ್ರಪಿಂಡ ರೋಗ, 4.4 - Heart Failure/Stroke, 4.5 - Poor wound healing	0
171	2022-02-21 15:11:37	1	0	0	0	0	0	0	4.8 - Don't Know/Can't Say	99	99	99	99	99	99	99	3	2	2	4	5	1	1	1	4	4	1	4	1	1	1	1	1	3	2	5.3	65.9	1	4	2022-10-02 16:39:04	1	0	1	1	1	0	0	4.2 - ಮೂತ್ರಪಿಂಡ ರೋಗ, 4.4 - Heart Failure/Stroke, 4.5 - Poor wound healing	0
172	2022-02-17 14:43:33	1	0	0	0	1	0	1	4.1 - Loss of vision/cataract, 4.2 - Kidney disease,4.3 - Foot amputation, 4.4 - Heart Failure/Stroke, 4.5 - Poor wound healing, 4.6 - Nerve damage, 4.7 -Gum disease, 4.8 - Don't Know/Can't Say	1	1	1	1	1	1	1	3	2	3	1	4	1	2	0	4	4	1	3	3	1	1	1	2	4	2	140.3	53.8	0	4	2022-10-12 18:45:14	0	0	1	0	1	0	0	4.1 - Loss of vision/cataract, 4.2 - ಮೂತ್ರಪಿಂಡ ರೋಗ,4.3 - Foot amputation, 4.4 - Heart Failure/Stroke, 4.5 - Poor wound healing, 4.6 - Nerve damage, 4.7 -Gum disease	1
173	2022-02-17 14:43:33	1	0	0	0	1	0	1	4.1 - Loss of vision/cataract, 4.2 - Kidney disease,4.3 - Foot amputation, 4.4 - Heart Failure/Stroke, 4.5 - Poor wound healing, 4.6 - Nerve damage, 4.7 -Gum disease, 4.8 - Don't Know/Can't Say	1	1	1	1	1	1	1	3	2	3	1	4	1	2	0	4	4	1	3	3	1	1	1	2	4	2	140.3	53.8	0	4	2022-10-12 18:46:54	0	0	1	0	1	0	0	4.1 - Loss of vision/cataract, 4.2 - ಮೂತ್ರಪಿಂಡ ರೋಗ,4.3 - Foot amputation, 4.4 - Heart Failure/Stroke, 4.5 - Poor wound healing, 4.6 - Nerve damage, 4.7 -Gum disease	1
174	2022-02-17 14:43:59	0	0	0	1	0	1	1	4.2 - Kidney disease, 4.6 - Nerve damage, 4.8 - Don't Know/Can't Say	99	99	99	99	99	99	99	1	4	4	4	5	1	1	1	4	4	1	4	1	1	1	1	1	1	2	4.9	52.4	1	1	2022-09-21 18:51:45	1	0	1	1	0	0	1	4.2 - ಮೂತ್ರಪಿಂಡ ರೋಗ, 4.4 - Heart Failure/Stroke, 4.5 - Poor wound healing, 4.6 - Nerve damage	99
175	2022-02-17 14:44:24	1	0	1	1	1	1	0	4.1 - Loss of vision/cataract, 4.2 - Kidney disease,4.3 - Foot amputation, 4.4 - Heart Failure/Stroke, 4.5 - Poor wound healing, 4.6 - Nerve damage, 4.7 -Gum disease, 4.8 - Don't Know/Can't Say	1	1	1	1	1	0	1	1	4	1	2	2	1	3	0	4	4	1	4	2	1	1	1	1	1	2	140.2	47.2	1	4	2022-09-27 14:11:27	1	1	1	1	1	1	1	4.1 - Loss of vision/cataract, 4.2 - ಮೂತ್ರಪಿಂಡ ರೋಗ,4.3 - Foot amputation, 4.4 - Heart Failure/Stroke, 4.5 - Poor wound healing, 4.6 - Nerve damage, 4.7 -Gum disease	1
176	2022-02-17 14:47:16	1	0	0	1	1	1	0	4.1 - Loss of vision/cataract, 4.2 - Kidney disease,4.3 - Foot amputation, 4.4 - Heart Failure/Stroke, 4.5 - Poor wound healing, 4.6 - Nerve damage, 4.7 -Gum disease	0	1	1	1	1	0	1	3	2	2	2	1	0	1	1	1	4	1	1	2	1	1	1	2	1	2	61	56	1	4	2022-09-17 19:35:17	1	0	1	1	1	1	0	4.1 - Loss of vision/cataract, 4.2 - ಮೂತ್ರಪಿಂಡ ರೋಗ,4.3 - Foot amputation, 4.4 - Heart Failure/Stroke, 4.5 - Poor wound healing	1
177	2022-02-17 14:48:07	1	0	1	0	1	1	0	4.2 - Kidney disease, 4.4 - Heart Failure/Stroke, 4.7 -Gum disease, 4.8 - Don't Know/Can't Say	99	99	99	99	99	99	99	1	4	4	4	5	1	1	1	4	4	1	4	1	1	1	1	1	3	2	5.3	122	1	4	2022-10-02 16:29:30	1	0	1	1	1	1	1	4.1 - Loss of vision/cataract,4.3 - Foot amputation, 4.4 - Heart Failure/Stroke, 4.6 - Nerve damage, 4.7 -Gum disease	0
178	2022-02-21 15:01:21	1	0	0	0	0	0	0	4.8 - Don't Know/Can't Say	99	99	99	99	99	99	99	1	3	2	4	5	1	1	1	4	4	1	4	1	1	1	1	2	3	2	5.3	98.7	1	4	2022-10-02 16:29:30	1	0	1	1	1	1	1	4.1 - Loss of vision/cataract,4.3 - Foot amputation, 4.4 - Heart Failure/Stroke, 4.6 - Nerve damage, 4.7 -Gum disease	0
179	2022-02-17 14:51:06	1	0	1	1	1	1	0	4.1 - Loss of vision/cataract, 4.2 - Kidney disease,4.3 - Foot amputation, 4.4 - Heart Failure/Stroke, 4.5 - Poor wound healing, 4.6 - Nerve damage, 4.7 -Gum disease, 4.8 - Don't Know/Can't Say	1	1	1	1	1	0	1	1	4	2	1	2	1	1	0	4	3	1	4	2	1	1	1	2	3	2	150.1	50.5	1	4	2022-09-21 19:00:30	1	0	0	0	1	1	0	4.1 - Loss of vision/cataract, 4.2 - ಮೂತ್ರಪಿಂಡ ರೋಗ,4.3 - Foot amputation, 4.4 - Heart Failure/Stroke, 4.5 - Poor wound healing, 4.6 - Nerve damage, 4.7 -Gum disease, 4.8 - Don't Know/Can't Say	0
180	2022-02-17 14:52:39	1	0	1	1	1	1	1	4.1 - Loss of vision/cataract, 4.2 - Kidney disease,4.3 - Foot amputation, 4.4 - Heart Failure/Stroke, 4.5 - Poor wound healing, 4.6 - Nerve damage, 4.7 -Gum disease, 4.8 - Don't Know/Can't Say	1	1	1	1	1	1	1	2	2	3	2	1	1	1	0	4	4	1	3	3	2	2	1	2	2	2	140.2	39.2	1	4	2022-10-11 19:16:07	1	0	1	1	1	1	1	4.1 - Loss of vision/cataract, 4.2 - ಮೂತ್ರಪಿಂಡ ರೋಗ,4.3 - Foot amputation, 4.4 - Heart Failure/Stroke, 4.5 - Poor wound healing, 4.6 - Nerve damage, 4.7 -Gum disease	0
181	2022-02-17 14:57:02	1	1	1	1	1	1	1	4.1 - Loss of vision/cataract, 4.2 - Kidney disease,4.3 - Foot amputation, 4.4 - Heart Failure/Stroke, 4.5 - Poor wound healing, 4.6 - Nerve damage, 4.7 -Gum disease, 4.8 - Don't Know/Can't Say	1	1	1	1	1	1	1	1	4	4	1	4	1	2	0	4	4	1	2	3	2	1	1	3	1	2	140.2	47.2	0	4	2022-09-27 11:42:37	1	0	0	0	0	1	0	4.1 - Loss of vision/cataract, 4.2 - ಮೂತ್ರಪಿಂಡ ರೋಗ,4.3 - Foot amputation, 4.4 - Heart Failure/Stroke, 4.5 - Poor wound healing, 4.6 - Nerve damage, 4.7 -Gum disease	0
182	2022-02-20 08:10:42	1	0	1	1	1	1	0	4.1 - Loss of vision/cataract, 4.2 - Kidney disease,4.3 - Foot amputation, 4.4 - Heart Failure/Stroke, 4.5 - Poor wound healing, 4.6 - Nerve damage, 4.7 -Gum disease	1	1	1	1	1	0	1	1	1	2	2	2	1	2	0	4	4	1	4	2	1	1	1	1	1	2	58.4	58.4	1	2	2022-09-27 11:42:37	1	0	0	0	0	1	0	4.1 - Loss of vision/cataract, 4.2 - ಮೂತ್ರಪಿಂಡ ರೋಗ,4.3 - Foot amputation, 4.4 - Heart Failure/Stroke, 4.5 - Poor wound healing, 4.6 - Nerve damage, 4.7 -Gum disease	0
183	2022-02-17 15:24:57	1	0	1	0	1	1	0	4.1 - Loss of vision/cataract	0	1	1	1	1	1	0	3	2	2	2	3	1	2	1	2	3	1	2	1	1	1	1	1	4	2	5.2	79.6	1	4	2022-09-20 19:44:34	1	0	1	1	1	1	0	4.1 - Loss of vision/cataract, 4.2 - ಮೂತ್ರಪಿಂಡ ರೋಗ,4.3 - Foot amputation, 4.4 - Heart Failure/Stroke, 4.5 - Poor wound healing, 4.6 - Nerve damage, 4.7 -Gum disease, 4.8 - Don't Know/Can't Say	0
184	2022-02-17 15:24:57	1	0	1	0	1	1	0	4.1 - Loss of vision/cataract	0	1	1	1	1	1	0	3	2	2	2	3	1	2	1	2	3	1	2	1	1	1	1	1	4	2	5.2	79.6	1	4	2022-09-30 20:21:02	1	0	1	1	1	0	0	4.1 - Loss of vision/cataract, 4.2 - ಮೂತ್ರಪಿಂಡ ರೋಗ,4.3 - Foot amputation, 4.4 - Heart Failure/Stroke, 4.5 - Poor wound healing, 4.6 - Nerve damage, 4.7 -Gum disease, 4.8 - Don't Know/Can't Say	0
185	2022-02-17 15:28:29	1	0	0	1	1	0	1	4.1 - Loss of vision/cataract	0	1	1	1	0	1	0	3	3	3	2	3	1	2	1	2	3	1	2	1	1	1	1	1	2	2	5.1	71.6	1	2	2022-09-19 21:03:42	1	0	1	1	1	1	1	4.1 - Loss of vision/cataract, 4.2 - ಮೂತ್ರಪಿಂಡ ರೋಗ,4.3 - Foot amputation, 4.4 - Heart Failure/Stroke, 4.5 - Poor wound healing, 4.6 - Nerve damage, 4.7 -Gum disease, 4.8 - Don't Know/Can't Say	0
186	2022-02-17 15:28:29	1	0	0	1	1	0	1	4.1 - Loss of vision/cataract	0	1	1	1	0	1	0	3	3	3	2	3	1	2	1	2	3	1	2	1	1	1	1	1	2	2	5.1	71.6	1	2	2022-10-09 17:47:37	1	0	1	1	1	1	0	4.1 - Loss of vision/cataract, 4.2 - ಮೂತ್ರಪಿಂಡ ರೋಗ,4.3 - Foot amputation, 4.4 - Heart Failure/Stroke, 4.5 - Poor wound healing, 4.6 - Nerve damage, 4.7 -Gum disease, 4.8 - Don't Know/Can't Say	0
187	2022-02-17 15:28:29	1	0	0	1	1	0	1	4.1 - Loss of vision/cataract	0	1	1	1	0	1	0	3	3	3	2	3	1	2	1	2	3	1	2	1	1	1	1	1	2	2	5.1	71.6	1	2	2022-10-18 11:38:45	1	0	1	1	1	1	0	4.1 - Loss of vision/cataract, 4.2 - ಮೂತ್ರಪಿಂಡ ರೋಗ,4.3 - Foot amputation, 4.4 - Heart Failure/Stroke, 4.5 - Poor wound healing, 4.6 - Nerve damage, 4.7 -Gum disease, 4.8 - Don't Know/Can't Say	0
188	2022-02-17 15:44:25	1	0	0	1	1	0	0	4.1 - Loss of vision/cataract	0	1	0	1	0	1	1	3	3	3	2	3	1	3	1	2	3	1	2	1	1	1	1	1	3	2	4.11	51	1	4	2022-09-24 19:37:09	1	0	1	1	1	0	0	4.1 - Loss of vision/cataract, 4.2 - ಮೂತ್ರಪಿಂಡ ರೋಗ,4.3 - Foot amputation, 4.4 - Heart Failure/Stroke, 4.5 - Poor wound healing, 4.6 - Nerve damage, 4.7 -Gum disease, 4.8 - Don't Know/Can't Say	0
189	2022-02-17 15:44:25	1	0	0	1	1	0	0	4.1 - Loss of vision/cataract	0	1	0	1	0	1	1	3	3	3	2	3	1	3	1	2	3	1	2	1	1	1	1	1	3	2	4.11	51	1	4	2022-09-24 19:46:41	1	0	1	1	1	1	0	4.1 - Loss of vision/cataract, 4.2 - ಮೂತ್ರಪಿಂಡ ರೋಗ,4.3 - Foot amputation, 4.4 - Heart Failure/Stroke, 4.5 - Poor wound healing, 4.6 - Nerve damage, 4.8 - Don't Know/Can't Say	0
190	2022-02-17 15:44:25	1	0	0	1	1	0	0	4.1 - Loss of vision/cataract	0	1	0	1	0	1	1	3	3	3	2	3	1	3	1	2	3	1	2	1	1	1	1	1	3	2	4.11	51	1	4	2022-09-30 20:54:53	1	0	1	1	1	1	0	4.1 - Loss of vision/cataract, 4.2 - ಮೂತ್ರಪಿಂಡ ರೋಗ,4.3 - Foot amputation, 4.4 - Heart Failure/Stroke, 4.5 - Poor wound healing, 4.6 - Nerve damage, 4.7 -Gum disease, 4.8 - Don't Know/Can't Say	0
191	2022-02-17 15:53:45	1	0	0	1	1	0	0	4.1 - Loss of vision/cataract	0	1	1	1	0	1	1	3	3	3	2	3	1	2	1	2	3	1	2	1	1	1	1	1	3	2	4.5	70	1	4	2022-09-21 15:52:46	0	0	1	0	0	1	0	4.1 - Loss of vision/cataract, 4.2 - ಮೂತ್ರಪಿಂಡ ರೋಗ,4.3 - Foot amputation, 4.4 - Heart Failure/Stroke, 4.6 - Nerve damage, 4.7 -Gum disease, 4.8 - Don't Know/Can't Say	0
192	2022-02-17 16:03:29	1	0	0	1	0	0	0	4.1 - Loss of vision/cataract	1	0	1	1	1	0	1	3	3	2	3	3	1	3	1	2	3	1	2	1	1	1	1	1	3	2	4.5	57.7	1	4	2022-09-21 15:52:46	0	0	1	0	0	1	0	4.1 - Loss of vision/cataract, 4.2 - ಮೂತ್ರಪಿಂಡ ರೋಗ,4.3 - Foot amputation, 4.4 - Heart Failure/Stroke, 4.6 - Nerve damage, 4.7 -Gum disease, 4.8 - Don't Know/Can't Say	0
193	2022-02-17 16:12:42	1	0	0	0	1	0	0	4.1 - Loss of vision/cataract	0	1	1	1	1	1	0	3	3	3	3	3	1	2	1	2	3	1	2	1	1	1	1	1	3	2	5.1	53.5	1	4	2022-09-26 22:00:29	1	0	1	1	1	0	0	4.1 - Loss of vision/cataract, 4.2 - ಮೂತ್ರಪಿಂಡ ರೋಗ,4.3 - Foot amputation, 4.4 - Heart Failure/Stroke, 4.5 - Poor wound healing, 4.6 - Nerve damage, 4.7 -Gum disease, 4.8 - Don't Know/Can't Say	0
194	2022-02-17 16:19:41	1	0	0	1	0	0	0	4.1 - Loss of vision/cataract	0	1	0	1	0	1	0	3	3	3	2	3	1	3	1	2	3	1	2	1	1	1	1	1	3	2	4.4	48.4	1	4	2022-09-23 21:34:23	1	0	1	1	1	0	0	4.2 - ಮೂತ್ರಪಿಂಡ ರೋಗ,4.3 - Foot amputation, 4.4 - Heart Failure/Stroke, 4.5 - Poor wound healing, 4.6 - Nerve damage, 4.7 -Gum disease, 4.8 - Don't Know/Can't Say	0
195	2022-02-17 16:19:41	1	0	0	1	0	0	0	4.1 - Loss of vision/cataract	0	1	0	1	0	1	0	3	3	3	2	3	1	3	1	2	3	1	2	1	1	1	1	1	3	2	4.4	48.4	1	4	2022-10-09 17:50:54	1	0	1	1	1	0	0	4.1 - Loss of vision/cataract, 4.2 - ಮೂತ್ರಪಿಂಡ ರೋಗ,4.3 - Foot amputation, 4.4 - Heart Failure/Stroke, 4.5 - Poor wound healing, 4.6 - Nerve damage, 4.8 - Don't Know/Can't Say	0
196	2022-02-17 16:48:16	1	0	0	1	1	0	1	4.1 - Loss of vision/cataract	0	1	0	1	1	1	0	3	3	3	2	2	1	2	1	2	3	1	2	1	1	1	1	1	3	2	4.8	46.6	1	4	2022-09-27 12:49:35	1	0	1	1	1	1	0	4.1 - Loss of vision/cataract, 4.2 - ಮೂತ್ರಪಿಂಡ ರೋಗ,4.3 - Foot amputation, 4.4 - Heart Failure/Stroke, 4.5 - Poor wound healing, 4.6 - Nerve damage, 4.8 - Don't Know/Can't Say	0
197	2022-02-17 16:52:18	1	0	0	1	1	0	0	4.1 - Loss of vision/cataract	0	1	0	1	1	1	0	3	3	3	3	3	1	2	1	2	3	1	2	1	1	1	1	1	3	2	4.8	42	1	4	2022-10-10 18:27:31	1	0	1	1	1	1	0	4.1 - Loss of vision/cataract, 4.2 - ಮೂತ್ರಪಿಂಡ ರೋಗ,4.3 - Foot amputation, 4.4 - Heart Failure/Stroke, 4.5 - Poor wound healing, 4.6 - Nerve damage, 4.7 -Gum disease, 4.8 - Don't Know/Can't Say	0
198	2022-02-17 17:06:59	1	0	0	1	1	0	0	4.1 - Loss of vision/cataract	0	1	1	1	0	1	0	3	2	3	3	3	1	2	1	2	3	1	2	1	1	1	1	1	3	2	5.2	48.9	1	4	2022-10-10 18:34:21	1	0	1	1	1	1	1	4.1 - Loss of vision/cataract, 4.2 - ಮೂತ್ರಪಿಂಡ ರೋಗ,4.3 - Foot amputation, 4.4 - Heart Failure/Stroke, 4.5 - Poor wound healing, 4.6 - Nerve damage, 4.7 -Gum disease, 4.8 - Don't Know/Can't Say	0
199	2022-02-17 17:12:33	1	0	0	1	1	0	1	4.1 - Loss of vision/cataract	0	1	0	1	0	1	0	3	3	3	3	2	1	2	1	2	3	1	2	1	1	1	1	1	3	2	61.5	4.1	1	4	2022-10-10 18:16:33	1	0	1	1	1	1	0	4.1 - Loss of vision/cataract, 4.2 - ಮೂತ್ರಪಿಂಡ ರೋಗ,4.3 - Foot amputation, 4.4 - Heart Failure/Stroke, 4.5 - Poor wound healing, 4.7 -Gum disease, 4.8 - Don't Know/Can't Say	0
200	2022-02-17 17:27:07	1	0	0	1	1	0	1	4.1 - Loss of vision/cataract	0	1	1	1	0	1	0	3	2	3	3	3	1	3	1	2	3	1	2	1	1	1	1	1	4	2	4.1	50.4	1	2	2022-09-27 20:41:23	1	0	1	1	1	0	0	4.1 - Loss of vision/cataract, 4.2 - ಮೂತ್ರಪಿಂಡ ರೋಗ,4.3 - Foot amputation, 4.4 - Heart Failure/Stroke, 4.5 - Poor wound healing, 4.6 - Nerve damage, 4.8 - Don't Know/Can't Say	0
201	2022-02-17 17:32:31	1	1	1	0	0	1	0	4.2 - Kidney disease,4.3 - Foot amputation, 4.4 - Heart Failure/Stroke, 4.8 - Don't Know/Can't Say	0	1	1	1	1	99	1	1	2	1	3	1	1	2	0	4	4	1	4	2	2	1	1	3	3	2	5.62	62.1	0	2	2022-10-17 09:28:32	1	1	1	0	1	0	1	4.1 - Loss of vision/cataract, 4.2 - ಮೂತ್ರಪಿಂಡ ರೋಗ,4.3 - Foot amputation, 4.4 - Heart Failure/Stroke, 4.5 - Poor wound healing	0
202	2022-02-17 17:32:31	1	1	1	0	0	1	0	4.2 - Kidney disease,4.3 - Foot amputation, 4.4 - Heart Failure/Stroke, 4.8 - Don't Know/Can't Say	0	1	1	1	1	99	1	1	2	1	3	1	1	2	0	4	4	1	4	2	2	1	1	3	3	2	5.62	62.1	0	2	2022-10-22 09:35:37	1	0	1	0	1	0	1	4.1 - Loss of vision/cataract, 4.2 - ಮೂತ್ರಪಿಂಡ ರೋಗ,4.3 - Foot amputation, 4.4 - Heart Failure/Stroke	0
203	2022-02-17 17:39:13	1	0	0	1	1	0	1	4.1 - Loss of vision/cataract	0	1	1	1	0	1	0	3	3	2	3	2	1	2	1	2	3	1	2	1	1	1	1	1	3	2	5.2	57.8	1	4	2022-10-01 11:00:24	1	0	1	1	1	1	0	4.1 - Loss of vision/cataract, 4.2 - ಮೂತ್ರಪಿಂಡ ರೋಗ,4.3 - Foot amputation, 4.4 - Heart Failure/Stroke, 4.5 - Poor wound healing, 4.6 - Nerve damage, 4.8 - Don't Know/Can't Say	0
204	2022-02-17 17:40:39	0	0	0	0	1	1	0	4.1 - Loss of vision/cataract, 4.8 - Don't Know/Can't Say	99	99	99	99	99	99	99	1	1	1	2	1	1	1	1	4	3	1	4	2	2	1	2	2	3	2	4.56	49.3	1	4	2022-10-18 21:42:33	1	0	1	0	1	1	0	4.1 - Loss of vision/cataract, 4.2 - ಮೂತ್ರಪಿಂಡ ರೋಗ, 4.4 - Heart Failure/Stroke	0
205	2022-02-17 17:51:01	1	0	0	1	0	0	0	4.8 - Don't Know/Can't Say	99	99	1	1	99	99	99	1	1	1	2	1	1	3	0	4	3	1	4	3	2	3	3	3	3	1	5.62	61.1	1	4	2022-10-18 21:42:33	1	0	1	0	1	1	0	4.1 - Loss of vision/cataract, 4.2 - ಮೂತ್ರಪಿಂಡ ರೋಗ, 4.4 - Heart Failure/Stroke	0
206	2022-02-17 17:52:26	1	0	0	1	1	0	0	4.1 - Loss of vision/cataract	0	1	1	1	0	1	0	2	3	3	3	3	1	2	1	2	3	1	2	1	1	1	1	1	3	2	4.8	55	1	4	2022-10-09 17:44:12	1	0	1	1	1	1	0	4.1 - Loss of vision/cataract, 4.2 - ಮೂತ್ರಪಿಂಡ ರೋಗ,4.3 - Foot amputation, 4.4 - Heart Failure/Stroke, 4.5 - Poor wound healing, 4.6 - Nerve damage, 4.7 -Gum disease, 4.8 - Don't Know/Can't Say	0
207	2022-02-17 17:55:46	1	0	0	1	1	0	0	4.1 - Loss of vision/cataract	0	1	1	1	1	1	0	3	2	3	3	2	1	2	1	2	3	1	2	1	1	1	1	1	4	2	4.9	48	1	4	2022-09-23 19:51:42	1	0	1	0	0	0	0	4.2 - ಮೂತ್ರಪಿಂಡ ರೋಗ,4.3 - Foot amputation, 4.4 - Heart Failure/Stroke, 4.5 - Poor wound healing, 4.7 -Gum disease, 4.8 - Don't Know/Can't Say	0
208	2022-02-17 17:55:46	1	0	0	1	1	0	0	4.1 - Loss of vision/cataract	0	1	1	1	1	1	0	3	2	3	3	2	1	2	1	2	3	1	2	1	1	1	1	1	4	2	4.9	48	1	4	2022-09-30 20:33:16	1	0	1	1	1	0	0	4.1 - Loss of vision/cataract, 4.2 - ಮೂತ್ರಪಿಂಡ ರೋಗ,4.3 - Foot amputation, 4.4 - Heart Failure/Stroke, 4.5 - Poor wound healing, 4.6 - Nerve damage, 4.7 -Gum disease, 4.8 - Don't Know/Can't Say	0
209	2022-02-17 18:08:24	1	0	0	1	1	0	0	4.1 - Loss of vision/cataract	0	1	1	1	0	1	0	3	3	3	2	3	1	2	1	2	3	1	2	1	1	1	1	1	3	2	4.11	58.8	1	4	2022-10-18 11:42:32	1	0	1	1	1	1	0	4.1 - Loss of vision/cataract, 4.2 - ಮೂತ್ರಪಿಂಡ ರೋಗ,4.3 - Foot amputation, 4.4 - Heart Failure/Stroke, 4.5 - Poor wound healing, 4.6 - Nerve damage, 4.7 -Gum disease, 4.8 - Don't Know/Can't Say	0
210	2022-02-17 18:20:23	1	1	1	1	1	1	0	4.2 - Kidney disease,4.3 - Foot amputation, 4.4 - Heart Failure/Stroke, 4.5 - Poor wound healing, 4.6 - Nerve damage	1	1	1	1	1	0	0	1	2	3	2	1	1	1	1	1	4	1	2	1	2	2	1	3	3	2	4.57	41.9	0	2	2022-10-18 20:29:17	1	1	1	1	0	1	0	4.1 - Loss of vision/cataract, 4.2 - ಮೂತ್ರಪಿಂಡ ರೋಗ, 4.4 - Heart Failure/Stroke	0
211	2022-02-17 18:34:32	1	0	0	1	1	0	0	4.1 - Loss of vision/cataract	0	1	1	1	0	1	0	3	3	3	3	3	1	2	1	2	3	1	2	1	1	1	1	1	3	2	4.8	50	1	4	2022-09-18 11:17:11	1	0	1	0	1	0	0	4.2 - ಮೂತ್ರಪಿಂಡ ರೋಗ,4.3 - Foot amputation, 4.4 - Heart Failure/Stroke, 4.5 - Poor wound healing, 4.6 - Nerve damage, 4.7 -Gum disease, 4.8 - Don't Know/Can't Say	1
212	2022-02-17 18:40:13	1	0	0	1	1	0	0	4.1 - Loss of vision/cataract	0	1	1	1	0	1	0	3	3	3	3	3	1	2	1	2	3	1	2	1	1	1	1	1	3	2	5.1	61.3	1	4	2022-09-23 19:36:49	1	0	1	1	1	0	1	4.1 - Loss of vision/cataract, 4.2 - ಮೂತ್ರಪಿಂಡ ರೋಗ,4.3 - Foot amputation, 4.4 - Heart Failure/Stroke, 4.5 - Poor wound healing, 4.6 - Nerve damage, 4.7 -Gum disease, 4.8 - Don't Know/Can't Say	0
213	2022-02-17 18:48:40	1	0	0	1	1	0	0	4.1 - Loss of vision/cataract	0	1	1	1	0	1	1	3	3	3	3	2	1	2	1	2	3	1	2	1	1	1	1	1	3	2	4.8	84.2	1	1	2022-10-17 20:11:43	1	0	0	1	0	1	1	4.1 - Loss of vision/cataract, 4.5 - Poor wound healing, 4.6 - Nerve damage	0
214	2022-02-17 19:38:55	0	0	0	0	0	0	0	4.3 - Foot amputation, 4.4 - Heart Failure/Stroke	1	1	1	1	1	1	0	1	2	1	2	3	0	1	0	3	3	1	2	1	1	1	1	2	2	2	5.5	60	0	1	2022-09-24 20:45:35	1	0	1	0	0	0	1	4.1 - Loss of vision/cataract, 4.2 - ಮೂತ್ರಪಿಂಡ ರೋಗ,4.3 - Foot amputation	0
215	2022-02-17 19:47:18	0	0	1	0	1	0	0	4.2 - Kidney disease	1	1	0	1	1	1	1	3	3	3	2	3	1	2	0	3	3	1	2	2	1	2	2	2	1	2	5.2	50	0	2	2022-09-24 19:55:07	0	0	0	1	1	0	1	4.6 - Nerve damage	99
216	2022-02-17 19:57:00	0	0	1	0	1	0	0	4.3 - Foot amputation	1	1	1	1	1	1	1	1	3	3	2	1	1	1	0	3	3	1	2	1	2	2	1	2	2	2	5.1	78	0	1	2022-09-26 19:12:13	0	0	0	1	0	0	1	4.4 - Heart Failure/Stroke	1
217	2022-02-17 20:07:26	1	0	0	1	1	1	0	4.1 - Loss of vision/cataract, 4.2 - Kidney disease,4.3 - Foot amputation, 4.4 - Heart Failure/Stroke, 4.5 - Poor wound healing, 4.6 - Nerve damage, 4.7 -Gum disease	0	1	1	1	1	0	1	3	2	2	2	1	0	1	1	1	3	1	1	2	1	1	2	1	2	1	65	55	1	4	2022-09-17 19:22:08	1	0	1	1	1	1	0	4.1 - Loss of vision/cataract, 4.2 - ಮೂತ್ರಪಿಂಡ ರೋಗ,4.3 - Foot amputation, 4.4 - Heart Failure/Stroke, 4.5 - Poor wound healing, 4.6 - Nerve damage	1
218	2022-02-17 20:09:50	1	0	0	0	0	0	0	4.1 - Loss of vision/cataract, 4.2 - Kidney disease,4.3 - Foot amputation, 4.4 - Heart Failure/Stroke, 4.5 - Poor wound healing	0	1	1	1	0	0	0	1	2	2	3	2	0	1	1	2	2	1	1	2	2	1	1	1	1	2	268	61.1	1	4	2022-09-18 18:59:12	1	1	1	1	1	1	1	4.1 - Loss of vision/cataract, 4.2 - ಮೂತ್ರಪಿಂಡ ರೋಗ,4.3 - Foot amputation, 4.4 - Heart Failure/Stroke, 4.5 - Poor wound healing, 4.6 - Nerve damage	1
219	2022-02-17 20:10:24	1	0	0	1	1	1	0	4.1 - Loss of vision/cataract, 4.2 - Kidney disease,4.3 - Foot amputation, 4.4 - Heart Failure/Stroke, 4.5 - Poor wound healing, 4.6 - Nerve damage, 4.7 -Gum disease	0	1	1	1	1	0	1	3	2	2	2	1	0	1	1	1	4	1	1	2	1	1	1	1	2	2	63	45	1	4	2022-09-21 19:44:54	1	0	1	1	1	1	0	4.1 - Loss of vision/cataract, 4.2 - ಮೂತ್ರಪಿಂಡ ರೋಗ,4.3 - Foot amputation, 4.4 - Heart Failure/Stroke, 4.5 - Poor wound healing, 4.6 - Nerve damage, 4.7 -Gum disease	1
220	2022-02-17 20:13:15	1	0	0	1	1	1	1	4.1 - Loss of vision/cataract, 4.2 - Kidney disease,4.3 - Foot amputation, 4.4 - Heart Failure/Stroke, 4.5 - Poor wound healing, 4.6 - Nerve damage, 4.7 -Gum disease	0	1	1	1	1	0	1	3	2	3	2	1	0	1	1	1	4	1	2	2	1	1	1	1	2	2	59	40	1	4	2022-09-17 19:43:00	1	0	1	1	1	0	0	4.1 - Loss of vision/cataract, 4.2 - ಮೂತ್ರಪಿಂಡ ರೋಗ,4.3 - Foot amputation, 4.4 - Heart Failure/Stroke, 4.5 - Poor wound healing	1
221	2022-02-17 20:14:01	1	0	0	0	0	0	0	4.1 - Loss of vision/cataract, 4.2 - Kidney disease,4.3 - Foot amputation, 4.4 - Heart Failure/Stroke, 4.5 - Poor wound healing, 4.6 - Nerve damage, 4.7 -Gum disease	0	1	0	0	1	1	1	1	3	2	3	2	0	1	1	2	1	1	1	2	1	2	1	1	1	1	152	51.1	1	1	2022-09-18 19:26:31	1	0	1	1	1	1	1	4.1 - Loss of vision/cataract,4.3 - Foot amputation, 4.4 - Heart Failure/Stroke, 4.6 - Nerve damage, 4.7 -Gum disease	1
222	2022-02-17 20:15:54	1	0	0	1	1	1	1	4.1 - Loss of vision/cataract, 4.2 - Kidney disease,4.3 - Foot amputation, 4.4 - Heart Failure/Stroke, 4.5 - Poor wound healing, 4.6 - Nerve damage	0	1	1	1	1	0	1	3	2	2	2	1	0	1	1	1	4	1	1	2	1	1	1	1	2	2	63	60	1	4	2022-09-21 19:41:05	1	0	1	1	1	1	0	4.1 - Loss of vision/cataract, 4.2 - ಮೂತ್ರಪಿಂಡ ರೋಗ,4.3 - Foot amputation, 4.4 - Heart Failure/Stroke, 4.5 - Poor wound healing	1
223	2022-02-17 20:16:54	1	0	0	1	0	0	0	4.1 - Loss of vision/cataract,4.3 - Foot amputation, 4.4 - Heart Failure/Stroke, 4.6 - Nerve damage, 4.7 -Gum disease	0	1	0	0	1	1	1	1	2	4	2	2	0	1	1	2	2	1	1	2	1	2	2	2	3	1	163	69.1	1	4	2022-09-18 19:34:48	1	0	1	1	1	1	1	4.1 - Loss of vision/cataract, 4.2 - ಮೂತ್ರಪಿಂಡ ರೋಗ,4.3 - Foot amputation, 4.4 - Heart Failure/Stroke, 4.5 - Poor wound healing, 4.6 - Nerve damage, 4.7 -Gum disease	1
224	2022-02-17 20:19:52	1	0	0	1	1	1	0	4.1 - Loss of vision/cataract, 4.2 - Kidney disease,4.3 - Foot amputation, 4.4 - Heart Failure/Stroke, 4.5 - Poor wound healing, 4.6 - Nerve damage	0	1	1	1	1	0	1	3	2	2	2	1	0	1	1	1	4	1	1	2	1	1	2	1	3	1	60	60	1	4	2022-09-16 19:01:31	1	0	1	1	1	1	0	4.1 - Loss of vision/cataract, 4.2 - ಮೂತ್ರಪಿಂಡ ರೋಗ,4.3 - Foot amputation, 4.4 - Heart Failure/Stroke, 4.5 - Poor wound healing, 4.6 - Nerve damage	1
225	2022-02-17 20:20:14	1	1	0	1	0	0	1	4.2 - Kidney disease, 4.4 - Heart Failure/Stroke, 4.5 - Poor wound healing, 4.6 - Nerve damage, 4.7 -Gum disease	0	1	0	1	1	1	0	1	2	4	2	2	0	2	1	2	2	1	1	2	2	1	1	1	2	2	154	79.1	1	4	2022-09-21 19:01:46	1	1	1	1	1	1	1	4.1 - Loss of vision/cataract, 4.2 - ಮೂತ್ರಪಿಂಡ ರೋಗ,4.3 - Foot amputation, 4.4 - Heart Failure/Stroke, 4.5 - Poor wound healing, 4.6 - Nerve damage, 4.7 -Gum disease	1
226	2022-02-17 20:22:14	1	0	0	1	1	1	0	4.1 - Loss of vision/cataract, 4.2 - Kidney disease,4.3 - Foot amputation, 4.4 - Heart Failure/Stroke, 4.5 - Poor wound healing, 4.6 - Nerve damage, 4.7 -Gum disease	0	1	1	1	1	0	1	3	2	3	2	1	0	1	1	1	4	1	1	2	1	1	1	1	1	2	60	39	1	4	2022-10-07 19:23:26	1	0	1	1	1	1	0	4.1 - Loss of vision/cataract, 4.2 - ಮೂತ್ರಪಿಂಡ ರೋಗ,4.3 - Foot amputation, 4.4 - Heart Failure/Stroke, 4.5 - Poor wound healing	1
227	2022-02-17 20:24:41	1	0	0	1	1	1	0	4.1 - Loss of vision/cataract, 4.2 - Kidney disease,4.3 - Foot amputation, 4.4 - Heart Failure/Stroke, 4.5 - Poor wound healing, 4.6 - Nerve damage, 4.7 -Gum disease	0	1	1	1	1	0	1	3	2	3	2	1	0	1	1	1	4	1	1	2	1	1	1	3	1	2	62	58	1	4	2022-09-17 19:17:19	1	0	1	1	1	1	0	4.1 - Loss of vision/cataract, 4.2 - ಮೂತ್ರಪಿಂಡ ರೋಗ,4.3 - Foot amputation, 4.4 - Heart Failure/Stroke, 4.5 - Poor wound healing, 4.6 - Nerve damage, 4.7 -Gum disease	1
228	2022-02-17 20:27:53	1	0	0	1	1	1	1	4.1 - Loss of vision/cataract, 4.2 - Kidney disease,4.3 - Foot amputation, 4.4 - Heart Failure/Stroke, 4.5 - Poor wound healing	0	1	1	1	1	0	1	3	2	3	2	1	0	1	1	1	4	1	1	2	1	1	2	1	2	1	64	57	1	4	2022-10-13 19:41:54	1	0	1	1	1	1	0	4.1 - Loss of vision/cataract, 4.2 - ಮೂತ್ರಪಿಂಡ ರೋಗ,4.3 - Foot amputation, 4.4 - Heart Failure/Stroke, 4.5 - Poor wound healing, 4.6 - Nerve damage	1
229	2022-02-17 20:33:43	1	0	0	1	1	1	0	4.1 - Loss of vision/cataract, 4.2 - Kidney disease,4.3 - Foot amputation, 4.4 - Heart Failure/Stroke, 4.5 - Poor wound healing, 4.6 - Nerve damage	0	1	1	1	1	0	1	3	2	3	2	1	0	1	1	1	4	1	1	2	1	1	1	1	2	2	62	59	1	4	2022-10-13 19:18:14	1	0	1	1	1	1	0	4.1 - Loss of vision/cataract, 4.2 - ಮೂತ್ರಪಿಂಡ ರೋಗ,4.3 - Foot amputation, 4.4 - Heart Failure/Stroke, 4.5 - Poor wound healing, 4.6 - Nerve damage	1
230	2022-02-17 20:36:57	1	0	0	1	1	1	0	4.1 - Loss of vision/cataract, 4.2 - Kidney disease,4.3 - Foot amputation, 4.4 - Heart Failure/Stroke, 4.5 - Poor wound healing, 4.6 - Nerve damage	0	1	1	1	1	0	1	3	2	2	2	2	0	1	1	1	4	1	1	2	1	1	1	2	4	2	62	60	1	4	2022-09-17 19:39:02	1	0	1	1	1	0	0	4.1 - Loss of vision/cataract, 4.2 - ಮೂತ್ರಪಿಂಡ ರೋಗ,4.3 - Foot amputation, 4.4 - Heart Failure/Stroke, 4.5 - Poor wound healing, 4.6 - Nerve damage	1
231	2022-02-17 20:39:25	1	0	0	1	1	1	0	4.1 - Loss of vision/cataract, 4.2 - Kidney disease,4.3 - Foot amputation, 4.4 - Heart Failure/Stroke, 4.5 - Poor wound healing, 4.6 - Nerve damage	0	1	1	1	1	0	1	3	2	3	2	1	0	1	1	1	4	1	1	2	1	1	2	1	2	1	68	72	1	4	2022-09-16 18:45:29	1	0	1	1	1	1	0	4.1 - Loss of vision/cataract, 4.2 - ಮೂತ್ರಪಿಂಡ ರೋಗ,4.3 - Foot amputation, 4.4 - Heart Failure/Stroke, 4.5 - Poor wound healing, 4.6 - Nerve damage	1
232	2022-02-17 20:41:53	1	1	1	1	0	0	0	4.2 - Kidney disease,4.3 - Foot amputation, 4.4 - Heart Failure/Stroke, 4.5 - Poor wound healing, 4.6 - Nerve damage, 4.7 -Gum disease	0	1	1	0	1	1	1	1	2	2	2	2	0	1	1	2	2	1	1	2	1	1	1	1	1	1	170	96.6	1	4	2022-09-18 14:22:04	1	1	1	1	1	1	1	4.1 - Loss of vision/cataract, 4.2 - ಮೂತ್ರಪಿಂಡ ರೋಗ,4.3 - Foot amputation, 4.4 - Heart Failure/Stroke, 4.5 - Poor wound healing, 4.6 - Nerve damage, 4.7 -Gum disease	1
233	2022-02-17 20:44:25	1	0	0	0	0	0	0	4.2 - Kidney disease,4.3 - Foot amputation, 4.4 - Heart Failure/Stroke, 4.5 - Poor wound healing, 4.6 - Nerve damage, 4.7 -Gum disease	0	1	1	0	1	1	1	1	2	3	3	2	0	2	1	2	2	1	1	2	1	2	2	2	1	1	169	68.6	1	4	2022-09-21 19:04:59	1	0	1	1	1	1	1	4.1 - Loss of vision/cataract, 4.2 - ಮೂತ್ರಪಿಂಡ ರೋಗ,4.3 - Foot amputation, 4.4 - Heart Failure/Stroke, 4.5 - Poor wound healing	1
234	2022-02-17 20:59:00	1	1	1	0	0	1	1	4.2 - Kidney disease,4.3 - Foot amputation, 4.4 - Heart Failure/Stroke, 4.5 - Poor wound healing, 4.6 - Nerve damage, 4.7 -Gum disease, 4.8 - Don't Know/Can't Say	0	1	0	1	1	1	1	1	2	4	3	2	0	1	1	2	2	1	1	2	2	1	1	1	3	1	164	74.2	1	4	2022-09-15 20:32:50	1	0	1	1	1	0	0	4.1 - Loss of vision/cataract, 4.2 - ಮೂತ್ರಪಿಂಡ ರೋಗ, 4.4 - Heart Failure/Stroke	0
235	2022-02-17 21:08:10	1	0	0	0	0	0	0	4.1 - Loss of vision/cataract, 4.2 - Kidney disease,4.3 - Foot amputation, 4.4 - Heart Failure/Stroke, 4.5 - Poor wound healing, 4.6 - Nerve damage, 4.7 -Gum disease	0	1	0	1	1	1	1	1	1	2	3	2	0	1	1	2	2	1	1	2	2	1	1	1	1	1	162	58.1	1	4	2022-09-18 13:44:30	1	0	1	1	1	1	1	4.1 - Loss of vision/cataract, 4.2 - ಮೂತ್ರಪಿಂಡ ರೋಗ,4.3 - Foot amputation, 4.4 - Heart Failure/Stroke, 4.5 - Poor wound healing, 4.6 - Nerve damage	1
236	2022-02-17 21:15:04	1	0	1	1	0	0	0	4.1 - Loss of vision/cataract, 4.2 - Kidney disease, 4.4 - Heart Failure/Stroke, 4.5 - Poor wound healing, 4.6 - Nerve damage, 4.7 -Gum disease	0	1	0	0	1	1	1	1	3	4	3	2	0	1	1	2	2	1	1	2	1	1	1	1	1	1	167	76	1	4	2022-09-18 14:37:39	1	1	1	1	1	1	1	4.1 - Loss of vision/cataract, 4.2 - ಮೂತ್ರಪಿಂಡ ರೋಗ,4.3 - Foot amputation, 4.4 - Heart Failure/Stroke, 4.5 - Poor wound healing	1
237	2022-02-17 21:19:17	1	0	0	0	0	0	0	4.1 - Loss of vision/cataract, 4.2 - Kidney disease,4.3 - Foot amputation, 4.4 - Heart Failure/Stroke, 4.5 - Poor wound healing, 4.6 - Nerve damage, 4.7 -Gum disease	0	1	0	1	1	1	1	1	1	2	2	2	0	1	0	2	2	1	1	2	1	1	1	1	3	1	166	69.1	1	4	2022-09-22 19:33:08	1	0	1	1	1	1	1	4.1 - Loss of vision/cataract, 4.2 - ಮೂತ್ರಪಿಂಡ ರೋಗ,4.3 - Foot amputation, 4.4 - Heart Failure/Stroke, 4.5 - Poor wound healing	1
238	2022-02-17 21:24:14	1	0	0	1	1	1	0	4.1 - Loss of vision/cataract, 4.2 - Kidney disease,4.3 - Foot amputation, 4.4 - Heart Failure/Stroke, 4.5 - Poor wound healing, 4.6 - Nerve damage, 4.7 -Gum disease	0	1	1	1	1	0	1	3	2	3	2	1	0	1	1	1	4	1	1	2	1	1	1	2	4	1	57	46	1	4	2022-09-17 19:50:45	1	0	1	1	1	1	0	4.1 - Loss of vision/cataract, 4.2 - ಮೂತ್ರಪಿಂಡ ರೋಗ,4.3 - Foot amputation, 4.4 - Heart Failure/Stroke, 4.5 - Poor wound healing	1
239	2022-02-17 22:08:31	1	0	0	0	0	0	0	4.1 - Loss of vision/cataract, 4.2 - Kidney disease,4.3 - Foot amputation, 4.4 - Heart Failure/Stroke, 4.5 - Poor wound healing, 4.6 - Nerve damage, 4.7 -Gum disease	0	1	0	1	1	1	1	1	2	2	2	2	0	1	1	2	2	1	1	2	2	1	1	1	2	1	162	64.1	1	1	2022-09-18 19:20:10	1	0	1	1	1	1	0	4.1 - Loss of vision/cataract, 4.2 - ಮೂತ್ರಪಿಂಡ ರೋಗ,4.3 - Foot amputation, 4.4 - Heart Failure/Stroke, 4.5 - Poor wound healing, 4.6 - Nerve damage, 4.7 -Gum disease	1
240	2022-03-01 16:38:58	1	0	1	1	1	1	0	4.1 - Loss of vision/cataract, 4.2 - Kidney disease,4.3 - Foot amputation, 4.4 - Heart Failure/Stroke, 4.5 - Poor wound healing, 4.6 - Nerve damage, 4.7 -Gum disease	0	1	1	1	1	0	1	3	2	3	2	1	0	2	1	1	3	1	1	2	1	1	2	2	2	1	73	65	1	5	2022-09-18 19:20:10	1	0	1	1	1	1	0	4.1 - Loss of vision/cataract, 4.2 - ಮೂತ್ರಪಿಂಡ ರೋಗ,4.3 - Foot amputation, 4.4 - Heart Failure/Stroke, 4.5 - Poor wound healing, 4.6 - Nerve damage, 4.7 -Gum disease	1
241	2022-02-17 22:12:13	1	0	0	1	0	0	0	4.1 - Loss of vision/cataract, 4.2 - Kidney disease,4.3 - Foot amputation, 4.4 - Heart Failure/Stroke, 4.5 - Poor wound healing, 4.6 - Nerve damage, 4.7 -Gum disease	0	1	0	1	1	1	1	1	2	4	2	2	0	1	1	2	2	1	1	2	1	1	1	1	2	1	165	72.2	1	1	2022-10-12 18:35:50	1	0	1	1	1	1	1	4.1 - Loss of vision/cataract, 4.2 - ಮೂತ್ರಪಿಂಡ ರೋಗ,4.3 - Foot amputation, 4.4 - Heart Failure/Stroke, 4.5 - Poor wound healing, 4.6 - Nerve damage	1
242	2022-02-17 22:14:44	1	0	1	0	0	0	0	4.1 - Loss of vision/cataract, 4.2 - Kidney disease,4.3 - Foot amputation, 4.4 - Heart Failure/Stroke, 4.5 - Poor wound healing, 4.6 - Nerve damage, 4.7 -Gum disease	0	1	0	1	1	1	1	1	2	4	2	2	0	1	1	1	2	1	1	2	1	1	1	1	2	1	163	48.1	1	3	2022-09-28 20:25:08	1	0	1	1	1	0	1	4.1 - Loss of vision/cataract, 4.2 - ಮೂತ್ರಪಿಂಡ ರೋಗ,4.3 - Foot amputation, 4.4 - Heart Failure/Stroke, 4.5 - Poor wound healing, 4.6 - Nerve damage, 4.7 -Gum disease	1
243	2022-02-17 22:15:30	1	0	1	1	1	1	1	4.1 - Loss of vision/cataract, 4.2 - Kidney disease,4.3 - Foot amputation, 4.4 - Heart Failure/Stroke, 4.5 - Poor wound healing, 4.6 - Nerve damage, 4.7 -Gum disease	0	1	1	1	1	1	1	1	2	1	3	4	0	2	1	1	2	3	2	1	1	1	1	1	1	2	143	45.5	1	3	2022-09-16 15:47:33	1	0	1	1	1	1	1	4.1 - Loss of vision/cataract, 4.2 - ಮೂತ್ರಪಿಂಡ ರೋಗ,4.3 - Foot amputation, 4.4 - Heart Failure/Stroke, 4.5 - Poor wound healing, 4.6 - Nerve damage, 4.7 -Gum disease	1
244	2022-02-17 22:18:19	1	0	1	1	1	1	0	4.1 - Loss of vision/cataract, 4.2 - Kidney disease,4.3 - Foot amputation, 4.4 - Heart Failure/Stroke, 4.5 - Poor wound healing, 4.6 - Nerve damage, 4.7 -Gum disease	0	1	1	1	1	1	1	1	2	2	3	4	0	3	1	1	2	1	3	1	1	1	1	1	2	2	146	45.6	1	1	2022-09-16 15:54:25	1	0	1	1	1	1	1	4.1 - Loss of vision/cataract, 4.2 - ಮೂತ್ರಪಿಂಡ ರೋಗ,4.3 - Foot amputation, 4.4 - Heart Failure/Stroke, 4.5 - Poor wound healing, 4.6 - Nerve damage, 4.7 -Gum disease	1
245	2022-02-17 22:19:49	1	0	0	1	0	0	0	4.1 - Loss of vision/cataract, 4.2 - Kidney disease, 4.4 - Heart Failure/Stroke, 4.6 - Nerve damage, 4.7 -Gum disease	0	1	1	0	1	1	1	1	1	2	3	2	0	1	1	2	2	1	1	2	1	1	1	1	3	1	162	40.6	1	2	2022-09-16 15:35:04	1	0	1	1	1	1	0	4.1 - Loss of vision/cataract, 4.2 - ಮೂತ್ರಪಿಂಡ ರೋಗ,4.3 - Foot amputation, 4.4 - Heart Failure/Stroke, 4.5 - Poor wound healing, 4.6 - Nerve damage	1
246	2022-02-17 22:22:09	1	0	0	0	0	0	0	4.1 - Loss of vision/cataract, 4.2 - Kidney disease,4.3 - Foot amputation, 4.4 - Heart Failure/Stroke, 4.5 - Poor wound healing, 4.6 - Nerve damage, 4.7 -Gum disease	0	1	0	1	1	1	1	1	2	2	2	2	0	1	1	2	2	1	1	2	2	1	1	1	1	1	158	46.6	1	4	2022-09-18 14:34:11	1	0	1	1	1	1	1	4.1 - Loss of vision/cataract, 4.2 - ಮೂತ್ರಪಿಂಡ ರೋಗ,4.3 - Foot amputation, 4.4 - Heart Failure/Stroke, 4.5 - Poor wound healing, 4.6 - Nerve damage, 4.7 -Gum disease	1
247	2022-02-17 22:24:27	1	0	1	1	1	1	1	4.1 - Loss of vision/cataract, 4.2 - Kidney disease,4.3 - Foot amputation, 4.4 - Heart Failure/Stroke, 4.5 - Poor wound healing, 4.6 - Nerve damage, 4.7 -Gum disease	0	1	1	1	1	0	1	1	2	3	2	4	0	4	1	1	2	1	2	1	1	1	1	2	2	2	165	71.5	1	4	2022-10-18 19:31:59	1	0	1	1	1	1	1	4.1 - Loss of vision/cataract, 4.2 - ಮೂತ್ರಪಿಂಡ ರೋಗ,4.3 - Foot amputation, 4.4 - Heart Failure/Stroke, 4.5 - Poor wound healing, 4.6 - Nerve damage, 4.7 -Gum disease	1
248	2022-02-17 22:27:04	1	0	1	1	1	1	1	4.1 - Loss of vision/cataract, 4.2 - Kidney disease,4.3 - Foot amputation, 4.4 - Heart Failure/Stroke, 4.5 - Poor wound healing, 4.6 - Nerve damage, 4.7 -Gum disease	0	1	0	1	0	0	0	2	2	2	1	3	0	1	1	1	2	1	1	1	1	1	1	1	3	1	158	69	1	1	2022-09-21 12:55:24	1	0	1	1	1	1	1	4.1 - Loss of vision/cataract, 4.2 - ಮೂತ್ರಪಿಂಡ ರೋಗ,4.3 - Foot amputation, 4.4 - Heart Failure/Stroke, 4.5 - Poor wound healing, 4.6 - Nerve damage, 4.7 -Gum disease	1
249	2022-02-17 22:30:02	1	0	0	0	0	0	0	4.1 - Loss of vision/cataract, 4.2 - Kidney disease,4.3 - Foot amputation, 4.4 - Heart Failure/Stroke, 4.5 - Poor wound healing, 4.6 - Nerve damage, 4.7 -Gum disease	0	1	1	0	1	1	1	1	3	4	3	2	0	1	1	2	2	1	1	2	1	1	1	1	3	2	157	52.5	1	4	2022-09-18 13:49:47	1	0	1	1	1	1	1	4.1 - Loss of vision/cataract, 4.2 - ಮೂತ್ರಪಿಂಡ ರೋಗ,4.3 - Foot amputation, 4.4 - Heart Failure/Stroke, 4.5 - Poor wound healing, 4.6 - Nerve damage, 4.7 -Gum disease	1
250	2022-02-17 22:30:09	1	0	1	1	1	1	1	4.1 - Loss of vision/cataract, 4.2 - Kidney disease,4.3 - Foot amputation, 4.4 - Heart Failure/Stroke, 4.5 - Poor wound healing, 4.6 - Nerve damage, 4.7 -Gum disease, 4.8 - Don't Know/Can't Say	0	1	1	1	1	0	1	3	3	3	2	2	0	1	1	1	2	2	2	1	1	1	1	1	3	2	151	55.5	1	1	2022-09-21 13:05:35	1	0	1	1	1	1	1	4.1 - Loss of vision/cataract, 4.2 - ಮೂತ್ರಪಿಂಡ ರೋಗ,4.3 - Foot amputation, 4.4 - Heart Failure/Stroke, 4.5 - Poor wound healing, 4.6 - Nerve damage, 4.7 -Gum disease	1
251	2022-02-17 22:32:47	1	0	0	0	0	0	0	4.1 - Loss of vision/cataract, 4.2 - Kidney disease,4.3 - Foot amputation, 4.4 - Heart Failure/Stroke, 4.5 - Poor wound healing, 4.6 - Nerve damage, 4.7 -Gum disease	0	1	0	1	1	1	1	1	2	4	3	1	0	1	1	2	2	1	1	2	2	1	1	1	3	2	151	54.3	1	4	2022-10-25 12:52:39	1	0	1	0	0	1	0	4.1 - Loss of vision/cataract, 4.2 - ಮೂತ್ರಪಿಂಡ ರೋಗ,4.3 - Foot amputation	0
252	2022-02-17 22:34:07	1	0	1	1	1	1	1	4.1 - Loss of vision/cataract, 4.2 - Kidney disease,4.3 - Foot amputation, 4.4 - Heart Failure/Stroke, 4.5 - Poor wound healing, 4.6 - Nerve damage, 4.7 -Gum disease	0	1	1	1	1	1	1	2	1	2	3	4	0	2	1	1	2	2	2	1	1	1	1	1	2	2	151	60.9	1	4	2022-09-21 13:48:34	1	0	1	1	1	1	1	4.1 - Loss of vision/cataract, 4.2 - ಮೂತ್ರಪಿಂಡ ರೋಗ,4.3 - Foot amputation, 4.4 - Heart Failure/Stroke, 4.5 - Poor wound healing, 4.6 - Nerve damage, 4.7 -Gum disease	1
253	2022-02-17 22:36:33	1	0	0	0	0	0	0	4.1 - Loss of vision/cataract, 4.2 - Kidney disease,4.3 - Foot amputation, 4.4 - Heart Failure/Stroke, 4.5 - Poor wound healing, 4.6 - Nerve damage	0	1	0	1	1	1	1	1	2	2	3	1	0	1	1	2	2	1	1	2	1	1	1	1	4	1	160	54.1	1	1	2022-10-25 12:59:06	1	0	0	1	0	1	0	4.1 - Loss of vision/cataract, 4.2 - ಮೂತ್ರಪಿಂಡ ರೋಗ, 4.5 - Poor wound healing	0
254	2022-02-17 22:36:50	1	0	1	1	1	1	1	4.1 - Loss of vision/cataract, 4.2 - Kidney disease,4.3 - Foot amputation, 4.4 - Heart Failure/Stroke, 4.5 - Poor wound healing, 4.6 - Nerve damage, 4.7 -Gum disease	0	1	1	1	1	1	1	2	2	3	1	4	0	3	1	1	2	2	3	1	1	1	1	1	2	2	140	39.8	1	4	2022-09-21 13:34:20	1	0	1	1	1	1	1	4.1 - Loss of vision/cataract, 4.2 - ಮೂತ್ರಪಿಂಡ ರೋಗ,4.3 - Foot amputation, 4.4 - Heart Failure/Stroke, 4.5 - Poor wound healing, 4.6 - Nerve damage, 4.7 -Gum disease	1
255	2022-02-17 22:42:09	1	0	0	0	0	0	0	4.2 - Kidney disease,4.3 - Foot amputation, 4.4 - Heart Failure/Stroke	0	1	0	1	1	1	0	1	2	4	2	2	0	1	1	2	2	1	1	2	2	2	2	2	2	2	160	50.4	1	4	2022-09-23 19:51:42	1	0	1	1	1	1	1	4.1 - Loss of vision/cataract, 4.2 - ಮೂತ್ರಪಿಂಡ ರೋಗ,4.3 - Foot amputation, 4.4 - Heart Failure/Stroke, 4.5 - Poor wound healing	1
256	2022-02-17 22:42:16	1	0	1	1	1	1	1	4.1 - Loss of vision/cataract, 4.2 - Kidney disease,4.3 - Foot amputation, 4.4 - Heart Failure/Stroke, 4.5 - Poor wound healing, 4.6 - Nerve damage, 4.7 -Gum disease	0	1	1	1	1	1	1	3	4	4	2	3	0	1	1	1	2	1	3	1	1	1	1	1	2	2	141	37.7	1	4	2022-09-21 13:29:02	1	0	1	1	1	1	1	4.1 - Loss of vision/cataract, 4.2 - ಮೂತ್ರಪಿಂಡ ರೋಗ,4.3 - Foot amputation, 4.4 - Heart Failure/Stroke, 4.5 - Poor wound healing, 4.6 - Nerve damage, 4.7 -Gum disease	1
257	2022-02-17 22:44:17	1	0	0	0	0	0	0	4.2 - Kidney disease, 4.4 - Heart Failure/Stroke, 4.7 -Gum disease	0	1	0	0	1	1	1	1	3	2	2	2	0	1	1	2	2	1	1	2	1	1	1	1	2	2	153	57.1	1	4	2022-10-07 16:25:12	1	0	1	1	1	1	1	4.1 - Loss of vision/cataract, 4.2 - ಮೂತ್ರಪಿಂಡ ರೋಗ,4.3 - Foot amputation, 4.4 - Heart Failure/Stroke, 4.5 - Poor wound healing, 4.6 - Nerve damage	1
258	2022-02-17 22:45:57	1	0	1	1	1	1	1	4.1 - Loss of vision/cataract, 4.2 - Kidney disease,4.3 - Foot amputation, 4.4 - Heart Failure/Stroke, 4.5 - Poor wound healing, 4.6 - Nerve damage, 4.7 -Gum disease	0	1	1	1	1	1	1	1	2	1	1	1	0	1	1	1	2	1	3	1	1	1	1	1	1	2	148	67.5	1	4	2022-09-27 15:05:20	1	0	1	1	1	1	1	4.1 - Loss of vision/cataract, 4.2 - ಮೂತ್ರಪಿಂಡ ರೋಗ,4.3 - Foot amputation, 4.4 - Heart Failure/Stroke, 4.5 - Poor wound healing, 4.6 - Nerve damage, 4.7 -Gum disease	1
259	2022-02-17 22:46:58	1	0	0	0	0	0	0	4.2 - Kidney disease, 4.4 - Heart Failure/Stroke, 4.5 - Poor wound healing, 4.6 - Nerve damage	0	1	0	1	1	1	1	1	2	3	3	4	0	1	1	2	2	1	1	2	1	1	1	1	3	2	148	63.9	1	4	2022-09-23 19:47:37	1	0	1	1	1	1	1	4.1 - Loss of vision/cataract, 4.2 - ಮೂತ್ರಪಿಂಡ ರೋಗ,4.3 - Foot amputation, 4.4 - Heart Failure/Stroke, 4.5 - Poor wound healing	1
260	2022-02-17 22:53:19	1	0	1	1	1	1	1	4.1 - Loss of vision/cataract, 4.2 - Kidney disease,4.3 - Foot amputation, 4.4 - Heart Failure/Stroke, 4.5 - Poor wound healing, 4.6 - Nerve damage, 4.7 -Gum disease	0	1	0	0	1	1	1	1	4	1	1	3	0	1	1	1	2	1	2	1	1	1	1	1	2	2	138	38.7	1	1	2022-09-21 14:10:18	1	0	1	1	1	1	1	4.1 - Loss of vision/cataract, 4.2 - ಮೂತ್ರಪಿಂಡ ರೋಗ,4.3 - Foot amputation, 4.4 - Heart Failure/Stroke, 4.5 - Poor wound healing, 4.6 - Nerve damage, 4.7 -Gum disease	1
261	2022-02-17 22:53:42	1	0	0	0	0	0	0	4.1 - Loss of vision/cataract, 4.2 - Kidney disease,4.3 - Foot amputation, 4.4 - Heart Failure/Stroke, 4.5 - Poor wound healing	0	1	0	1	1	1	1	1	2	2	3	1	0	1	1	2	2	1	1	2	1	1	1	1	2	1	162	68.8	1	1	2022-09-18 19:56:28	1	0	1	1	1	1	1	4.1 - Loss of vision/cataract, 4.2 - ಮೂತ್ರಪಿಂಡ ರೋಗ,4.3 - Foot amputation, 4.4 - Heart Failure/Stroke, 4.5 - Poor wound healing, 4.6 - Nerve damage	1
262	2022-02-17 22:58:05	1	0	0	0	0	0	0	4.1 - Loss of vision/cataract, 4.2 - Kidney disease,4.3 - Foot amputation, 4.4 - Heart Failure/Stroke, 4.5 - Poor wound healing, 4.6 - Nerve damage	0	1	0	1	1	1	1	1	2	2	3	2	0	1	1	2	2	1	1	2	1	1	1	1	2	2	155	62.1	1	3	2022-09-22 19:36:56	1	0	1	1	1	1	1	4.1 - Loss of vision/cataract, 4.2 - ಮೂತ್ರಪಿಂಡ ರೋಗ,4.3 - Foot amputation, 4.4 - Heart Failure/Stroke, 4.5 - Poor wound healing	1
263	2022-02-17 23:01:03	1	0	1	1	1	1	1	4.1 - Loss of vision/cataract, 4.2 - Kidney disease,4.3 - Foot amputation, 4.4 - Heart Failure/Stroke, 4.5 - Poor wound healing, 4.6 - Nerve damage, 4.7 -Gum disease	0	1	0	1	1	1	1	3	4	4	2	4	0	2	1	1	1	1	1	1	1	1	1	1	2	1	156	69.9	1	4	2022-09-21 13:38:44	1	0	1	1	1	1	1	4.1 - Loss of vision/cataract, 4.2 - ಮೂತ್ರಪಿಂಡ ರೋಗ,4.3 - Foot amputation, 4.4 - Heart Failure/Stroke, 4.5 - Poor wound healing, 4.6 - Nerve damage, 4.7 -Gum disease	1
264	2022-02-18 09:45:35	1	0	0	0	0	0	0	4.6 - Nerve damage, 4.7 -Gum disease	1	99	99	1	1	1	99	3	2	2	3	2	0	1	1	3	4	1	4	1	2	2	1	3	2	2	5.1	56.6	1	2	2022-10-18 21:26:40	1	0	1	1	0	1	1	4.1 - Loss of vision/cataract, 4.2 - ಮೂತ್ರಪಿಂಡ ರೋಗ, 4.4 - Heart Failure/Stroke	0
265	2022-02-18 09:45:35	1	0	0	0	0	0	0	4.6 - Nerve damage, 4.7 -Gum disease	1	99	99	1	1	1	99	3	2	2	3	2	0	1	1	3	4	1	4	1	2	2	1	3	2	2	5.1	56.6	1	2	2022-10-22 11:23:16	1	1	1	0	1	1	0	4.1 - Loss of vision/cataract, 4.2 - ಮೂತ್ರಪಿಂಡ ರೋಗ, 4.4 - Heart Failure/Stroke	0
266	2022-02-18 09:53:05	0	0	0	0	0	0	0	4.8 - Don't Know/Can't Say	99	99	99	99	1	99	99	3	1	2	2	2	1	1	0	4	4	4	4	3	2	2	1	3	2	2	4.58	52.3	0	4	2022-10-17 09:15:26	1	0	1	0	1	1	0	4.2 - ಮೂತ್ರಪಿಂಡ ರೋಗ, 4.4 - Heart Failure/Stroke, 4.5 - Poor wound healing	0
267	2022-02-18 09:53:05	0	0	0	0	0	0	0	4.8 - Don't Know/Can't Say	99	99	99	99	1	99	99	3	1	2	2	2	1	1	0	4	4	4	4	3	2	2	1	3	2	2	4.58	52.3	0	4	2022-10-22 09:32:26	1	0	0	1	0	1	0	4.1 - Loss of vision/cataract, 4.2 - ಮೂತ್ರಪಿಂಡ ರೋಗ,4.3 - Foot amputation	0
268	2022-02-18 10:01:34	0	0	1	0	0	0	0	4.8 - Don't Know/Can't Say	1	99	99	1	99	99	99	1	1	1	3	2	0	1	0	4	4	4	4	1	2	2	1	3	3	2	4.59	88.7	1	4	2022-10-18 19:58:48	1	0	0	1	1	0	1	4.1 - Loss of vision/cataract, 4.2 - ಮೂತ್ರಪಿಂಡ ರೋಗ, 4.4 - Heart Failure/Stroke	0
269	2022-02-18 10:09:44	0	1	1	1	0	1	1	4.1 - Loss of vision/cataract, 4.2 - Kidney disease, 4.8 - Don't Know/Can't Say	1	99	99	1	99	99	0	1	1	2	2	1	1	1	0	2	4	2	1	2	2	1	1	2	3	2	5.65	49.9	0	4	2022-09-26 19:44:28	1	1	1	0	1	1	1	4.1 - Loss of vision/cataract, 4.2 - ಮೂತ್ರಪಿಂಡ ರೋಗ,4.3 - Foot amputation	0
270	2022-02-18 10:47:47	1	0	1	1	1	1	0	4.1 - Loss of vision/cataract, 4.2 - Kidney disease,4.3 - Foot amputation, 4.8 - Don't Know/Can't Say	0	0	1	1	1	1	99	1	2	1	2	1	1	2	1	1	4	2	3	2	1	1	1	3	3	2	5.61	53	0	1	2022-10-17 13:08:09	1	0	1	1	1	0	1	4.1 - Loss of vision/cataract, 4.2 - ಮೂತ್ರಪಿಂಡ ರೋಗ,4.3 - Foot amputation	0
271	2022-02-18 10:47:47	1	0	1	1	1	1	0	4.1 - Loss of vision/cataract, 4.2 - Kidney disease,4.3 - Foot amputation, 4.8 - Don't Know/Can't Say	0	0	1	1	1	1	99	1	2	1	2	1	1	2	1	1	4	2	3	2	1	1	1	3	3	2	5.61	53	0	1	2022-10-22 09:41:53	1	0	0	1	0	1	0	4.1 - Loss of vision/cataract, 4.2 - ಮೂತ್ರಪಿಂಡ ರೋಗ,4.3 - Foot amputation	0
272	2022-02-18 10:52:21	1	0	1	1	1	1	0	4.1 - Loss of vision/cataract, 4.2 - Kidney disease,4.3 - Foot amputation, 4.4 - Heart Failure/Stroke	1	0	0	0	0	0	0	1	1	1	1	2	1	2	1	1	1	1	2	2	1	1	1	1	2	1	160.4	65.9	1	3	2022-10-12 16:56:12	1	0	1	1	1	1	1	4.1 - Loss of vision/cataract, 4.2 - ಮೂತ್ರಪಿಂಡ ರೋಗ,4.3 - Foot amputation, 4.4 - Heart Failure/Stroke, 4.5 - Poor wound healing, 4.6 - Nerve damage, 4.7 -Gum disease, 4.8 - Don't Know/Can't Say	0
273	2022-02-18 11:43:19	1	1	1	1	1	0	1	4.2 - Kidney disease,4.3 - Foot amputation, 4.4 - Heart Failure/Stroke, 4.5 - Poor wound healing	0	0	0	0	0	0	99	1	1	1	2	1	1	1	1	1	3	1	3	2	1	1	3	3	4	1	5.63	63.8	1	1	2022-10-17 13:27:07	1	1	1	0	1	1	0	4.1 - Loss of vision/cataract, 4.2 - ಮೂತ್ರಪಿಂಡ ರೋಗ,4.3 - Foot amputation, 4.5 - Poor wound healing	0
274	2022-02-18 11:54:39	1	0	1	1	1	1	0	4.1 - Loss of vision/cataract, 4.2 - Kidney disease,4.3 - Foot amputation, 4.4 - Heart Failure/Stroke, 4.5 - Poor wound healing	0	1	1	0	1	0	1	1	1	1	3	3	1	1	0	3	1	1	3	1	2	2	1	3	3	2	151	53.2	1	4	2022-09-24 16:04:54	1	1	1	1	1	1	1	4.1 - Loss of vision/cataract, 4.2 - ಮೂತ್ರಪಿಂಡ ರೋಗ,4.3 - Foot amputation, 4.4 - Heart Failure/Stroke, 4.5 - Poor wound healing, 4.6 - Nerve damage, 4.7 -Gum disease, 4.8 - Don't Know/Can't Say	0
275	2022-02-18 12:42:51	1	0	0	1	1	1	0	4.1 - Loss of vision/cataract, 4.2 - Kidney disease,4.3 - Foot amputation, 4.5 - Poor wound healing, 4.6 - Nerve damage, 4.7 -Gum disease, 4.8 - Don't Know/Can't Say	0	1	1	1	1	99	99	1	4	2	1	3	0	1	0	4	4	1	2	2	1	1	1	3	2	2	150.7	55.6	1	3	2022-09-24 16:29:09	1	1	1	1	1	1	1	4.1 - Loss of vision/cataract, 4.2 - ಮೂತ್ರಪಿಂಡ ರೋಗ,4.3 - Foot amputation, 4.4 - Heart Failure/Stroke, 4.5 - Poor wound healing, 4.6 - Nerve damage, 4.7 -Gum disease, 4.8 - Don't Know/Can't Say, *	0
276	2022-02-18 12:48:20	1	0	0	1	1	1	0	4.1 - Loss of vision/cataract, 4.2 - Kidney disease,4.3 - Foot amputation, 4.4 - Heart Failure/Stroke, 4.6 - Nerve damage	99	1	1	1	1	1	1	1	1	1	2	3	1	1	0	4	2	1	1	2	2	2	2	3	2	2	150.7	58.7	1	2	2022-09-19 20:55:16	1	0	0	0	0	0	0	4.1 - Loss of vision/cataract, 4.2 - ಮೂತ್ರಪಿಂಡ ರೋಗ,4.3 - Foot amputation, 4.4 - Heart Failure/Stroke, 4.5 - Poor wound healing, 4.6 - Nerve damage, 4.7 -Gum disease, 4.8 - Don't Know/Can't Say	0
277	2022-02-18 12:48:36	1	0	0	1	1	1	0	4.1 - Loss of vision/cataract, 4.2 - Kidney disease,4.3 - Foot amputation, 4.4 - Heart Failure/Stroke, 4.5 - Poor wound healing, 4.6 - Nerve damage, 4.7 -Gum disease	0	1	1	1	1	0	1	3	2	3	2	1	0	1	1	1	4	1	1	2	1	1	2	1	3	1	67	62	1	4	2022-09-21 19:37:06	1	0	1	1	1	1	0	4.1 - Loss of vision/cataract, 4.2 - ಮೂತ್ರಪಿಂಡ ರೋಗ,4.3 - Foot amputation, 4.4 - Heart Failure/Stroke, 4.5 - Poor wound healing, 4.6 - Nerve damage	1
278	2022-02-18 12:51:30	1	0	0	1	1	1	0	4.1 - Loss of vision/cataract, 4.2 - Kidney disease,4.3 - Foot amputation, 4.4 - Heart Failure/Stroke, 4.5 - Poor wound healing, 4.6 - Nerve damage, 4.7 -Gum disease	0	1	1	1	1	0	1	3	2	3	2	1	0	2	1	1	3	1	1	2	1	1	2	2	2	1	77	68	1	2	2022-10-07 19:27:07	1	0	1	1	1	1	0	4.1 - Loss of vision/cataract, 4.2 - ಮೂತ್ರಪಿಂಡ ರೋಗ,4.3 - Foot amputation, 4.4 - Heart Failure/Stroke, 4.5 - Poor wound healing, 4.6 - Nerve damage, 4.7 -Gum disease	1
279	2022-02-18 12:53:41	1	0	0	1	1	1	0	4.1 - Loss of vision/cataract, 4.2 - Kidney disease,4.3 - Foot amputation, 4.4 - Heart Failure/Stroke, 4.5 - Poor wound healing, 4.6 - Nerve damage, 4.7 -Gum disease	0	1	1	1	1	0	1	3	2	3	2	1	0	2	1	1	3	1	1	2	1	1	2	2	2	1	68	85	1	2	2022-10-07 19:13:34	1	0	1	1	1	1	0	4.1 - Loss of vision/cataract, 4.2 - ಮೂತ್ರಪಿಂಡ ರೋಗ,4.3 - Foot amputation, 4.4 - Heart Failure/Stroke, 4.5 - Poor wound healing, 4.6 - Nerve damage	1
280	2022-02-18 12:56:50	1	0	0	1	1	1	0	4.1 - Loss of vision/cataract, 4.2 - Kidney disease,4.3 - Foot amputation, 4.4 - Heart Failure/Stroke, 4.5 - Poor wound healing, 4.6 - Nerve damage, 4.7 -Gum disease	0	1	1	1	1	0	1	3	2	3	2	1	0	2	1	1	3	1	1	2	1	1	2	2	2	1	69	78	1	1	2022-09-15 19:19:34	1	0	1	1	1	0	1	4.1 - Loss of vision/cataract, 4.2 - ಮೂತ್ರಪಿಂಡ ರೋಗ,4.3 - Foot amputation, 4.4 - Heart Failure/Stroke, 4.5 - Poor wound healing, 4.6 - Nerve damage, 4.7 -Gum disease	1
281	2022-02-18 13:00:13	1	0	0	1	1	1	0	4.1 - Loss of vision/cataract, 4.2 - Kidney disease,4.3 - Foot amputation, 4.4 - Heart Failure/Stroke, 4.5 - Poor wound healing, 4.6 - Nerve damage, 4.7 -Gum disease	0	1	1	1	1	0	1	3	2	3	2	1	0	2	1	1	4	1	1	2	1	1	1	3	1	2	62	40	1	2	2022-09-16 18:18:41	1	0	1	1	1	1	0	4.1 - Loss of vision/cataract, 4.2 - ಮೂತ್ರಪಿಂಡ ರೋಗ,4.3 - Foot amputation, 4.4 - Heart Failure/Stroke, 4.5 - Poor wound healing, 4.6 - Nerve damage, 4.7 -Gum disease	1
282	2022-02-18 13:02:42	1	0	0	1	1	1	0	4.1 - Loss of vision/cataract, 4.2 - Kidney disease,4.3 - Foot amputation, 4.4 - Heart Failure/Stroke, 4.5 - Poor wound healing, 4.6 - Nerve damage, 4.7 -Gum disease	0	1	1	1	1	0	1	3	2	3	2	1	0	1	1	1	4	1	1	2	1	1	1	3	1	2	61	39	1	2	2022-09-21 19:47:57	1	0	1	1	1	1	0	4.1 - Loss of vision/cataract, 4.2 - ಮೂತ್ರಪಿಂಡ ರೋಗ,4.3 - Foot amputation, 4.4 - Heart Failure/Stroke, 4.5 - Poor wound healing, 4.6 - Nerve damage, 4.7 -Gum disease	1
283	2022-02-18 13:06:04	1	0	0	1	1	1	0	4.1 - Loss of vision/cataract, 4.2 - Kidney disease,4.3 - Foot amputation, 4.4 - Heart Failure/Stroke, 4.5 - Poor wound healing, 4.6 - Nerve damage, 4.7 -Gum disease	0	1	1	1	1	0	1	3	2	3	2	1	0	1	1	1	4	1	1	2	1	1	1	3	1	2	61	41	1	2	2022-09-15 19:15:06	1	0	1	1	1	0	1	4.1 - Loss of vision/cataract, 4.2 - ಮೂತ್ರಪಿಂಡ ರೋಗ,4.3 - Foot amputation, 4.4 - Heart Failure/Stroke, 4.5 - Poor wound healing, 4.6 - Nerve damage, 4.7 -Gum disease	1
284	2022-02-18 13:10:09	1	0	0	1	1	1	0	4.1 - Loss of vision/cataract, 4.2 - Kidney disease,4.3 - Foot amputation, 4.4 - Heart Failure/Stroke, 4.5 - Poor wound healing, 4.6 - Nerve damage, 4.7 -Gum disease	0	1	1	1	1	0	1	3	2	3	2	1	0	2	1	1	4	1	1	2	1	1	1	3	1	2	63	47	1	2	2022-09-16 19:30:40	1	0	1	1	1	1	0	4.1 - Loss of vision/cataract, 4.2 - ಮೂತ್ರಪಿಂಡ ರೋಗ,4.3 - Foot amputation, 4.4 - Heart Failure/Stroke, 4.5 - Poor wound healing, 4.6 - Nerve damage, 4.7 -Gum disease	1
285	2022-02-18 14:14:47	1	0	0	1	1	1	0	4.1 - Loss of vision/cataract, 4.2 - Kidney disease,4.3 - Foot amputation, 4.4 - Heart Failure/Stroke, 4.5 - Poor wound healing, 4.6 - Nerve damage, 4.7 -Gum disease	0	1	1	1	1	0	1	3	2	3	2	1	0	1	1	1	4	1	1	2	1	1	1	3	1	2	61	42	1	2	2022-09-16 18:25:45	1	0	1	1	1	1	0	4.1 - Loss of vision/cataract, 4.2 - ಮೂತ್ರಪಿಂಡ ರೋಗ,4.3 - Foot amputation, 4.4 - Heart Failure/Stroke, 4.5 - Poor wound healing, 4.6 - Nerve damage, 4.7 -Gum disease	1
286	2022-02-18 14:30:53	1	0	0	1	1	1	0	4.1 - Loss of vision/cataract, 4.2 - Kidney disease,4.3 - Foot amputation, 4.7 -Gum disease	1	1	1	1	0	1	0	1	1	1	1	1	1	1	0	4	1	1	1	2	1	1	1	3	3	2	151	63	0	1	2022-09-24 15:55:59	1	0	1	1	1	1	1	4.1 - Loss of vision/cataract, 4.2 - ಮೂತ್ರಪಿಂಡ ರೋಗ,4.3 - Foot amputation, 4.4 - Heart Failure/Stroke, 4.5 - Poor wound healing, 4.6 - Nerve damage, 4.7 -Gum disease, 4.8 - Don't Know/Can't Say	0
287	2022-02-18 15:00:44	1	0	0	1	1	0	0	4.1 - Loss of vision/cataract	0	1	1	1	0	1	0	3	3	3	2	3	1	1	1	2	3	1	2	1	1	1	1	1	2	2	5.1	57.1	1	4	2022-09-24 19:26:26	1	0	1	1	1	1	0	4.1 - Loss of vision/cataract, 4.2 - ಮೂತ್ರಪಿಂಡ ರೋಗ,4.3 - Foot amputation, 4.4 - Heart Failure/Stroke, 4.5 - Poor wound healing, 4.6 - Nerve damage, 4.7 -Gum disease, 4.8 - Don't Know/Can't Say	0
288	2022-02-18 15:00:44	1	0	0	1	1	0	0	4.1 - Loss of vision/cataract	0	1	1	1	0	1	0	3	3	3	2	3	1	1	1	2	3	1	2	1	1	1	1	1	2	2	5.1	57.1	1	4	2022-10-01 13:08:45	1	0	1	1	1	1	0	4.1 - Loss of vision/cataract, 4.2 - ಮೂತ್ರಪಿಂಡ ರೋಗ,4.3 - Foot amputation, 4.4 - Heart Failure/Stroke, 4.5 - Poor wound healing, 4.7 -Gum disease, 4.8 - Don't Know/Can't Say	0
289	2022-02-18 15:03:44	1	0	0	1	1	1	0	4.1 - Loss of vision/cataract, 4.2 - Kidney disease,4.3 - Foot amputation, 4.4 - Heart Failure/Stroke, 4.5 - Poor wound healing, 4.6 - Nerve damage, 4.7 -Gum disease	0	1	1	1	1	0	1	3	2	3	2	1	0	1	1	1	4	1	1	2	1	1	1	1	2	2	62	52	1	4	2022-09-16 19:11:12	1	0	1	1	1	1	0	4.1 - Loss of vision/cataract, 4.2 - ಮೂತ್ರಪಿಂಡ ರೋಗ,4.3 - Foot amputation, 4.4 - Heart Failure/Stroke, 4.5 - Poor wound healing, 4.6 - Nerve damage	1
290	2022-02-18 15:08:56	1	0	1	1	1	1	1	4.1 - Loss of vision/cataract, 4.2 - Kidney disease,4.3 - Foot amputation, 4.4 - Heart Failure/Stroke, 4.5 - Poor wound healing, 4.6 - Nerve damage, 4.7 -Gum disease	0	1	1	99	1	0	1	1	2	3	3	3	0	1	0	2	4	1	4	3	2	1	1	1	2	2	161	44.5	0	1	2022-09-24 16:08:04	1	0	1	1	1	1	1	4.1 - Loss of vision/cataract, 4.2 - ಮೂತ್ರಪಿಂಡ ರೋಗ,4.3 - Foot amputation, 4.4 - Heart Failure/Stroke, 4.5 - Poor wound healing, 4.6 - Nerve damage, 4.7 -Gum disease	0
291	2022-02-18 15:14:08	1	0	0	1	1	0	0	4.1 - Loss of vision/cataract	0	1	1	1	0	1	0	3	3	2	2	1	1	2	1	2	3	1	2	1	1	1	1	1	3	2	5.1	54.4	1	4	2022-09-20 19:53:23	1	0	1	1	1	0	0	4.1 - Loss of vision/cataract, 4.2 - ಮೂತ್ರಪಿಂಡ ರೋಗ,4.3 - Foot amputation, 4.4 - Heart Failure/Stroke, 4.5 - Poor wound healing, 4.6 - Nerve damage, 4.7 -Gum disease, 4.8 - Don't Know/Can't Say	0
292	2022-02-18 15:14:08	1	0	0	1	1	0	0	4.1 - Loss of vision/cataract	0	1	1	1	0	1	0	3	3	2	2	1	1	2	1	2	3	1	2	1	1	1	1	1	3	2	5.1	54.4	1	4	2022-09-30 20:26:19	1	0	1	1	1	1	0	4.1 - Loss of vision/cataract, 4.2 - ಮೂತ್ರಪಿಂಡ ರೋಗ,4.3 - Foot amputation, 4.4 - Heart Failure/Stroke, 4.5 - Poor wound healing, 4.7 -Gum disease, 4.8 - Don't Know/Can't Say	0
293	2022-02-18 15:18:57	1	1	1	1	1	1	1	4.1 - Loss of vision/cataract	0	0	0	0	0	0	0	3	2	3	3	1	1	2	1	2	3	1	2	1	1	1	1	1	3	2	4.1	47.7	1	4	2022-09-24 19:41:13	1	0	1	1	1	1	1	4.1 - Loss of vision/cataract, 4.2 - ಮೂತ್ರಪಿಂಡ ರೋಗ,4.3 - Foot amputation, 4.4 - Heart Failure/Stroke, 4.5 - Poor wound healing, 4.6 - Nerve damage, 4.7 -Gum disease, 4.8 - Don't Know/Can't Say	0
294	2022-02-18 15:18:57	1	1	1	1	1	1	1	4.1 - Loss of vision/cataract	0	0	0	0	0	0	0	3	2	3	3	1	1	2	1	2	3	1	2	1	1	1	1	1	3	2	4.1	47.7	1	4	2022-09-30 20:50:00	1	0	1	1	1	0	0	4.1 - Loss of vision/cataract, 4.2 - ಮೂತ್ರಪಿಂಡ ರೋಗ,4.3 - Foot amputation, 4.4 - Heart Failure/Stroke, 4.5 - Poor wound healing, 4.6 - Nerve damage, 4.7 -Gum disease, 4.8 - Don't Know/Can't Say	0
295	2022-02-18 15:27:30	1	1	1	1	1	1	1	4.1 - Loss of vision/cataract	0	0	0	0	0	0	0	3	3	2	3	1	1	2	1	2	3	1	2	1	1	1	1	1	3	2	4.9	49.9	1	4	2022-10-17 20:26:25	1	1	1	1	0	1	0	4.1 - Loss of vision/cataract,4.3 - Foot amputation, 4.5 - Poor wound healing	0
296	2022-02-18 15:27:39	1	1	0	1	1	1	0	4.1 - Loss of vision/cataract,4.3 - Foot amputation, 4.4 - Heart Failure/Stroke, 4.7 -Gum disease	0	1	1	0	0	0	0	1	3	3	3	4	1	4	1	1	1	2	1	2	1	2	1	2	1	1	172	55	0	1	2022-09-23 11:11:19	1	0	1	0	1	0	1	4.1 - Loss of vision/cataract, 4.5 - Poor wound healing, 4.7 -Gum disease, 4.8 - Don't Know/Can't Say	0
297	2022-02-18 15:30:53	1	0	0	1	1	1	1	4.1 - Loss of vision/cataract, 4.2 - Kidney disease,4.3 - Foot amputation, 4.4 - Heart Failure/Stroke, 4.5 - Poor wound healing, 4.6 - Nerve damage, 4.7 -Gum disease, 4.8 - Don't Know/Can't Say	1	1	1	99	1	99	1	1	2	2	1	2	1	1	1	1	4	3	4	2	1	1	1	2	2	2	151.3	45	0	1	2022-09-26 16:09:23	1	1	1	1	1	1	1	4.1 - Loss of vision/cataract, 4.2 - ಮೂತ್ರಪಿಂಡ ರೋಗ,4.3 - Foot amputation, 4.4 - Heart Failure/Stroke, 4.5 - Poor wound healing, 4.6 - Nerve damage, 4.7 -Gum disease, 4.8 - Don't Know/Can't Say	0
298	2022-02-18 15:33:48	1	1	0	1	0	1	0	4.1 - Loss of vision/cataract, 4.5 - Poor wound healing, 4.8 - Don't Know/Can't Say	1	0	0	1	0	0	1	3	3	4	3	3	1	3	1	3	1	3	1	2	2	2	1	1	1	1	170	60	0	2	2022-09-23 11:07:23	1	1	1	1	1	1	1	4.1 - Loss of vision/cataract, 4.4 - Heart Failure/Stroke, 4.6 - Nerve damage, 4.7 -Gum disease	1
299	2022-02-18 15:37:33	1	1	1	1	1	1	1	4.1 - Loss of vision/cataract, 4.2 - Kidney disease,4.3 - Foot amputation, 4.4 - Heart Failure/Stroke, 4.5 - Poor wound healing, 4.6 - Nerve damage, 4.7 -Gum disease	1	1	1	1	1	1	1	1	3	4	1	1	0	2	1	1	4	1	3	1	1	1	3	3	3	1	169	72	1	3	2022-10-25 11:26:16	1	0	0	1	0	1	0	4.1 - Loss of vision/cataract, 4.2 - ಮೂತ್ರಪಿಂಡ ರೋಗ,4.3 - Foot amputation, 4.4 - Heart Failure/Stroke	0
300	2022-02-18 15:38:41	1	0	1	1	1	1	1	4.1 - Loss of vision/cataract, 4.2 - Kidney disease,4.3 - Foot amputation, 4.4 - Heart Failure/Stroke, 4.5 - Poor wound healing, 4.6 - Nerve damage, 4.7 -Gum disease, 4.8 - Don't Know/Can't Say	0	1	1	1	1	0	1	3	2	4	3	3	0	1	0	3	3	1	3	2	2	1	1	3	3	2	150.7	71.1	0	4	2022-10-01 07:04:28	1	0	1	1	1	1	1	4.1 - Loss of vision/cataract, 4.2 - ಮೂತ್ರಪಿಂಡ ರೋಗ,4.3 - Foot amputation, 4.4 - Heart Failure/Stroke, 4.5 - Poor wound healing, 4.6 - Nerve damage, 4.7 -Gum disease, 4.8 - Don't Know/Can't Say	0
301	2022-02-18 15:41:35	1	0	0	1	1	0	1	4.1 - Loss of vision/cataract	0	1	1	1	0	1	0	3	2	3	2	2	1	1	1	2	3	1	2	1	1	1	1	1	3	2	4.8	58.4	1	4	2022-09-23 21:40:05	1	0	1	0	1	0	0	4.1 - Loss of vision/cataract, 4.2 - ಮೂತ್ರಪಿಂಡ ರೋಗ,4.3 - Foot amputation, 4.4 - Heart Failure/Stroke, 4.5 - Poor wound healing, 4.6 - Nerve damage, 4.7 -Gum disease, 4.8 - Don't Know/Can't Say	0
302	2022-02-18 15:45:15	1	0	1	1	1	1	1	4.1 - Loss of vision/cataract, 4.2 - Kidney disease,4.3 - Foot amputation, 4.4 - Heart Failure/Stroke, 4.5 - Poor wound healing, 4.6 - Nerve damage, 4.7 -Gum disease	1	1	1	1	1	1	1	1	2	1	2	1	1	1	0	4	4	1	2	1	1	1	1	3	3	2	145	82.5	1	2	2022-09-21 18:42:51	1	0	1	1	1	1	1	4.1 - Loss of vision/cataract, 4.2 - ಮೂತ್ರಪಿಂಡ ರೋಗ,4.3 - Foot amputation, 4.4 - Heart Failure/Stroke, 4.5 - Poor wound healing, 4.6 - Nerve damage, 4.7 -Gum disease	1
303	2022-02-18 15:51:49	1	1	1	1	1	1	1	4.1 - Loss of vision/cataract	0	0	0	0	0	0	0	1	2	1	2	2	1	1	1	2	3	1	2	1	1	1	1	1	2	2	4.11	40.9	1	2	2022-09-23 19:46:40	1	0	1	0	0	1	1	4.2 - ಮೂತ್ರಪಿಂಡ ರೋಗ,4.3 - Foot amputation, 4.4 - Heart Failure/Stroke, 4.5 - Poor wound healing, 4.6 - Nerve damage, 4.8 - Don't Know/Can't Say	0
304	2022-02-18 15:51:49	1	1	1	1	1	1	1	4.1 - Loss of vision/cataract	0	0	0	0	0	0	0	1	2	1	2	2	1	1	1	2	3	1	2	1	1	1	1	1	2	2	4.11	40.9	1	2	2022-09-23 21:28:49	1	0	1	0	0	1	0	4.1 - Loss of vision/cataract, 4.2 - ಮೂತ್ರಪಿಂಡ ರೋಗ,4.3 - Foot amputation, 4.4 - Heart Failure/Stroke, 4.5 - Poor wound healing, 4.6 - Nerve damage, 4.8 - Don't Know/Can't Say	0
305	2022-02-18 15:51:49	1	1	1	1	1	1	1	4.1 - Loss of vision/cataract	0	0	0	0	0	0	0	1	2	1	2	2	1	1	1	2	3	1	2	1	1	1	1	1	2	2	4.11	40.9	1	2	2022-09-27 13:09:17	1	0	1	1	0	1	0	4.1 - Loss of vision/cataract, 4.2 - ಮೂತ್ರಪಿಂಡ ರೋಗ,4.3 - Foot amputation, 4.4 - Heart Failure/Stroke, 4.5 - Poor wound healing, 4.6 - Nerve damage, 4.7 -Gum disease, 4.8 - Don't Know/Can't Say	0
306	2022-02-18 15:54:41	1	0	1	1	1	1	1	4.1 - Loss of vision/cataract, 4.2 - Kidney disease,4.3 - Foot amputation, 4.4 - Heart Failure/Stroke, 4.5 - Poor wound healing, 4.6 - Nerve damage, 4.7 -Gum disease	1	1	1	1	1	1	1	1	1	1	2	3	0	1	0	4	4	1	2	2	1	1	1	3	2	2	165	65.4	1	2	2022-09-23 13:08:52	1	1	1	1	1	1	1	4.1 - Loss of vision/cataract, 4.2 - ಮೂತ್ರಪಿಂಡ ರೋಗ,4.3 - Foot amputation, 4.4 - Heart Failure/Stroke, 4.5 - Poor wound healing, 4.6 - Nerve damage, 4.7 -Gum disease, 4.8 - Don't Know/Can't Say	1
307	2022-02-18 16:04:06	1	1	1	1	1	1	1	4.1 - Loss of vision/cataract, 4.2 - Kidney disease,4.3 - Foot amputation, 4.4 - Heart Failure/Stroke, 4.5 - Poor wound healing, 4.6 - Nerve damage, 4.7 -Gum disease	1	1	1	1	1	1	1	1	2	1	3	1	0	2	1	2	2	1	3	2	1	1	3	3	3	1	161	57.4	1	5	2022-09-21 19:49:29	1	1	1	1	1	1	1	4.1 - Loss of vision/cataract, 4.2 - ಮೂತ್ರಪಿಂಡ ರೋಗ,4.3 - Foot amputation, 4.4 - Heart Failure/Stroke, 4.5 - Poor wound healing, 4.6 - Nerve damage, 4.7 -Gum disease	1
308	2022-02-18 16:05:49	1	0	0	1	1	0	1	4.1 - Loss of vision/cataract	0	1	1	1	0	1	0	3	3	3	2	2	1	1	1	2	3	1	2	1	1	1	1	1	2	2	60.1	4.8	1	2	2022-09-19 20:32:50	1	0	0	0	1	0	0	4.2 - ಮೂತ್ರಪಿಂಡ ರೋಗ,4.3 - Foot amputation, 4.4 - Heart Failure/Stroke, 4.5 - Poor wound healing, 4.6 - Nerve damage, 4.7 -Gum disease, 4.8 - Don't Know/Can't Say	0
309	2022-02-18 16:11:11	1	0	0	1	1	0	0	4.1 - Loss of vision/cataract	0	1	1	1	0	1	0	3	3	3	2	2	1	1	1	2	3	1	2	1	1	1	1	1	2	2	5.2	58.8	1	4	2022-09-20 19:59:50	1	0	1	0	0	1	0	4.1 - Loss of vision/cataract, 4.2 - ಮೂತ್ರಪಿಂಡ ರೋಗ,4.3 - Foot amputation, 4.4 - Heart Failure/Stroke, 4.5 - Poor wound healing, 4.6 - Nerve damage, 4.7 -Gum disease, 4.8 - Don't Know/Can't Say	0
310	2022-02-18 16:11:11	1	0	0	1	1	0	0	4.1 - Loss of vision/cataract	0	1	1	1	0	1	0	3	3	3	2	2	1	1	1	2	3	1	2	1	1	1	1	1	2	2	5.2	58.8	1	4	2022-09-30 20:39:15	1	0	1	1	1	0	0	4.1 - Loss of vision/cataract, 4.2 - ಮೂತ್ರಪಿಂಡ ರೋಗ,4.3 - Foot amputation, 4.4 - Heart Failure/Stroke, 4.5 - Poor wound healing, 4.6 - Nerve damage, 4.7 -Gum disease, 4.8 - Don't Know/Can't Say	0
311	2022-02-18 16:12:27	1	1	1	1	1	1	1	4.1 - Loss of vision/cataract, 4.2 - Kidney disease,4.3 - Foot amputation, 4.4 - Heart Failure/Stroke, 4.5 - Poor wound healing, 4.6 - Nerve damage, 4.7 -Gum disease	1	1	1	1	1	1	1	2	1	2	3	1	1	3	0	4	4	1	3	3	1	1	3	2	2	1	164	80	1	5	2022-09-21 18:28:47	1	0	1	1	1	1	1	4.1 - Loss of vision/cataract, 4.2 - ಮೂತ್ರಪಿಂಡ ರೋಗ,4.3 - Foot amputation, 4.4 - Heart Failure/Stroke, 4.5 - Poor wound healing, 4.6 - Nerve damage, 4.7 -Gum disease	1
312	2022-02-18 16:18:24	1	1	1	1	1	1	1	4.1 - Loss of vision/cataract, 4.2 - Kidney disease,4.3 - Foot amputation, 4.4 - Heart Failure/Stroke, 4.5 - Poor wound healing, 4.6 - Nerve damage, 4.7 -Gum disease, 4.8 - Don't Know/Can't Say	1	1	1	1	1	1	1	1	3	4	1	2	0	1	1	2	4	1	3	2	1	1	3	3	3	1	163	43	1	5	2022-09-23 13:21:46	1	1	1	1	1	1	1	4.1 - Loss of vision/cataract, 4.2 - ಮೂತ್ರಪಿಂಡ ರೋಗ,4.3 - Foot amputation, 4.4 - Heart Failure/Stroke, 4.5 - Poor wound healing, 4.6 - Nerve damage, 4.7 -Gum disease	1
313	2022-02-18 16:23:34	1	0	1	1	1	1	1	4.1 - Loss of vision/cataract, 4.2 - Kidney disease,4.3 - Foot amputation, 4.4 - Heart Failure/Stroke, 4.5 - Poor wound healing, 4.6 - Nerve damage, 4.7 -Gum disease	1	1	1	1	1	1	1	2	2	5	3	2	1	2	0	4	4	1	1	3	2	2	1	3	3	2	149	52	1	4	2022-09-21 14:58:35	0	0	0	0	1	0	1	4.1 - Loss of vision/cataract, 4.2 - ಮೂತ್ರಪಿಂಡ ರೋಗ,4.3 - Foot amputation, 4.4 - Heart Failure/Stroke, 4.5 - Poor wound healing, 4.6 - Nerve damage, 4.7 -Gum disease	1
314	2022-02-18 16:26:20	1	0	0	1	1	0	0	4.1 - Loss of vision/cataract	0	1	1	1	0	1	0	3	3	3	2	2	1	2	1	2	3	1	2	1	1	1	1	1	2	2	4.8	54.3	1	4	2022-09-27 12:54:34	1	0	1	1	1	0	0	4.1 - Loss of vision/cataract, 4.2 - ಮೂತ್ರಪಿಂಡ ರೋಗ,4.3 - Foot amputation, 4.4 - Heart Failure/Stroke, 4.5 - Poor wound healing, 4.6 - Nerve damage, 4.8 - Don't Know/Can't Say	0
315	2022-02-18 16:28:39	1	1	1	1	1	1	1	4.1 - Loss of vision/cataract, 4.2 - Kidney disease,4.3 - Foot amputation, 4.4 - Heart Failure/Stroke, 4.5 - Poor wound healing, 4.6 - Nerve damage, 4.7 -Gum disease	0	1	1	1	1	1	1	1	3	2	2	2	0	1	0	4	4	1	3	3	1	1	1	3	3	2	143	53	1	2	2022-09-23 13:43:22	1	1	1	1	1	1	1	4.1 - Loss of vision/cataract, 4.2 - ಮೂತ್ರಪಿಂಡ ರೋಗ,4.3 - Foot amputation, 4.4 - Heart Failure/Stroke, 4.5 - Poor wound healing, 4.6 - Nerve damage, 4.7 -Gum disease	1
316	2022-02-18 16:30:40	1	0	0	1	1	0	0	4.1 - Loss of vision/cataract	0	1	1	1	0	1	0	3	3	3	2	2	1	3	1	2	3	1	2	1	1	1	1	1	2	2	4.5	43.6	1	2	2022-09-27 12:58:36	1	0	1	1	0	1	0	4.1 - Loss of vision/cataract, 4.2 - ಮೂತ್ರಪಿಂಡ ರೋಗ,4.3 - Foot amputation, 4.4 - Heart Failure/Stroke, 4.5 - Poor wound healing, 4.6 - Nerve damage, 4.7 -Gum disease, 4.8 - Don't Know/Can't Say	0
317	2022-02-18 16:55:09	1	0	0	1	1	0	0	4.1 - Loss of vision/cataract	0	1	1	1	0	1	0	3	3	3	3	3	1	1	1	2	3	1	2	1	1	1	1	1	3	2	4.8	43.3	1	4	2022-09-24 19:32:32	1	0	1	1	1	1	0	4.1 - Loss of vision/cataract, 4.2 - ಮೂತ್ರಪಿಂಡ ರೋಗ,4.3 - Foot amputation, 4.4 - Heart Failure/Stroke, 4.5 - Poor wound healing, 4.6 - Nerve damage, 4.7 -Gum disease, 4.8 - Don't Know/Can't Say	0
318	2022-02-18 16:55:09	1	0	0	1	1	0	0	4.1 - Loss of vision/cataract	0	1	1	1	0	1	0	3	3	3	3	3	1	1	1	2	3	1	2	1	1	1	1	1	3	2	4.8	43.3	1	4	2022-09-30 20:17:23	1	0	1	1	1	1	1	4.1 - Loss of vision/cataract, 4.2 - ಮೂತ್ರಪಿಂಡ ರೋಗ,4.3 - Foot amputation, 4.4 - Heart Failure/Stroke, 4.5 - Poor wound healing, 4.6 - Nerve damage, 4.7 -Gum disease, 4.8 - Don't Know/Can't Say	0
319	2022-02-18 17:02:46	1	0	0	1	1	0	1	4.1 - Loss of vision/cataract	0	1	1	1	0	1	0	3	2	2	3	2	1	3	1	2	3	1	2	1	1	1	1	1	3	2	4.9	46.2	1	4	2022-09-19 21:28:06	1	0	1	1	1	0	0	4.1 - Loss of vision/cataract, 4.2 - ಮೂತ್ರಪಿಂಡ ರೋಗ,4.3 - Foot amputation, 4.4 - Heart Failure/Stroke, 4.5 - Poor wound healing, 4.6 - Nerve damage, 4.7 -Gum disease, 4.8 - Don't Know/Can't Say	0
320	2022-02-18 17:02:46	1	0	0	1	1	0	1	4.1 - Loss of vision/cataract	0	1	1	1	0	1	0	3	2	2	3	2	1	3	1	2	3	1	2	1	1	1	1	1	3	2	4.9	46.2	1	4	2022-09-27 21:29:34	1	0	1	1	1	1	0	4.1 - Loss of vision/cataract, 4.2 - ಮೂತ್ರಪಿಂಡ ರೋಗ,4.3 - Foot amputation, 4.4 - Heart Failure/Stroke, 4.5 - Poor wound healing, 4.6 - Nerve damage, 4.7 -Gum disease, 4.8 - Don't Know/Can't Say	0
321	2022-02-18 17:02:46	1	0	0	1	1	0	1	4.1 - Loss of vision/cataract	0	1	1	1	0	1	0	3	2	2	3	2	1	3	1	2	3	1	2	1	1	1	1	1	3	2	4.9	46.2	1	4	2022-09-30 18:07:35	1	0	1	1	1	1	0	4.1 - Loss of vision/cataract, 4.2 - ಮೂತ್ರಪಿಂಡ ರೋಗ,4.3 - Foot amputation, 4.4 - Heart Failure/Stroke, 4.5 - Poor wound healing, 4.6 - Nerve damage, 4.7 -Gum disease, 4.8 - Don't Know/Can't Say	0
322	2022-02-18 17:06:56	1	0	0	1	1	0	1	4.1 - Loss of vision/cataract	0	1	1	1	0	1	0	3	3	3	2	2	1	1	1	2	3	1	2	1	1	1	1	1	2	2	4.12	50.4	1	4	2022-09-26 22:06:38	1	0	1	1	1	1	0	4.1 - Loss of vision/cataract, 4.2 - ಮೂತ್ರಪಿಂಡ ರೋಗ,4.3 - Foot amputation, 4.4 - Heart Failure/Stroke, 4.5 - Poor wound healing, 4.6 - Nerve damage, 4.8 - Don't Know/Can't Say	0
323	2022-02-18 17:16:00	0	0	0	0	0	0	0	4.8 - Don't Know/Can't Say	0	99	1	1	99	99	99	3	2	4	3	1	1	2	1	2	2	1	1	2	2	2	3	3	4	1	170	99.3	1	3	2022-10-17 20:49:36	1	1	1	1	1	1	1	4.1 - Loss of vision/cataract, 4.2 - ಮೂತ್ರಪಿಂಡ ರೋಗ,4.3 - Foot amputation, 4.4 - Heart Failure/Stroke, 4.5 - Poor wound healing, 4.6 - Nerve damage, 4.7 -Gum disease, 4.8 - Don't Know/Can't Say	0
324	2022-02-18 17:19:09	1	1	1	0	1	1	1	4.6 - Nerve damage	0	1	1	1	0	1	1	1	2	2	1	1	0	1	0	1	3	1	3	1	2	1	1	3	2	2	4.11	89.1	0	1	2022-09-23 13:22:24	1	1	1	1	1	1	0	4.1 - Loss of vision/cataract,4.3 - Foot amputation, 4.5 - Poor wound healing, 4.6 - Nerve damage	0
325	2022-02-18 17:31:35	1	0	0	1	1	0	0	4.1 - Loss of vision/cataract	0	1	1	1	0	1	0	3	2	3	2	2	1	2	1	2	3	1	2	1	1	1	1	1	3	2	5.2	55.2	1	4	2022-09-24 19:06:33	1	0	1	1	1	1	0	4.1 - Loss of vision/cataract, 4.2 - ಮೂತ್ರಪಿಂಡ ರೋಗ,4.3 - Foot amputation, 4.4 - Heart Failure/Stroke, 4.5 - Poor wound healing, 4.6 - Nerve damage, 4.7 -Gum disease, 4.8 - Don't Know/Can't Say	0
326	2022-02-18 17:31:35	1	0	0	1	1	0	0	4.1 - Loss of vision/cataract	0	1	1	1	0	1	0	3	2	3	2	2	1	2	1	2	3	1	2	1	1	1	1	1	3	2	5.2	55.2	1	4	2022-09-27 21:23:12	1	0	1	1	1	0	0	4.1 - Loss of vision/cataract, 4.2 - ಮೂತ್ರಪಿಂಡ ರೋಗ,4.3 - Foot amputation, 4.4 - Heart Failure/Stroke, 4.5 - Poor wound healing, 4.6 - Nerve damage, 4.7 -Gum disease, 4.8 - Don't Know/Can't Say	0
327	2022-02-18 17:35:35	1	0	0	1	1	0	0	4.1 - Loss of vision/cataract	0	1	1	1	0	1	0	3	3	3	2	2	1	2	1	2	3	1	2	1	1	1	1	1	2	2	5.2	46.2	1	4	2022-10-18 11:46:35	1	0	1	1	1	1	0	4.1 - Loss of vision/cataract, 4.2 - ಮೂತ್ರಪಿಂಡ ರೋಗ,4.3 - Foot amputation, 4.4 - Heart Failure/Stroke, 4.5 - Poor wound healing, 4.6 - Nerve damage, 4.7 -Gum disease	0
328	2022-02-18 17:42:56	1	0	0	1	1	0	0	4.1 - Loss of vision/cataract	0	1	1	1	0	1	0	3	2	3	3	2	1	2	1	2	3	1	2	1	1	1	1	1	2	2	4.7	38	1	4	2022-09-24 20:10:33	1	0	1	0	0	1	0	4.1 - Loss of vision/cataract, 4.2 - ಮೂತ್ರಪಿಂಡ ರೋಗ,4.3 - Foot amputation, 4.4 - Heart Failure/Stroke, 4.6 - Nerve damage, 4.8 - Don't Know/Can't Say	0
329	2022-02-18 17:50:07	1	1	1	1	1	1	0	4.3 - Foot amputation, 4.7 -Gum disease	1	0	1	0	0	0	1	1	2	2	1	3	1	2	1	2	2	1	2	1	1	2	1	2	3	2	4.11	66	1	2	2022-09-29 21:01:56	1	0	0	0	1	0	0	4.1 - Loss of vision/cataract, 4.2 - ಮೂತ್ರಪಿಂಡ ರೋಗ,4.3 - Foot amputation, 4.5 - Poor wound healing, 4.6 - Nerve damage	0
330	2022-02-18 17:52:12	1	0	0	1	1	0	0	4.1 - Loss of vision/cataract	0	1	1	1	0	1	0	3	3	3	2	2	1	4	1	2	3	1	2	1	1	1	1	1	2	2	5.1	45.8	1	4	2022-09-27 13:03:58	1	0	1	1	1	1	0	4.1 - Loss of vision/cataract, 4.2 - ಮೂತ್ರಪಿಂಡ ರೋಗ,4.3 - Foot amputation, 4.4 - Heart Failure/Stroke, 4.5 - Poor wound healing, 4.6 - Nerve damage, 4.7 -Gum disease	0
331	2022-02-18 17:56:14	1	0	0	1	1	0	0	4.1 - Loss of vision/cataract	0	1	1	1	0	1	0	3	3	3	2	1	1	2	1	2	3	1	2	1	1	1	1	1	2	2	5.1	44.2	1	4	2022-10-10 18:56:04	1	0	1	1	1	1	0	4.1 - Loss of vision/cataract, 4.2 - ಮೂತ್ರಪಿಂಡ ರೋಗ,4.3 - Foot amputation, 4.4 - Heart Failure/Stroke, 4.5 - Poor wound healing, 4.6 - Nerve damage, 4.7 -Gum disease, 4.8 - Don't Know/Can't Say	0
332	2022-02-18 17:59:42	1	1	1	1	1	1	1	4.1 - Loss of vision/cataract	0	0	0	0	0	0	0	3	2	3	2	2	1	2	1	2	3	1	2	1	1	1	1	1	3	2	4.8	44.6	1	4	2022-09-24 19:12:18	1	0	1	1	0	1	0	4.1 - Loss of vision/cataract, 4.2 - ಮೂತ್ರಪಿಂಡ ರೋಗ,4.3 - Foot amputation, 4.4 - Heart Failure/Stroke, 4.6 - Nerve damage, 4.7 -Gum disease	0
333	2022-02-18 17:59:42	1	1	1	1	1	1	1	4.1 - Loss of vision/cataract	0	0	0	0	0	0	0	3	2	3	2	2	1	2	1	2	3	1	2	1	1	1	1	1	3	2	4.8	44.6	1	4	2022-10-01 10:54:38	1	0	1	1	1	1	0	4.1 - Loss of vision/cataract, 4.2 - ಮೂತ್ರಪಿಂಡ ರೋಗ,4.3 - Foot amputation, 4.4 - Heart Failure/Stroke, 4.5 - Poor wound healing, 4.6 - Nerve damage, 4.8 - Don't Know/Can't Say	0
334	2022-02-18 18:00:18	1	1	0	0	0	0	0	4.1 - Loss of vision/cataract,4.3 - Foot amputation, 4.4 - Heart Failure/Stroke	1	0	1	0	1	1	1	1	2	1	3	1	0	1	1	3	4	1	1	3	1	1	1	3	2	2	144	64	1	5	2022-10-12 13:04:35	1	1	1	1	1	1	1	4.1 - Loss of vision/cataract, 4.2 - ಮೂತ್ರಪಿಂಡ ರೋಗ,4.3 - Foot amputation, 4.4 - Heart Failure/Stroke, 4.5 - Poor wound healing, 4.6 - Nerve damage, 4.7 -Gum disease, 4.8 - Don't Know/Can't Say	0
335	2022-02-18 18:00:18	1	1	0	0	0	0	0	4.1 - Loss of vision/cataract,4.3 - Foot amputation, 4.4 - Heart Failure/Stroke	1	0	1	0	1	1	1	1	2	1	3	1	0	1	1	3	4	1	1	3	1	1	1	3	2	2	144	64	1	5	2022-10-17 20:42:19	1	1	1	1	1	1	1	4.1 - Loss of vision/cataract, 4.2 - ಮೂತ್ರಪಿಂಡ ರೋಗ,4.3 - Foot amputation, 4.4 - Heart Failure/Stroke, 4.5 - Poor wound healing, 4.6 - Nerve damage, 4.7 -Gum disease, 4.8 - Don't Know/Can't Say	0
336	2022-02-18 18:05:53	1	1	1	1	1	1	1	4.1 - Loss of vision/cataract	0	0	0	0	0	0	0	3	3	3	3	2	1	1	1	2	3	1	2	1	1	1	1	1	3	2	5.3	48.9	1	4	2022-10-17 20:19:34	1	1	1	0	1	1	1	4.1 - Loss of vision/cataract,4.3 - Foot amputation, 4.5 - Poor wound healing	0
337	2022-02-18 18:08:43	1	0	0	1	1	0	0	4.1 - Loss of vision/cataract	0	1	1	1	0	1	0	3	3	3	2	1	1	3	1	2	3	1	2	1	1	1	1	1	2	2	4.11	63.9	1	4	2022-09-24 20:14:44	1	0	1	1	1	1	0	4.1 - Loss of vision/cataract, 4.2 - ಮೂತ್ರಪಿಂಡ ರೋಗ,4.3 - Foot amputation, 4.4 - Heart Failure/Stroke, 4.6 - Nerve damage, 4.8 - Don't Know/Can't Say	0
338	2022-02-18 18:21:14	0	0	1	1	1	1	0	4.1 - Loss of vision/cataract, 4.2 - Kidney disease,4.3 - Foot amputation, 4.4 - Heart Failure/Stroke, 4.5 - Poor wound healing, 4.6 - Nerve damage, 4.7 -Gum disease, 4.8 - Don't Know/Can't Say	0	1	99	99	99	99	99	2	2	3	3	5	0	1	0	4	4	1	4	1	1	1	1	1	2	1	175	89.4	1	4	2022-09-21 10:31:08	0	0	0	1	1	0	0	4.1 - Loss of vision/cataract,4.3 - Foot amputation	1
339	2022-02-18 18:22:59	1	0	0	0	1	1	0	4.1 - Loss of vision/cataract, 4.2 - Kidney disease,4.3 - Foot amputation, 4.4 - Heart Failure/Stroke, 4.6 - Nerve damage	1	99	1	1	99	1	1	3	1	2	2	2	0	1	1	2	4	1	1	2	1	1	3	2	4	1	5.63	56.3	1	5	2022-09-22 20:43:11	1	0	0	0	0	0	1	4.1 - Loss of vision/cataract, 4.2 - ಮೂತ್ರಪಿಂಡ ರೋಗ,4.3 - Foot amputation	0
340	2022-02-18 18:27:25	0	0	1	1	1	1	0	4.8 - Don't Know/Can't Say	0	99	99	99	99	99	99	2	4	4	2	5	0	1	0	4	4	1	4	1	1	1	1	3	2	1	172	66.1	1	4	2022-10-01 08:53:18	1	0	0	1	0	1	0	4.8 - Don't Know/Can't Say	1
341	2022-02-18 18:30:53	0	0	1	0	1	0	1	4.2 - Kidney disease, 4.6 - Nerve damage	0	0	1	0	1	0	1	1	2	2	1	2	0	4	0	2	1	1	1	1	2	1	1	1	4	2	150	39.9	0	4	2022-10-17 17:45:49	1	0	1	1	0	0	0	4.1 - Loss of vision/cataract, 4.2 - ಮೂತ್ರಪಿಂಡ ರೋಗ,4.3 - Foot amputation, 4.4 - Heart Failure/Stroke, 4.5 - Poor wound healing, 4.6 - Nerve damage	0
342	2022-02-18 18:30:53	0	0	1	0	1	0	1	4.2 - Kidney disease, 4.6 - Nerve damage	0	0	1	0	1	0	1	1	2	2	1	2	0	4	0	2	1	1	1	1	2	1	1	1	4	2	150	39.9	0	4	2022-10-20 13:45:32	1	0	0	1	0	1	0	4.1 - Loss of vision/cataract, 4.2 - ಮೂತ್ರಪಿಂಡ ರೋಗ,4.3 - Foot amputation	0
343	2022-02-18 18:35:08	1	0	1	1	1	1	1	4.1 - Loss of vision/cataract, 4.2 - Kidney disease,4.3 - Foot amputation, 4.4 - Heart Failure/Stroke, 4.5 - Poor wound healing, 4.6 - Nerve damage, 4.7 -Gum disease, 4.8 - Don't Know/Can't Say	1	1	1	1	99	1	1	2	1	3	3	2	1	1	0	4	4	1	1	3	1	1	1	3	3	2	143	58	0	4	2022-10-13 14:18:30	1	1	1	1	1	1	1	4.1 - Loss of vision/cataract, 4.2 - ಮೂತ್ರಪಿಂಡ ರೋಗ,4.3 - Foot amputation, 4.4 - Heart Failure/Stroke, 4.5 - Poor wound healing, 4.6 - Nerve damage, 4.7 -Gum disease	1
344	2022-02-18 18:40:48	0	0	1	1	1	0	1	4.6 - Nerve damage	0	1	0	0	0	1	0	1	3	2	1	2	0	1	0	1	2	1	2	1	2	1	1	1	2	2	4.11	36.9	0	2	2022-10-17 17:54:40	1	0	1	1	1	0	0	4.1 - Loss of vision/cataract, 4.2 - ಮೂತ್ರಪಿಂಡ ರೋಗ,4.3 - Foot amputation, 4.4 - Heart Failure/Stroke, 4.5 - Poor wound healing, 4.6 - Nerve damage	0
345	2022-02-18 18:40:48	0	0	1	1	1	0	1	4.6 - Nerve damage	0	1	0	0	0	1	0	1	3	2	1	2	0	1	0	1	2	1	2	1	2	1	1	1	2	2	4.11	36.9	0	2	2022-10-20 13:52:47	1	0	0	1	0	0	1	4.1 - Loss of vision/cataract, 4.2 - ಮೂತ್ರಪಿಂಡ ರೋಗ,4.3 - Foot amputation	1
346	2022-02-18 18:40:50	0	0	1	1	1	1	1	4.1 - Loss of vision/cataract, 4.2 - Kidney disease,4.3 - Foot amputation, 4.4 - Heart Failure/Stroke, 4.5 - Poor wound healing, 4.6 - Nerve damage, 4.7 -Gum disease	99	1	1	1	99	1	1	2	2	5	2	3	1	1	0	4	4	1	3	3	1	1	1	2	3	2	140	44	0	4	2022-10-13 13:40:48	1	1	1	1	1	1	1	4.1 - Loss of vision/cataract, 4.2 - ಮೂತ್ರಪಿಂಡ ರೋಗ,4.3 - Foot amputation, 4.4 - Heart Failure/Stroke, 4.5 - Poor wound healing, 4.6 - Nerve damage, 4.7 -Gum disease	1
347	2022-02-18 18:49:04	0	0	1	1	0	1	1	4.6 - Nerve damage	1	0	0	1	0	0	1	1	4	2	1	3	1	1	0	2	1	2	3	1	2	1	1	2	3	2	6.1	91.1	0	4	2022-10-17 17:40:58	1	0	1	0	1	0	0	4.1 - Loss of vision/cataract, 4.2 - ಮೂತ್ರಪಿಂಡ ರೋಗ,4.3 - Foot amputation, 4.6 - Nerve damage	0
348	2022-02-18 18:49:04	0	0	1	1	0	1	1	4.6 - Nerve damage	1	0	0	1	0	0	1	1	4	2	1	3	1	1	0	2	1	2	3	1	2	1	1	2	3	2	6.1	91.1	0	4	2022-10-20 13:41:56	1	0	0	1	1	0	1	4.1 - Loss of vision/cataract, 4.2 - ಮೂತ್ರಪಿಂಡ ರೋಗ,4.3 - Foot amputation	0
349	2022-02-18 18:50:37	1	0	0	1	1	0	0	4.1 - Loss of vision/cataract	0	1	1	1	0	1	0	3	3	3	2	2	1	2	1	2	3	1	2	1	1	1	1	1	3	2	4.7	55.7	1	4	2022-09-18 12:52:12	1	0	1	0	0	0	0	4.1 - Loss of vision/cataract, 4.2 - ಮೂತ್ರಪಿಂಡ ರೋಗ,4.3 - Foot amputation, 4.4 - Heart Failure/Stroke, 4.6 - Nerve damage, 4.7 -Gum disease, 4.8 - Don't Know/Can't Say	0
350	2022-02-18 18:56:08	1	1	1	1	1	0	0	4.8 - Don't Know/Can't Say	1	99	99	1	1	99	99	1	5	4	2	4	0	4	0	2	4	1	4	2	2	2	3	3	3	2	150.8	75.7	1	4	2022-09-16 09:16:57	1	1	1	1	1	1	1	4.1 - Loss of vision/cataract, 4.2 - ಮೂತ್ರಪಿಂಡ ರೋಗ,4.3 - Foot amputation, 4.4 - Heart Failure/Stroke, 4.5 - Poor wound healing, 4.6 - Nerve damage, 4.7 -Gum disease, 4.8 - Don't Know/Can't Say	0
351	2022-02-18 18:56:39	1	0	0	1	1	0	0	4.1 - Loss of vision/cataract	0	1	1	1	0	1	0	3	2	3	2	1	1	1	1	2	3	1	2	1	1	1	1	1	3	2	4.8	70.6	1	4	2022-09-18 11:01:34	0	0	1	1	0	0	1	4.1 - Loss of vision/cataract, 4.2 - ಮೂತ್ರಪಿಂಡ ರೋಗ,4.3 - Foot amputation, 4.4 - Heart Failure/Stroke, 4.5 - Poor wound healing, 4.6 - Nerve damage, 4.7 -Gum disease, 4.8 - Don't Know/Can't Say, H hu	1
352	2022-02-18 19:05:44	0	0	1	1	1	0	0	4.1 - Loss of vision/cataract, 4.2 - Kidney disease,4.3 - Foot amputation, 4.4 - Heart Failure/Stroke, 4.5 - Poor wound healing, 4.6 - Nerve damage, 4.7 -Gum disease, 4.8 - Don't Know/Can't Say	0	1	99	99	99	99	99	1	2	3	2	5	0	3	0	4	4	1	4	1	1	1	1	3	3	1	170	74.4	1	1	2022-10-08 16:48:22	1	0	0	1	0	1	0	4.1 - Loss of vision/cataract, 4.2 - ಮೂತ್ರಪಿಂಡ ರೋಗ,4.3 - Foot amputation, 4.4 - Heart Failure/Stroke, 4.5 - Poor wound healing, 4.6 - Nerve damage, 4.7 -Gum disease	1
353	2022-02-18 19:07:32	1	0	1	1	1	1	1	4.1 - Loss of vision/cataract, 4.2 - Kidney disease,4.3 - Foot amputation, 4.4 - Heart Failure/Stroke, 4.5 - Poor wound healing, 4.6 - Nerve damage, 4.7 -Gum disease, 4.8 - Don't Know/Can't Say	1	1	1	1	1	1	1	3	3	3	2	1	1	2	0	4	4	1	1	3	1	1	1	2	3	2	145	62	0	4	2022-09-23 12:51:13	1	0	1	1	1	1	0	4.1 - Loss of vision/cataract, 4.2 - ಮೂತ್ರಪಿಂಡ ರೋಗ,4.3 - Foot amputation, 4.4 - Heart Failure/Stroke, 4.5 - Poor wound healing, 4.6 - Nerve damage	1
354	2022-02-18 19:08:48	1	0	0	1	1	0	0	4.1 - Loss of vision/cataract	0	1	1	1	0	1	0	2	2	3	2	2	1	1	1	2	3	1	2	1	1	1	1	1	3	2	4.9	48.9	1	4	2022-10-10 18:24:14	1	0	1	1	1	1	0	4.1 - Loss of vision/cataract, 4.2 - ಮೂತ್ರಪಿಂಡ ರೋಗ,4.3 - Foot amputation, 4.4 - Heart Failure/Stroke, 4.5 - Poor wound healing, 4.6 - Nerve damage, 4.8 - Don't Know/Can't Say	0
355	2022-02-18 19:15:05	1	0	0	1	1	0	0	4.1 - Loss of vision/cataract	0	1	1	1	0	1	0	3	3	3	3	3	1	2	1	2	3	1	2	1	1	1	1	1	3	2	4.1	42.3	1	4	2022-09-20 19:13:38	1	0	1	1	1	1	1	4.2 - ಮೂತ್ರಪಿಂಡ ರೋಗ,4.3 - Foot amputation, 4.4 - Heart Failure/Stroke, 4.5 - Poor wound healing, 4.6 - Nerve damage, 4.7 -Gum disease, 4.8 - Don't Know/Can't Say	0
356	2022-02-18 19:15:05	1	0	0	1	1	0	0	4.1 - Loss of vision/cataract	0	1	1	1	0	1	0	3	3	3	3	3	1	2	1	2	3	1	2	1	1	1	1	1	3	2	4.1	42.3	1	4	2022-09-30 20:11:48	1	0	1	1	1	1	0	4.1 - Loss of vision/cataract, 4.2 - ಮೂತ್ರಪಿಂಡ ರೋಗ,4.3 - Foot amputation, 4.4 - Heart Failure/Stroke, 4.5 - Poor wound healing, 4.6 - Nerve damage, 4.7 -Gum disease, 4.8 - Don't Know/Can't Say	0
357	2022-02-18 19:15:53	1	0	1	1	1	1	0	4.1 - Loss of vision/cataract, 4.2 - Kidney disease,4.3 - Foot amputation, 4.4 - Heart Failure/Stroke, 4.5 - Poor wound healing, 4.6 - Nerve damage, 4.8 - Don't Know/Can't Say	0	1	99	1	1	99	99	1	2	2	1	2	0	3	0	4	3	1	4	1	1	1	1	3	3	1	172	76	1	3	2022-10-08 16:44:56	1	0	0	1	0	1	0	4.1 - Loss of vision/cataract, 4.2 - ಮೂತ್ರಪಿಂಡ ರೋಗ,4.3 - Foot amputation, 4.4 - Heart Failure/Stroke, 4.5 - Poor wound healing, 4.6 - Nerve damage, 4.7 -Gum disease	1
358	2022-02-18 19:20:21	1	1	1	1	1	1	1	4.1 - Loss of vision/cataract, 4.2 - Kidney disease,4.3 - Foot amputation, 4.4 - Heart Failure/Stroke, 4.5 - Poor wound healing, 4.6 - Nerve damage, 4.7 -Gum disease	1	1	1	1	1	1	1	1	2	3	1	4	0	4	1	2	2	1	3	2	1	1	3	3	4	1	163	60.1	1	5	2022-09-23 13:30:25	1	0	1	1	1	1	0	4.1 - Loss of vision/cataract, 4.2 - ಮೂತ್ರಪಿಂಡ ರೋಗ,4.3 - Foot amputation, 4.4 - Heart Failure/Stroke, 4.5 - Poor wound healing, 4.6 - Nerve damage, 4.7 -Gum disease	1
359	2022-02-18 19:26:51	1	0	1	1	1	1	1	4.1 - Loss of vision/cataract, 4.2 - Kidney disease,4.3 - Foot amputation, 4.4 - Heart Failure/Stroke, 4.5 - Poor wound healing, 4.6 - Nerve damage, 4.7 -Gum disease	1	1	1	1	1	1	1	3	3	3	2	2	1	2	1	2	1	1	3	2	1	1	3	2	3	1	168	53.5	1	5	2022-09-21 19:30:39	1	1	1	1	1	1	1	4.1 - Loss of vision/cataract, 4.2 - ಮೂತ್ರಪಿಂಡ ರೋಗ,4.3 - Foot amputation, 4.4 - Heart Failure/Stroke, 4.5 - Poor wound healing, 4.6 - Nerve damage, 4.7 -Gum disease	1
360	2022-02-18 19:33:19	0	0	1	1	1	1	1	4.1 - Loss of vision/cataract, 4.2 - Kidney disease,4.3 - Foot amputation, 4.4 - Heart Failure/Stroke, 4.5 - Poor wound healing, 4.6 - Nerve damage, 4.7 -Gum disease	0	1	1	99	99	99	99	2	3	5	2	1	1	2	0	4	4	1	2	3	1	1	1	1	3	2	144	56	0	4	2022-09-23 14:10:26	1	1	1	1	1	1	1	4.1 - Loss of vision/cataract, 4.2 - ಮೂತ್ರಪಿಂಡ ರೋಗ,4.3 - Foot amputation, 4.4 - Heart Failure/Stroke, 4.5 - Poor wound healing, 4.6 - Nerve damage, 4.7 -Gum disease	1
361	2022-02-18 19:37:57	1	0	1	1	1	1	0	4.1 - Loss of vision/cataract, 4.2 - Kidney disease,4.3 - Foot amputation, 4.4 - Heart Failure/Stroke, 4.5 - Poor wound healing, 4.6 - Nerve damage	0	1	99	99	99	99	99	1	1	3	3	4	0	1	0	4	4	1	4	1	1	1	1	1	2	1	164	73	1	1	2022-10-11 09:57:21	1	0	0	1	0	1	0	4.1 - Loss of vision/cataract, 4.2 - ಮೂತ್ರಪಿಂಡ ರೋಗ,4.3 - Foot amputation, 4.4 - Heart Failure/Stroke, 4.5 - Poor wound healing, 4.6 - Nerve damage, 4.7 -Gum disease	1
362	2022-02-18 19:38:43	1	0	0	1	1	0	0	4.1 - Loss of vision/cataract	0	1	1	1	0	1	0	3	3	3	2	1	1	2	1	2	3	1	2	1	1	1	1	1	3	2	4.11	60	1	4	2022-09-23 21:56:22	1	0	1	0	1	1	0	4.1 - Loss of vision/cataract, 4.2 - ಮೂತ್ರಪಿಂಡ ರೋಗ,4.3 - Foot amputation, 4.4 - Heart Failure/Stroke, 4.5 - Poor wound healing, 4.6 - Nerve damage, 4.7 -Gum disease, 4.8 - Don't Know/Can't Say	0
363	2022-02-18 19:42:46	0	0	0	0	0	0	0	4.1 - Loss of vision/cataract,4.3 - Foot amputation, 4.5 - Poor wound healing, 4.6 - Nerve damage	99	99	99	99	99	99	99	3	1	4	3	4	0	1	0	4	4	1	4	1	1	1	1	1	3	2	152	40.9	1	4	2022-09-30 19:34:31	0	0	0	1	0	1	0	4.8 - Don't Know/Can't Say	1
364	2022-02-18 19:57:16	0	0	1	0	1	0	0	4.1 - Loss of vision/cataract,4.3 - Foot amputation, 4.4 - Heart Failure/Stroke, 4.6 - Nerve damage	99	99	99	99	99	99	99	3	5	5	2	5	0	1	0	4	4	1	4	1	1	1	1	1	2	1	172	48.3	1	4	2022-10-01 10:21:40	0	0	1	0	1	0	1	4.8 - Don't Know/Can't Say	1
365	2022-02-18 20:01:02	0	0	0	0	0	0	0	4.8 - Don't Know/Can't Say	99	99	99	99	99	99	99	2	1	4	2	5	0	1	0	4	4	1	4	1	1	1	1	1	2	1	164	71.1	1	4	2022-10-01 10:21:40	0	0	1	0	1	0	1	4.8 - Don't Know/Can't Say	1
366	2022-02-18 20:00:22	1	1	1	1	0	0	1	4.1 - Loss of vision/cataract,4.3 - Foot amputation, 4.4 - Heart Failure/Stroke, 4.5 - Poor wound healing	1	1	99	1	1	0	99	1	1	1	1	2	1	3	1	1	4	2	3	1	1	1	3	1	3	1	5.65	71.6	1	2	2022-09-22 19:58:30	1	1	1	1	0	0	1	4.1 - Loss of vision/cataract,4.3 - Foot amputation, 4.4 - Heart Failure/Stroke, 4.6 - Nerve damage	0
367	2022-02-18 20:04:44	1	0	1	1	1	1	0	4.1 - Loss of vision/cataract, 4.2 - Kidney disease,4.3 - Foot amputation, 4.5 - Poor wound healing, 4.6 - Nerve damage, 4.7 -Gum disease	0	1	99	99	99	99	99	1	1	5	2	5	0	2	0	4	4	1	4	1	1	1	1	3	2	2	164	54.6	0	1	2022-10-17 18:52:38	1	0	1	0	1	0	1	4.1 - Loss of vision/cataract, 4.2 - ಮೂತ್ರಪಿಂಡ ರೋಗ,4.3 - Foot amputation, 4.4 - Heart Failure/Stroke, 4.5 - Poor wound healing, 4.6 - Nerve damage, 4.7 -Gum disease	1
368	2022-02-18 20:08:02	0	0	0	0	0	0	0	4.8 - Don't Know/Can't Say	99	99	99	99	99	99	99	2	5	4	2	1	0	1	0	4	4	1	4	1	1	1	1	1	1	1	164	54.2	1	4	2022-10-02 07:58:41	0	0	0	1	0	1	0	4.8 - Don't Know/Can't Say	1
369	2022-02-18 20:09:33	1	0	1	1	1	1	1	4.1 - Loss of vision/cataract, 4.2 - Kidney disease,4.3 - Foot amputation, 4.4 - Heart Failure/Stroke, 4.5 - Poor wound healing, 4.6 - Nerve damage, 4.7 -Gum disease	0	1	1	1	1	1	1	1	4	1	1	2	0	2	1	1	2	3	1	1	1	1	1	1	1	2	145	36.1	1	1	2022-10-11 13:51:29	1	0	1	1	1	1	1	4.1 - Loss of vision/cataract, 4.2 - ಮೂತ್ರಪಿಂಡ ರೋಗ,4.3 - Foot amputation, 4.4 - Heart Failure/Stroke, 4.5 - Poor wound healing, 4.6 - Nerve damage, 4.7 -Gum disease	1
370	2022-02-18 20:12:46	1	0	1	1	1	1	1	4.1 - Loss of vision/cataract, 4.2 - Kidney disease,4.3 - Foot amputation, 4.4 - Heart Failure/Stroke, 4.5 - Poor wound healing, 4.6 - Nerve damage, 4.7 -Gum disease	0	1	1	1	1	1	0	1	2	2	3	3	0	2	1	1	1	1	2	1	1	1	1	1	1	1	167	48.7	1	2	2022-09-16 15:26:27	1	0	1	1	1	1	1	4.1 - Loss of vision/cataract, 4.2 - ಮೂತ್ರಪಿಂಡ ರೋಗ,4.3 - Foot amputation, 4.4 - Heart Failure/Stroke, 4.5 - Poor wound healing, 4.6 - Nerve damage, 4.7 -Gum disease	1
371	2022-02-18 20:15:58	1	0	1	1	1	1	1	4.1 - Loss of vision/cataract, 4.2 - Kidney disease,4.3 - Foot amputation, 4.4 - Heart Failure/Stroke, 4.5 - Poor wound healing, 4.6 - Nerve damage	0	1	0	0	1	1	1	1	1	1	1	3	0	2	1	1	1	1	2	1	1	1	1	1	1	1	175	64.7	1	3	2022-10-07 15:32:13	1	0	1	1	1	1	1	4.1 - Loss of vision/cataract, 4.2 - ಮೂತ್ರಪಿಂಡ ರೋಗ,4.3 - Foot amputation, 4.4 - Heart Failure/Stroke, 4.5 - Poor wound healing, 4.6 - Nerve damage, 4.7 -Gum disease	1
372	2022-02-18 20:16:00	1	0	1	1	1	0	0	4.1 - Loss of vision/cataract,4.3 - Foot amputation, 4.5 - Poor wound healing, 4.6 - Nerve damage	0	1	99	99	99	99	99	3	1	3	2	1	0	2	0	4	4	4	4	1	1	1	3	3	3	2	150	59	1	4	2022-09-22 09:18:10	1	0	0	1	0	1	0	4.1 - Loss of vision/cataract, 4.2 - ಮೂತ್ರಪಿಂಡ ರೋಗ,4.3 - Foot amputation, 4.4 - Heart Failure/Stroke, 4.5 - Poor wound healing, 4.6 - Nerve damage, 4.7 -Gum disease	1
373	2022-02-18 20:18:18	1	0	0	1	0	1	0	4.1 - Loss of vision/cataract,4.3 - Foot amputation, 4.5 - Poor wound healing, 4.6 - Nerve damage	1	99	0	99	0	99	99	2	2	2	2	2	0	1	1	4	4	2	1	1	1	1	1	1	3	2	4.3	66.7	1	4	2022-10-11 20:07:56	1	1	1	0	1	1	0	4.1 - Loss of vision/cataract, 4.2 - ಮೂತ್ರಪಿಂಡ ರೋಗ,4.3 - Foot amputation	0
374	2022-02-18 20:18:58	1	0	1	1	1	1	1	4.1 - Loss of vision/cataract, 4.2 - Kidney disease, 4.4 - Heart Failure/Stroke, 4.5 - Poor wound healing, 4.7 -Gum disease	0	1	1	1	1	1	1	1	2	2	2	3	0	2	1	1	2	1	1	1	1	1	1	1	2	2	160	61.1	1	4	2022-09-27 14:42:25	1	0	1	1	1	1	1	4.1 - Loss of vision/cataract, 4.2 - ಮೂತ್ರಪಿಂಡ ರೋಗ,4.3 - Foot amputation, 4.4 - Heart Failure/Stroke, 4.5 - Poor wound healing, 4.6 - Nerve damage, 4.7 -Gum disease	1
375	2022-02-18 20:21:48	1	0	1	1	1	1	0	4.1 - Loss of vision/cataract, 4.2 - Kidney disease,4.3 - Foot amputation, 4.4 - Heart Failure/Stroke, 4.5 - Poor wound healing, 4.6 - Nerve damage	0	1	1	99	99	99	99	1	1	2	2	1	0	2	0	4	4	1	4	1	1	1	1	1	2	1	5.8	82	1	1	2022-09-22 14:05:10	1	0	0	1	0	1	0	4.1 - Loss of vision/cataract, 4.2 - ಮೂತ್ರಪಿಂಡ ರೋಗ,4.3 - Foot amputation, 4.4 - Heart Failure/Stroke, 4.5 - Poor wound healing, 4.6 - Nerve damage, 4.7 -Gum disease	1
376	2022-02-18 20:30:27	1	0	1	1	1	1	1	4.1 - Loss of vision/cataract, 4.2 - Kidney disease,4.3 - Foot amputation, 4.4 - Heart Failure/Stroke, 4.5 - Poor wound healing, 4.6 - Nerve damage, 4.7 -Gum disease	0	1	1	1	1	1	1	1	1	1	1	1	0	2	1	1	1	1	2	1	1	1	1	1	1	1	143	52.2	1	1	2022-09-21 14:15:53	1	0	1	1	1	1	1	4.1 - Loss of vision/cataract, 4.2 - ಮೂತ್ರಪಿಂಡ ರೋಗ,4.3 - Foot amputation, 4.4 - Heart Failure/Stroke, 4.5 - Poor wound healing, 4.6 - Nerve damage, 4.7 -Gum disease	1
377	2022-02-18 20:33:24	1	0	1	1	1	1	1	4.1 - Loss of vision/cataract, 4.2 - Kidney disease,4.3 - Foot amputation, 4.4 - Heart Failure/Stroke, 4.5 - Poor wound healing, 4.6 - Nerve damage, 4.7 -Gum disease	0	1	1	1	1	1	1	1	2	2	1	4	0	1	1	1	2	1	1	1	1	1	1	1	1	1	146	50.3	1	1	2022-09-21 14:20:33	1	0	1	1	1	1	1	4.1 - Loss of vision/cataract, 4.2 - ಮೂತ್ರಪಿಂಡ ರೋಗ,4.3 - Foot amputation, 4.4 - Heart Failure/Stroke, 4.5 - Poor wound healing, 4.6 - Nerve damage, 4.7 -Gum disease	1
378	2022-02-18 20:36:15	0	0	1	0	0	0	0	4.8 - Don't Know/Can't Say	99	99	99	99	99	99	99	1	2	2	3	1	1	3	0	4	4	4	4	3	1	1	1	2	3	2	5	60	0	4	2022-10-18 20:59:43	1	0	1	0	1	0	1	4.1 - Loss of vision/cataract, 4.2 - ಮೂತ್ರಪಿಂಡ ರೋಗ, 4.4 - Heart Failure/Stroke	1
379	2022-02-18 20:39:01	1	0	1	1	1	1	1	4.1 - Loss of vision/cataract, 4.2 - Kidney disease,4.3 - Foot amputation, 4.4 - Heart Failure/Stroke, 4.5 - Poor wound healing, 4.7 -Gum disease	0	1	1	1	1	1	1	1	1	1	1	1	0	1	1	1	1	1	1	1	1	1	1	1	3	1	158	85.7	1	4	2022-09-21 14:05:17	1	0	1	1	1	1	1	4.1 - Loss of vision/cataract, 4.2 - ಮೂತ್ರಪಿಂಡ ರೋಗ,4.3 - Foot amputation, 4.4 - Heart Failure/Stroke, 4.5 - Poor wound healing, 4.6 - Nerve damage, 4.7 -Gum disease	1
380	2022-02-18 20:42:26	1	0	1	1	1	1	1	4.1 - Loss of vision/cataract, 4.2 - Kidney disease,4.3 - Foot amputation, 4.4 - Heart Failure/Stroke, 4.5 - Poor wound healing, 4.6 - Nerve damage, 4.7 -Gum disease	0	1	1	1	1	1	1	1	1	1	1	1	0	1	1	1	1	1	2	1	1	1	1	1	3	1	157	62	1	1	2022-09-16 14:30:54	1	0	1	1	1	1	1	4.1 - Loss of vision/cataract, 4.2 - ಮೂತ್ರಪಿಂಡ ರೋಗ,4.3 - Foot amputation, 4.4 - Heart Failure/Stroke, 4.5 - Poor wound healing, 4.6 - Nerve damage, 4.7 -Gum disease	1
381	2022-02-18 20:43:35	1	1	1	0	1	0	0	4.1 - Loss of vision/cataract, 4.2 - Kidney disease, 4.8 - Don't Know/Can't Say	1	1	0	99	99	99	99	2	1	2	2	4	1	3	1	3	2	4	1	2	1	1	2	2	2	2	5.61	53.4	1	4	2022-10-17 18:03:52	1	1	1	0	1	0	1	4.1 - Loss of vision/cataract,4.3 - Foot amputation, 4.5 - Poor wound healing, 4.6 - Nerve damage	1
382	2022-02-18 21:01:36	1	1	1	0	1	0	1	4.1 - Loss of vision/cataract, 4.4 - Heart Failure/Stroke, 4.6 - Nerve damage	1	1	1	99	1	99	99	3	1	3	1	1	1	2	1	1	2	1	3	2	1	1	3	3	1	1	6	60.4	1	1	2022-10-17 18:27:58	1	1	1	1	0	1	1	4.1 - Loss of vision/cataract,4.3 - Foot amputation, 4.5 - Poor wound healing, 4.6 - Nerve damage	0
383	2022-02-18 21:04:30	0	0	0	0	0	0	0	4.8 - Don't Know/Can't Say	0	99	99	99	99	99	99	1	1	5	2	1	0	1	0	3	3	1	4	1	1	1	1	3	3	1	161	48.2	1	4	2022-10-17 18:46:54	0	0	0	1	0	1	0	4.8 - Don't Know/Can't Say	1
384	2022-02-18 21:07:59	0	0	0	1	0	0	0	4.8 - Don't Know/Can't Say	0	99	99	99	99	99	99	3	2	3	2	5	0	1	0	4	4	1	4	1	1	1	1	1	2	1	160	48.2	1	4	2022-09-30 19:56:18	0	0	0	1	0	1	0	4.8 - Don't Know/Can't Say	1
385	2022-02-18 21:12:25	1	0	1	1	0	1	0	4.8 - Don't Know/Can't Say	0	99	99	99	99	99	99	2	5	5	2	5	0	1	0	4	3	1	4	1	1	1	1	1	2	1	167	49.1	1	4	2022-10-02 07:56:04	0	0	0	1	0	0	1	4.8 - Don't Know/Can't Say	1
386	2022-02-18 21:14:59	1	0	1	1	1	1	0	4.8 - Don't Know/Can't Say	0	99	99	99	99	99	99	2	3	3	4	5	0	1	0	4	3	1	4	1	1	1	1	1	2	1	164	71.2	1	4	2022-09-22 06:59:46	1	0	1	1	1	1	0	4.1 - Loss of vision/cataract, 4.2 - ಮೂತ್ರಪಿಂಡ ರೋಗ, 4.5 - Poor wound healing, 4.6 - Nerve damage, 4.7 -Gum disease	1
387	2022-02-18 21:17:58	0	0	0	0	0	0	0	4.8 - Don't Know/Can't Say	99	99	99	99	99	99	99	1	1	5	2	5	0	2	0	4	4	1	4	1	1	1	1	1	1	1	176	66.5	1	4	2022-10-01 09:01:26	0	0	1	0	1	0	1	4.8 - Don't Know/Can't Say	1
388	2022-02-18 21:22:24	1	0	1	1	1	1	0	4.1 - Loss of vision/cataract, 4.2 - Kidney disease,4.3 - Foot amputation, 4.4 - Heart Failure/Stroke, 4.5 - Poor wound healing, 4.6 - Nerve damage, 4.7 -Gum disease	0	1	99	99	99	99	99	2	3	2	2	1	0	1	0	4	1	1	4	1	1	1	1	3	1	1	164	47.7	1	2	2022-10-01 08:48:56	1	0	1	0	1	0	1	4.1 - Loss of vision/cataract, 4.2 - ಮೂತ್ರಪಿಂಡ ರೋಗ,4.3 - Foot amputation, 4.4 - Heart Failure/Stroke, 4.5 - Poor wound healing, 4.6 - Nerve damage, 4.7 -Gum disease	1
389	2022-02-18 21:23:36	1	0	1	1	1	1	1	4.1 - Loss of vision/cataract, 4.2 - Kidney disease,4.3 - Foot amputation, 4.4 - Heart Failure/Stroke, 4.5 - Poor wound healing, 4.6 - Nerve damage, 4.7 -Gum disease	0	1	1	1	1	1	1	1	1	4	1	3	0	3	1	1	1	1	2	1	1	1	1	1	3	1	156	52.1	1	1	2022-09-13 13:38:31	1	0	1	1	1	1	1	4.1 - Loss of vision/cataract, 4.2 - ಮೂತ್ರಪಿಂಡ ರೋಗ,4.3 - Foot amputation, 4.4 - Heart Failure/Stroke, 4.5 - Poor wound healing, 4.6 - Nerve damage, 4.7 -Gum disease	1
390	2022-02-18 21:25:17	0	0	0	0	0	0	0	4.8 - Don't Know/Can't Say	99	99	99	99	99	99	99	3	4	5	2	1	0	2	0	4	3	1	4	1	1	1	1	1	1	1	162	57.9	1	4	2022-10-19 07:48:18	0	0	1	0	1	0	1	4.8 - Don't Know/Can't Say	1
391	2022-02-18 21:30:05	1	0	1	1	1	1	0	4.1 - Loss of vision/cataract, 4.2 - Kidney disease,4.3 - Foot amputation, 4.4 - Heart Failure/Stroke, 4.5 - Poor wound healing, 4.6 - Nerve damage	0	1	1	99	99	99	99	3	1	3	2	5	0	2	0	4	2	1	4	1	1	1	1	1	1	1	176	61	1	3	2022-10-08 16:51:27	1	0	0	1	0	1	1	4.1 - Loss of vision/cataract, 4.2 - ಮೂತ್ರಪಿಂಡ ರೋಗ,4.3 - Foot amputation, 4.4 - Heart Failure/Stroke, 4.5 - Poor wound healing, 4.6 - Nerve damage, 4.7 -Gum disease	1
392	2022-02-18 21:34:57	0	0	1	1	0	0	0	4.8 - Don't Know/Can't Say	0	99	99	99	99	99	99	3	1	2	2	1	0	1	0	4	4	1	4	1	1	1	1	1	2	1	168	52.9	1	4	2022-10-17 18:43:32	0	0	0	1	0	1	0	4.8 - Don't Know/Can't Say	1
393	2022-02-18 21:36:43	1	0	1	1	1	1	1	4.1 - Loss of vision/cataract, 4.2 - Kidney disease,4.3 - Foot amputation, 4.4 - Heart Failure/Stroke, 4.5 - Poor wound healing, 4.6 - Nerve damage, 4.7 -Gum disease	0	1	1	1	1	1	1	1	1	1	1	4	0	1	1	1	1	1	3	1	1	1	1	1	2	1	152	70.3	1	1	2022-09-21 13:44:01	1	0	1	1	1	1	1	4.1 - Loss of vision/cataract, 4.2 - ಮೂತ್ರಪಿಂಡ ರೋಗ,4.3 - Foot amputation, 4.4 - Heart Failure/Stroke, 4.5 - Poor wound healing, 4.6 - Nerve damage, 4.7 -Gum disease	1
394	2022-02-18 21:41:53	0	0	0	0	0	0	0	4.8 - Don't Know/Can't Say	99	99	99	99	99	99	99	3	1	3	2	1	0	2	0	4	4	1	4	1	1	1	1	1	1	1	150	60	1	4	2022-10-11 10:00:36	0	0	0	1	0	1	0	4.8 - Don't Know/Can't Say	1
395	2022-02-18 21:52:26	0	0	1	0	0	1	0	4.8 - Don't Know/Can't Say	99	99	99	99	99	99	99	2	1	3	2	1	0	1	0	4	4	1	4	1	1	1	1	1	3	2	153	54.8	1	4	2022-10-11 10:00:36	0	0	0	1	0	1	0	4.8 - Don't Know/Can't Say	1
396	2022-02-18 21:44:18	1	0	1	1	1	1	1	4.1 - Loss of vision/cataract, 4.2 - Kidney disease, 4.4 - Heart Failure/Stroke, 4.6 - Nerve damage	0	1	1	1	1	1	1	1	1	1	1	4	0	2	1	1	1	1	1	1	1	1	1	1	3	1	157	66.7	1	1	2022-10-07 15:25:07	1	0	1	1	1	1	1	4.1 - Loss of vision/cataract, 4.2 - ಮೂತ್ರಪಿಂಡ ರೋಗ,4.3 - Foot amputation, 4.4 - Heart Failure/Stroke, 4.5 - Poor wound healing, 4.6 - Nerve damage, 4.7 -Gum disease	1
397	2022-02-18 21:45:14	0	0	0	0	0	0	0	4.8 - Don't Know/Can't Say	99	99	99	99	99	99	99	2	1	3	2	1	0	1	0	4	4	1	4	1	1	1	1	1	1	1	158	58.2	1	4	2022-10-19 07:41:35	0	0	0	1	0	1	0	4.8 - Don't Know/Can't Say	1
398	2022-02-18 21:45:32	1	0	1	1	1	1	1	4.1 - Loss of vision/cataract, 4.2 - Kidney disease,4.3 - Foot amputation, 4.4 - Heart Failure/Stroke, 4.5 - Poor wound healing, 4.6 - Nerve damage, 4.7 -Gum disease	0	1	0	0	1	1	1	3	4	3	3	3	0	3	1	1	2	1	1	1	1	1	1	1	2	1	159	65.4	1	1	2022-09-27 14:47:26	1	0	1	1	1	1	1	4.1 - Loss of vision/cataract, 4.2 - ಮೂತ್ರಪಿಂಡ ರೋಗ,4.3 - Foot amputation, 4.4 - Heart Failure/Stroke, 4.5 - Poor wound healing, 4.6 - Nerve damage, 4.7 -Gum disease	1
399	2022-02-18 21:48:59	0	0	0	0	0	0	0	4.8 - Don't Know/Can't Say	99	99	99	99	99	99	99	2	1	3	2	1	0	2	0	4	4	1	4	1	1	1	1	1	3	2	149	36.7	1	4	2022-10-17 19:04:27	0	0	0	1	0	1	0	4.8 - Don't Know/Can't Say	99
400	2022-02-18 21:49:49	1	0	1	1	1	1	1	4.1 - Loss of vision/cataract, 4.2 - Kidney disease,4.3 - Foot amputation, 4.4 - Heart Failure/Stroke, 4.5 - Poor wound healing, 4.6 - Nerve damage, 4.7 -Gum disease	0	1	1	1	1	1	1	1	1	1	1	1	0	1	1	1	1	1	3	1	1	1	1	1	2	1	151	65.4	1	1	2022-09-21 14:32:03	1	0	1	1	1	1	1	4.1 - Loss of vision/cataract, 4.2 - ಮೂತ್ರಪಿಂಡ ರೋಗ,4.3 - Foot amputation, 4.4 - Heart Failure/Stroke, 4.5 - Poor wound healing, 4.6 - Nerve damage, 4.7 -Gum disease	1
401	2022-02-18 21:53:17	1	0	1	1	1	1	1	4.1 - Loss of vision/cataract, 4.2 - Kidney disease,4.3 - Foot amputation, 4.4 - Heart Failure/Stroke, 4.5 - Poor wound healing, 4.6 - Nerve damage, 4.7 -Gum disease	0	1	1	1	1	0	1	1	2	3	2	4	0	3	1	1	1	1	1	1	1	1	1	1	1	1	159	65.4	1	4	2022-09-16 14:59:36	1	0	1	1	1	1	1	4.1 - Loss of vision/cataract, 4.2 - ಮೂತ್ರಪಿಂಡ ರೋಗ,4.3 - Foot amputation, 4.4 - Heart Failure/Stroke, 4.5 - Poor wound healing, 4.6 - Nerve damage, 4.7 -Gum disease	1
402	2022-02-18 21:55:46	1	0	1	1	1	1	0	4.1 - Loss of vision/cataract, 4.2 - Kidney disease,4.3 - Foot amputation, 4.4 - Heart Failure/Stroke, 4.5 - Poor wound healing, 4.6 - Nerve damage, 4.7 -Gum disease	0	1	99	99	1	99	99	3	1	5	2	1	0	1	0	4	3	1	4	1	1	1	1	2	1	1	169	51.6	1	2	2022-10-08 18:01:54	1	0	0	1	0	1	1	4.1 - Loss of vision/cataract, 4.2 - ಮೂತ್ರಪಿಂಡ ರೋಗ,4.3 - Foot amputation, 4.4 - Heart Failure/Stroke, 4.5 - Poor wound healing, 4.6 - Nerve damage, 4.7 -Gum disease	1
403	2022-02-18 22:04:04	0	0	0	1	1	1	0	4.8 - Don't Know/Can't Say	99	99	99	99	99	99	99	2	1	5	2	1	0	1	0	4	4	1	4	1	1	1	1	1	3	2	149	44.8	1	4	2022-09-30 19:59:58	0	0	0	1	0	1	0	4.8 - Don't Know/Can't Say	1
404	2022-02-18 22:05:40	1	0	0	0	0	0	0	4.1 - Loss of vision/cataract, 4.2 - Kidney disease,4.3 - Foot amputation, 4.4 - Heart Failure/Stroke, 4.5 - Poor wound healing, 4.6 - Nerve damage, 4.7 -Gum disease	0	1	0	0	1	1	1	1	3	4	3	2	0	1	1	2	2	1	1	2	1	1	1	1	3	1	167	87.1	1	1	2022-09-22 20:05:10	1	1	1	1	1	1	1	4.1 - Loss of vision/cataract, 4.2 - ಮೂತ್ರಪಿಂಡ ರೋಗ,4.3 - Foot amputation, 4.4 - Heart Failure/Stroke, 4.5 - Poor wound healing	1
405	2022-02-18 22:07:24	1	0	1	1	0	1	0	4.8 - Don't Know/Can't Say	0	1	99	99	99	99	99	3	1	3	2	1	0	1	0	4	4	1	4	1	1	1	1	1	1	2	158	48	1	2	2022-10-01 10:24:40	1	0	0	1	0	1	0	4.1 - Loss of vision/cataract, 4.2 - ಮೂತ್ರಪಿಂಡ ರೋಗ,4.3 - Foot amputation, 4.4 - Heart Failure/Stroke, 4.5 - Poor wound healing, 4.6 - Nerve damage, 4.7 -Gum disease	1
406	2022-02-18 22:08:24	1	0	1	1	1	1	1	4.1 - Loss of vision/cataract, 4.2 - Kidney disease,4.3 - Foot amputation, 4.4 - Heart Failure/Stroke, 4.5 - Poor wound healing, 4.6 - Nerve damage, 4.7 -Gum disease	0	1	1	1	1	1	1	1	1	1	1	1	0	2	1	1	2	2	3	1	1	1	1	1	3	1	165	65.4	1	1	2022-09-16 15:42:30	1	0	1	1	1	1	1	4.1 - Loss of vision/cataract, 4.2 - ಮೂತ್ರಪಿಂಡ ರೋಗ,4.3 - Foot amputation, 4.4 - Heart Failure/Stroke, 4.5 - Poor wound healing, 4.6 - Nerve damage, 4.7 -Gum disease	1
407	2022-02-18 22:09:06	1	0	0	0	0	0	0	4.1 - Loss of vision/cataract, 4.2 - Kidney disease,4.3 - Foot amputation, 4.4 - Heart Failure/Stroke, 4.5 - Poor wound healing, 4.6 - Nerve damage, 4.7 -Gum disease	0	1	0	0	1	1	1	1	3	4	3	2	0	1	1	2	2	1	1	2	1	1	1	1	3	2	150	54.2	1	3	2022-09-23 15:10:22	1	1	1	1	1	1	1	4.1 - Loss of vision/cataract, 4.2 - ಮೂತ್ರಪಿಂಡ ರೋಗ,4.3 - Foot amputation, 4.4 - Heart Failure/Stroke, 4.5 - Poor wound healing, 4.6 - Nerve damage, 4.7 -Gum disease	1
408	2022-02-18 22:11:07	0	0	1	0	1	0	0	4.8 - Don't Know/Can't Say	0	1	99	99	99	99	99	3	3	5	2	5	0	1	0	4	4	1	4	1	1	1	1	1	2	1	164	52.3	1	4	2022-09-30 06:41:58	0	0	0	1	0	1	0	4.8 - Don't Know/Can't Say	1
409	2022-02-18 22:12:17	1	0	0	1	0	0	0	4.1 - Loss of vision/cataract, 4.2 - Kidney disease, 4.4 - Heart Failure/Stroke, 4.6 - Nerve damage, 4.7 -Gum disease	0	1	0	1	1	1	1	1	3	4	3	2	0	1	1	2	2	1	1	2	1	1	1	2	3	1	160	65.5	1	3	2022-09-21 19:10:22	1	0	1	1	1	1	1	4.1 - Loss of vision/cataract, 4.2 - ಮೂತ್ರಪಿಂಡ ರೋಗ,4.3 - Foot amputation, 4.4 - Heart Failure/Stroke, 4.5 - Poor wound healing	1
410	2022-02-18 22:14:10	1	0	1	1	1	1	1	4.1 - Loss of vision/cataract, 4.2 - Kidney disease,4.3 - Foot amputation, 4.4 - Heart Failure/Stroke, 4.5 - Poor wound healing, 4.6 - Nerve damage, 4.7 -Gum disease	0	1	1	1	1	1	1	1	4	1	1	4	1	1	1	1	1	1	2	1	1	1	1	1	1	1	153.7	75.6	1	2	2022-10-11 13:43:24	1	0	1	1	1	1	1	4.1 - Loss of vision/cataract, 4.2 - ಮೂತ್ರಪಿಂಡ ರೋಗ,4.3 - Foot amputation, 4.4 - Heart Failure/Stroke, 4.5 - Poor wound healing, 4.6 - Nerve damage, 4.7 -Gum disease	1
411	2022-02-18 22:14:25	0	0	0	1	0	0	0	4.8 - Don't Know/Can't Say	99	99	99	99	99	99	99	2	1	2	2	5	0	1	0	4	4	1	4	1	1	1	1	1	3	1	164	69.9	1	4	2022-09-30 19:29:57	0	0	0	0	1	0	0	4.8 - Don't Know/Can't Say	1
412	2022-02-18 22:17:22	0	0	1	0	0	1	0	4.8 - Don't Know/Can't Say	99	99	99	99	99	99	99	2	1	5	2	1	0	1	0	4	4	1	4	1	1	1	1	1	2	2	163	63.4	1	4	2022-10-08 18:07:32	0	0	0	1	0	1	0	4.8 - Don't Know/Can't Say	1
413	2022-02-18 22:17:33	1	0	1	1	1	1	1	4.1 - Loss of vision/cataract, 4.2 - Kidney disease,4.3 - Foot amputation, 4.4 - Heart Failure/Stroke, 4.6 - Nerve damage, 4.7 -Gum disease, 4.8 - Don't Know/Can't Say	0	1	1	1	1	1	1	1	1	4	1	3	0	2	1	1	1	1	2	1	1	1	1	1	1	1	158	62.4	1	4	2022-09-16 15:18:13	1	0	1	1	1	1	1	4.1 - Loss of vision/cataract, 4.2 - ಮೂತ್ರಪಿಂಡ ರೋಗ,4.3 - Foot amputation, 4.4 - Heart Failure/Stroke, 4.5 - Poor wound healing, 4.6 - Nerve damage, 4.7 -Gum disease	1
414	2022-02-18 22:23:49	0	0	0	1	0	1	0	4.8 - Don't Know/Can't Say	99	99	99	99	99	99	99	3	1	3	2	2	0	1	0	4	4	1	4	1	1	1	1	1	3	1	153	53.3	1	4	2022-09-30 19:52:12	0	0	0	1	0	1	0	4.8 - Don't Know/Can't Say	1
415	2022-02-18 22:23:53	1	0	1	1	1	1	1	4.1 - Loss of vision/cataract, 4.2 - Kidney disease,4.3 - Foot amputation, 4.4 - Heart Failure/Stroke, 4.5 - Poor wound healing, 4.6 - Nerve damage, 4.7 -Gum disease	0	1	1	1	1	1	1	1	4	1	4	4	0	2	0	1	1	1	3	1	1	1	1	1	2	1	157	80.2	1	4	2022-09-21 13:10:45	1	0	1	1	1	1	1	4.1 - Loss of vision/cataract, 4.2 - ಮೂತ್ರಪಿಂಡ ರೋಗ,4.3 - Foot amputation, 4.4 - Heart Failure/Stroke, 4.5 - Poor wound healing, 4.6 - Nerve damage, 4.7 -Gum disease	1
416	2022-02-18 22:25:50	1	0	0	0	0	0	0	4.1 - Loss of vision/cataract,4.3 - Foot amputation, 4.4 - Heart Failure/Stroke, 4.5 - Poor wound healing, 4.6 - Nerve damage, 4.7 -Gum disease	0	1	0	1	1	1	1	1	2	4	3	2	0	1	1	2	2	1	1	2	1	1	1	1	3	2	154	61.1	1	3	2022-09-18 13:53:56	1	0	1	1	1	1	1	4.1 - Loss of vision/cataract, 4.2 - ಮೂತ್ರಪಿಂಡ ರೋಗ,4.3 - Foot amputation, 4.4 - Heart Failure/Stroke, 4.5 - Poor wound healing, 4.6 - Nerve damage, 4.7 -Gum disease	1
417	2022-02-18 22:29:40	1	0	0	0	1	0	0	4.1 - Loss of vision/cataract, 4.2 - Kidney disease,4.3 - Foot amputation, 4.4 - Heart Failure/Stroke, 4.5 - Poor wound healing, 4.6 - Nerve damage	0	1	0	0	1	1	1	1	2	4	3	2	1	1	1	2	2	1	1	2	1	1	1	1	3	2	158	62.4	1	1	2022-09-18 14:28:01	1	0	1	1	1	1	1	4.1 - Loss of vision/cataract, 4.2 - ಮೂತ್ರಪಿಂಡ ರೋಗ,4.3 - Foot amputation, 4.4 - Heart Failure/Stroke, 4.5 - Poor wound healing, 4.6 - Nerve damage	1
418	2022-02-18 22:30:25	1	0	0	1	0	1	0	4.1 - Loss of vision/cataract, 4.2 - Kidney disease,4.3 - Foot amputation, 4.5 - Poor wound healing	0	1	99	99	99	99	99	1	1	3	2	1	0	1	0	4	4	1	4	1	1	1	1	1	2	1	166	62.7	1	1	2022-10-17 11:14:46	1	0	0	1	0	1	0	4.1 - Loss of vision/cataract, 4.2 - ಮೂತ್ರಪಿಂಡ ರೋಗ,4.3 - Foot amputation, 4.4 - Heart Failure/Stroke, 4.5 - Poor wound healing, 4.6 - Nerve damage, 4.7 -Gum disease	1
419	2022-02-18 22:31:35	1	0	1	1	1	1	1	4.1 - Loss of vision/cataract, 4.2 - Kidney disease,4.3 - Foot amputation, 4.4 - Heart Failure/Stroke, 4.5 - Poor wound healing, 4.6 - Nerve damage, 4.7 -Gum disease	0	1	1	1	1	1	1	3	4	4	3	4	0	3	1	1	1	1	1	1	1	1	1	1	1	1	158	62.3	1	1	2022-10-07 15:28:22	1	0	1	1	1	1	1	4.1 - Loss of vision/cataract, 4.2 - ಮೂತ್ರಪಿಂಡ ರೋಗ,4.3 - Foot amputation, 4.4 - Heart Failure/Stroke, 4.5 - Poor wound healing, 4.6 - Nerve damage, 4.7 -Gum disease	1
420	2022-02-18 22:32:17	1	0	1	1	0	0	0	4.1 - Loss of vision/cataract, 4.2 - Kidney disease,4.3 - Foot amputation, 4.4 - Heart Failure/Stroke, 4.5 - Poor wound healing, 4.6 - Nerve damage	0	1	0	1	1	1	1	1	2	4	3	2	0	1	1	2	2	1	1	2	1	1	1	1	2	2	157	50.2	1	2	2022-09-18 14:31:07	1	0	1	1	1	1	1	4.1 - Loss of vision/cataract, 4.2 - ಮೂತ್ರಪಿಂಡ ರೋಗ,4.3 - Foot amputation, 4.4 - Heart Failure/Stroke, 4.5 - Poor wound healing, 4.6 - Nerve damage	1
421	2022-02-18 22:33:54	0	0	1	0	1	0	0	4.8 - Don't Know/Can't Say	99	99	99	99	99	99	99	3	1	5	2	1	0	1	0	4	4	1	4	1	1	1	1	1	2	1	177	85	1	4	2022-10-19 07:51:10	1	0	0	1	0	1	0	4.1 - Loss of vision/cataract, 4.2 - ಮೂತ್ರಪಿಂಡ ರೋಗ,4.3 - Foot amputation, 4.4 - Heart Failure/Stroke, 4.5 - Poor wound healing, 4.6 - Nerve damage, 4.7 -Gum disease	1
422	2022-02-18 22:35:13	1	0	1	1	1	1	1	4.1 - Loss of vision/cataract, 4.2 - Kidney disease,4.3 - Foot amputation, 4.4 - Heart Failure/Stroke, 4.5 - Poor wound healing, 4.6 - Nerve damage, 4.7 -Gum disease	0	1	1	1	1	1	1	3	4	1	1	4	0	2	1	1	1	1	3	1	1	1	1	1	2	1	157.7	70.1	1	1	2022-10-18 19:36:29	1	0	1	1	1	1	1	4.1 - Loss of vision/cataract, 4.2 - ಮೂತ್ರಪಿಂಡ ರೋಗ,4.3 - Foot amputation, 4.4 - Heart Failure/Stroke, 4.5 - Poor wound healing, 4.6 - Nerve damage, 4.7 -Gum disease	1
423	2022-02-18 22:35:31	1	0	0	0	0	0	0	4.1 - Loss of vision/cataract, 4.2 - Kidney disease,4.3 - Foot amputation, 4.4 - Heart Failure/Stroke, 4.5 - Poor wound healing, 4.6 - Nerve damage	1	1	0	1	1	1	1	1	2	4	3	2	0	1	1	2	2	1	1	2	2	1	1	1	2	2	141	51.1	1	4	2022-09-18 19:31:03	1	0	1	1	1	0	1	4.1 - Loss of vision/cataract, 4.2 - ಮೂತ್ರಪಿಂಡ ರೋಗ,4.3 - Foot amputation, 4.4 - Heart Failure/Stroke, 4.5 - Poor wound healing	1
424	2022-02-18 22:37:35	1	0	1	0	1	0	0	4.8 - Don't Know/Can't Say	0	1	1	99	99	99	99	3	5	1	2	1	0	2	0	4	2	1	4	1	1	1	1	3	1	1	168	54.1	0	2	2022-10-02 07:53:19	1	0	0	1	0	1	0	4.1 - Loss of vision/cataract, 4.2 - ಮೂತ್ರಪಿಂಡ ರೋಗ,4.3 - Foot amputation, 4.4 - Heart Failure/Stroke, 4.5 - Poor wound healing, 4.6 - Nerve damage, 4.7 -Gum disease	1
425	2022-02-18 22:38:39	1	0	1	1	1	1	1	4.1 - Loss of vision/cataract, 4.2 - Kidney disease,4.3 - Foot amputation, 4.4 - Heart Failure/Stroke, 4.5 - Poor wound healing, 4.6 - Nerve damage, 4.7 -Gum disease	0	1	1	1	1	1	1	1	4	2	3	4	0	3	0	1	1	1	3	1	1	1	1	1	1	1	154	70.2	1	1	2022-10-11 13:36:01	1	0	1	1	1	1	1	4.1 - Loss of vision/cataract, 4.2 - ಮೂತ್ರಪಿಂಡ ರೋಗ,4.3 - Foot amputation, 4.4 - Heart Failure/Stroke, 4.5 - Poor wound healing, 4.6 - Nerve damage, 4.7 -Gum disease	1
426	2022-02-18 22:42:25	1	0	1	1	1	1	1	4.1 - Loss of vision/cataract, 4.2 - Kidney disease,4.3 - Foot amputation, 4.4 - Heart Failure/Stroke, 4.5 - Poor wound healing, 4.6 - Nerve damage	0	1	1	1	1	1	1	3	4	1	1	4	0	2	1	1	2	1	3	1	1	1	1	1	2	1	156	64.1	1	1	2022-09-27 14:36:32	1	0	1	1	1	1	1	4.1 - Loss of vision/cataract, 4.2 - ಮೂತ್ರಪಿಂಡ ರೋಗ,4.3 - Foot amputation, 4.4 - Heart Failure/Stroke, 4.5 - Poor wound healing, 4.6 - Nerve damage, 4.7 -Gum disease	1
427	2022-02-18 22:47:36	1	0	0	1	0	1	0	4.1 - Loss of vision/cataract, 4.2 - Kidney disease,4.3 - Foot amputation, 4.4 - Heart Failure/Stroke, 4.5 - Poor wound healing, 4.6 - Nerve damage, 4.7 -Gum disease	0	1	99	99	99	1	99	3	1	2	2	1	0	2	0	4	4	1	4	1	1	1	1	2	3	1	164	52	1	3	2022-09-30 06:46:38	1	0	1	1	0	0	0	4.1 - Loss of vision/cataract, 4.2 - ಮೂತ್ರಪಿಂಡ ರೋಗ,4.3 - Foot amputation, 4.4 - Heart Failure/Stroke, 4.5 - Poor wound healing, 4.6 - Nerve damage	1
428	2022-02-18 22:47:49	1	1	1	0	0	1	1	4.1 - Loss of vision/cataract, 4.2 - Kidney disease, 4.4 - Heart Failure/Stroke, 4.6 - Nerve damage	0	1	0	0	1	1	1	1	3	4	2	2	1	1	1	1	2	1	1	2	1	1	1	1	1	1	157	69.2	1	4	2022-09-21 19:31:54	1	0	1	1	1	1	1	4.1 - Loss of vision/cataract, 4.2 - ಮೂತ್ರಪಿಂಡ ರೋಗ,4.3 - Foot amputation, 4.4 - Heart Failure/Stroke, 4.5 - Poor wound healing	1
429	2022-02-18 22:51:58	1	0	0	0	0	0	0	4.1 - Loss of vision/cataract, 4.2 - Kidney disease,4.3 - Foot amputation, 4.4 - Heart Failure/Stroke, 4.5 - Poor wound healing, 4.7 -Gum disease	0	1	0	0	1	1	1	1	3	4	3	2	1	1	1	1	2	1	2	2	1	1	2	2	2	1	169	63.1	1	3	2022-09-18 14:07:57	1	0	1	1	1	1	1	4.1 - Loss of vision/cataract, 4.2 - ಮೂತ್ರಪಿಂಡ ರೋಗ,4.3 - Foot amputation, 4.4 - Heart Failure/Stroke, 4.6 - Nerve damage, 4.7 -Gum disease	1
430	2022-02-18 22:55:17	1	0	0	0	0	0	0	4.1 - Loss of vision/cataract, 4.2 - Kidney disease,4.3 - Foot amputation, 4.4 - Heart Failure/Stroke, 4.6 - Nerve damage	0	1	1	1	1	1	1	1	3	4	3	2	1	1	1	1	2	1	2	2	1	1	1	2	1	1	170	70.1	1	2	2022-10-07 16:17:03	1	0	1	1	1	1	1	4.1 - Loss of vision/cataract, 4.2 - ಮೂತ್ರಪಿಂಡ ರೋಗ,4.3 - Foot amputation, 4.4 - Heart Failure/Stroke, 4.5 - Poor wound healing, 4.6 - Nerve damage	1
431	2022-02-18 22:58:13	1	0	0	0	0	0	0	4.1 - Loss of vision/cataract, 4.2 - Kidney disease, 4.4 - Heart Failure/Stroke, 4.5 - Poor wound healing, 4.6 - Nerve damage, 4.7 -Gum disease	0	1	0	0	1	1	1	1	2	4	3	2	1	1	1	2	2	1	2	2	1	1	1	1	1	1	164	65.2	1	2	2022-10-07 16:29:14	1	0	1	1	1	1	1	4.1 - Loss of vision/cataract, 4.2 - ಮೂತ್ರಪಿಂಡ ರೋಗ,4.3 - Foot amputation, 4.4 - Heart Failure/Stroke, 4.5 - Poor wound healing, 4.6 - Nerve damage, 4.7 -Gum disease	1
432	2022-02-18 23:01:01	1	0	1	0	0	0	0	4.1 - Loss of vision/cataract, 4.2 - Kidney disease,4.3 - Foot amputation, 4.4 - Heart Failure/Stroke, 4.6 - Nerve damage, 4.7 -Gum disease	0	1	0	0	1	1	1	1	2	4	3	2	1	1	1	2	2	1	2	2	1	1	1	2	1	1	162	48.2	1	2	2022-10-19 19:56:21	1	0	1	1	1	1	1	4.1 - Loss of vision/cataract, 4.2 - ಮೂತ್ರಪಿಂಡ ರೋಗ,4.3 - Foot amputation, 4.4 - Heart Failure/Stroke, 4.5 - Poor wound healing, 4.6 - Nerve damage	1
433	2022-02-18 23:01:01	1	0	1	0	0	0	0	4.1 - Loss of vision/cataract, 4.2 - Kidney disease,4.3 - Foot amputation, 4.4 - Heart Failure/Stroke, 4.6 - Nerve damage, 4.7 -Gum disease	0	1	0	0	1	1	1	1	2	4	3	2	1	1	1	2	2	1	2	2	1	1	1	2	1	1	162	48.2	1	2	2022-10-22 08:54:27	1	1	1	0	1	0	1	4.1 - Loss of vision/cataract,4.3 - Foot amputation, 4.4 - Heart Failure/Stroke, 4.5 - Poor wound healing	0
434	2022-02-18 23:03:11	1	0	0	1	0	0	0	4.1 - Loss of vision/cataract, 4.2 - Kidney disease,4.3 - Foot amputation, 4.4 - Heart Failure/Stroke, 4.5 - Poor wound healing, 4.6 - Nerve damage, 4.7 -Gum disease	0	1	0	0	1	1	1	1	2	4	3	1	1	1	1	2	2	1	2	2	2	1	1	2	1	1	271	60.1	1	2	2022-10-07 15:36:34	1	0	1	1	1	1	1	4.1 - Loss of vision/cataract, 4.2 - ಮೂತ್ರಪಿಂಡ ರೋಗ,4.3 - Foot amputation, 4.4 - Heart Failure/Stroke, 4.5 - Poor wound healing, 4.6 - Nerve damage, 4.7 -Gum disease	1
435	2022-02-18 23:12:43	1	0	1	0	0	0	0	4.1 - Loss of vision/cataract, 4.2 - Kidney disease,4.3 - Foot amputation, 4.4 - Heart Failure/Stroke, 4.5 - Poor wound healing, 4.6 - Nerve damage	0	1	0	0	1	1	1	1	2	4	3	2	1	2	1	2	2	1	2	2	1	1	1	2	1	1	162	45.1	1	1	2022-10-07 16:33:07	1	0	1	1	1	1	1	4.1 - Loss of vision/cataract, 4.2 - ಮೂತ್ರಪಿಂಡ ರೋಗ,4.3 - Foot amputation, 4.4 - Heart Failure/Stroke, 4.5 - Poor wound healing, 4.6 - Nerve damage	1
436	2022-02-18 23:15:23	1	0	0	0	0	0	0	4.1 - Loss of vision/cataract, 4.2 - Kidney disease,4.3 - Foot amputation, 4.4 - Heart Failure/Stroke, 4.5 - Poor wound healing	0	1	0	0	1	1	1	1	2	4	2	2	1	2	1	1	2	1	2	2	1	1	1	2	1	1	167	50	1	1	2022-09-21 19:43:40	1	0	1	1	0	0	1	4.1 - Loss of vision/cataract, 4.2 - ಮೂತ್ರಪಿಂಡ ರೋಗ,4.3 - Foot amputation, 4.4 - Heart Failure/Stroke	1
437	2022-02-19 09:54:14	0	0	0	0	0	0	0	4.8 - Don't Know/Can't Say	1	99	99	99	1	99	99	1	2	1	3	2	1	1	1	1	4	1	1	2	1	1	1	3	1	2	5.61	53.5	1	4	2022-09-22 20:16:57	1	0	0	0	0	0	1	4.1 - Loss of vision/cataract,4.3 - Foot amputation, 4.5 - Poor wound healing	0
438	2022-02-19 10:11:49	1	1	1	0	1	0	1	4.2 - Kidney disease,4.3 - Foot amputation, 4.4 - Heart Failure/Stroke, 4.5 - Poor wound healing	1	99	1	99	1	99	99	1	1	4	2	3	1	1	1	1	4	2	1	1	2	3	1	3	2	2	5.61	44.5	1	2	2022-09-22 20:08:01	1	1	1	1	0	1	1	4.1 - Loss of vision/cataract, 4.2 - ಮೂತ್ರಪಿಂಡ ರೋಗ, 4.4 - Heart Failure/Stroke, 4.6 - Nerve damage	0
439	2022-02-19 10:20:23	1	0	0	1	0	0	0	4.1 - Loss of vision/cataract, 4.2 - Kidney disease,4.3 - Foot amputation, 4.4 - Heart Failure/Stroke, 4.5 - Poor wound healing, 4.6 - Nerve damage	0	1	0	0	1	1	1	1	3	4	3	2	1	1	1	2	2	1	2	2	1	1	1	1	2	2	152	55.1	1	3	2022-09-28 20:01:32	1	0	1	1	1	1	1	4.1 - Loss of vision/cataract, 4.2 - ಮೂತ್ರಪಿಂಡ ರೋಗ,4.3 - Foot amputation, 4.4 - Heart Failure/Stroke, 4.5 - Poor wound healing, 4.6 - Nerve damage	1
440	2022-02-19 10:22:33	1	0	1	0	1	0	1	4.1 - Loss of vision/cataract, 4.2 - Kidney disease,4.3 - Foot amputation, 4.4 - Heart Failure/Stroke, 4.5 - Poor wound healing, 4.6 - Nerve damage	1	0	99	1	1	1	99	1	4	3	1	4	1	3	1	1	4	2	3	2	1	1	1	3	3	2	5.61	55.6	1	5	2022-10-18 20:35:44	1	0	1	1	0	1	0	4.1 - Loss of vision/cataract, 4.2 - ಮೂತ್ರಪಿಂಡ ರೋಗ, 4.4 - Heart Failure/Stroke	1
441	2022-02-19 10:22:33	1	0	1	0	1	0	1	4.1 - Loss of vision/cataract, 4.2 - Kidney disease,4.3 - Foot amputation, 4.4 - Heart Failure/Stroke, 4.5 - Poor wound healing, 4.6 - Nerve damage	1	0	99	1	1	1	99	1	4	3	1	4	1	3	1	1	4	2	3	2	1	1	1	3	3	2	5.61	55.6	1	5	2022-10-22 10:11:03	1	0	1	0	0	1	1	4.1 - Loss of vision/cataract, 4.2 - ಮೂತ್ರಪಿಂಡ ರೋಗ,4.3 - Foot amputation	0
442	2022-02-19 10:29:57	1	1	0	1	1	1	1	4.1 - Loss of vision/cataract, 4.2 - Kidney disease,4.3 - Foot amputation, 4.5 - Poor wound healing, 4.7 -Gum disease, 4.8 - Don't Know/Can't Say	0	0	1	1	99	99	99	1	1	1	2	1	0	1	0	3	4	1	1	2	1	1	1	3	2	1	150.8	46	1	2	2022-09-21 08:36:07	1	1	1	1	1	1	1	4.1 - Loss of vision/cataract, 4.2 - ಮೂತ್ರಪಿಂಡ ರೋಗ,4.3 - Foot amputation, 4.4 - Heart Failure/Stroke, 4.5 - Poor wound healing, 4.6 - Nerve damage, 4.7 -Gum disease, 4.8 - Don't Know/Can't Say	0
443	2022-02-19 10:50:38	0	0	0	0	0	0	1	4.8 - Don't Know/Can't Say	1	99	1	99	1	0	99	1	1	1	2	1	1	2	1	1	4	1	1	2	1	1	1	2	1	2	4.53	48.4	1	2	2022-10-18 20:41:42	1	0	0	1	1	0	1	4.1 - Loss of vision/cataract,4.3 - Foot amputation, 4.7 -Gum disease	0
444	2022-02-19 10:50:38	0	0	0	0	0	0	1	4.8 - Don't Know/Can't Say	1	99	1	99	1	0	99	1	1	1	2	1	1	2	1	1	4	1	1	2	1	1	1	2	1	2	4.53	48.4	1	2	2022-10-22 10:14:40	1	1	1	0	1	0	1	4.1 - Loss of vision/cataract, 4.2 - ಮೂತ್ರಪಿಂಡ ರೋಗ,4.3 - Foot amputation, 4.4 - Heart Failure/Stroke	0
445	2022-02-19 11:06:29	1	0	1	1	1	1	0	4.1 - Loss of vision/cataract, 4.2 - Kidney disease,4.3 - Foot amputation, 4.4 - Heart Failure/Stroke, 4.5 - Poor wound healing, 4.6 - Nerve damage	0	1	99	99	99	99	99	3	1	3	2	1	0	2	0	4	4	1	4	1	1	1	1	2	1	1	166	48.8	1	1	2022-10-04 08:37:15	1	0	0	1	0	1	0	4.1 - Loss of vision/cataract, 4.2 - ಮೂತ್ರಪಿಂಡ ರೋಗ,4.3 - Foot amputation, 4.4 - Heart Failure/Stroke, 4.5 - Poor wound healing, 4.6 - Nerve damage, 4.7 -Gum disease	1
446	2022-02-19 11:08:59	0	0	1	0	0	1	0	4.8 - Don't Know/Can't Say	99	99	99	99	99	99	99	3	1	3	2	1	0	1	0	4	4	1	4	1	1	1	1	2	2	2	152	70.9	1	4	2022-09-22 15:28:38	0	0	0	1	1	0	0	4.8 - Don't Know/Can't Say	1
447	2022-02-19 11:18:16	1	0	1	0	1	0	0	4.1 - Loss of vision/cataract, 4.2 - Kidney disease,4.3 - Foot amputation, 4.4 - Heart Failure/Stroke, 4.5 - Poor wound healing, 4.6 - Nerve damage, 4.7 -Gum disease	0	1	99	99	99	99	99	1	1	2	2	1	0	1	0	4	4	1	4	1	1	1	1	1	3	1	168	64	1	4	2022-09-22 09:10:24	1	0	0	1	0	1	0	4.1 - Loss of vision/cataract, 4.2 - ಮೂತ್ರಪಿಂಡ ರೋಗ,4.3 - Foot amputation, 4.4 - Heart Failure/Stroke, 4.5 - Poor wound healing, 4.6 - Nerve damage	1
448	2022-02-19 11:28:43	1	0	0	1	1	1	1	4.3 - Foot amputation, 4.6 - Nerve damage	1	1	0	0	1	0	0	1	2	1	4	5	1	2	0	1	2	1	1	1	2	1	1	2	2	2	5.2	59.9	0	1	2022-09-23 13:16:40	1	0	1	1	1	0	0	4.1 - Loss of vision/cataract,4.3 - Foot amputation, 4.5 - Poor wound healing, 4.6 - Nerve damage	0
449	2022-02-19 11:28:43	0	0	1	0	0	0	0	4.2 - Kidney disease, 4.4 - Heart Failure/Stroke, 4.6 - Nerve damage	1	1	99	0	1	1	1	3	2	1	1	4	1	2	1	2	4	2	1	2	1	1	1	3	3	2	4.58	52.7	1	2	2022-09-22 20:25:29	1	0	1	0	1	1	0	4.1 - Loss of vision/cataract, 4.2 - ಮೂತ್ರಪಿಂಡ ರೋಗ,4.3 - Foot amputation	0
450	2022-02-19 11:33:05	1	0	1	1	1	1	0	4.1 - Loss of vision/cataract, 4.2 - Kidney disease,4.3 - Foot amputation, 4.4 - Heart Failure/Stroke, 4.5 - Poor wound healing, 4.6 - Nerve damage, 4.7 -Gum disease	0	1	1	99	99	99	99	1	1	1	2	1	0	1	0	4	3	1	4	1	1	1	1	1	2	1	169	55	1	5	2022-10-11 09:50:01	1	0	1	0	1	0	1	4.1 - Loss of vision/cataract, 4.2 - ಮೂತ್ರಪಿಂಡ ರೋಗ,4.3 - Foot amputation, 4.4 - Heart Failure/Stroke, 4.5 - Poor wound healing, 4.6 - Nerve damage, 4.7 -Gum disease	1
451	2022-02-19 11:38:05	1	0	1	0	0	1	0	4.1 - Loss of vision/cataract, 4.2 - Kidney disease,4.3 - Foot amputation, 4.4 - Heart Failure/Stroke, 4.5 - Poor wound healing, 4.6 - Nerve damage, 4.7 -Gum disease	0	1	99	99	99	99	99	1	1	5	2	1	0	1	0	4	4	1	4	1	1	1	1	1	2	1	168	79.1	0	4	2022-10-18 10:35:09	1	0	0	1	0	1	0	4.1 - Loss of vision/cataract, 4.2 - ಮೂತ್ರಪಿಂಡ ರೋಗ,4.3 - Foot amputation, 4.4 - Heart Failure/Stroke, 4.5 - Poor wound healing, 4.6 - Nerve damage, 4.7 -Gum disease	1
452	2022-02-19 11:41:15	1	0	0	1	0	1	0	4.1 - Loss of vision/cataract, 4.2 - Kidney disease,4.3 - Foot amputation, 4.4 - Heart Failure/Stroke, 4.5 - Poor wound healing, 4.6 - Nerve damage	0	1	99	99	99	99	99	3	3	2	2	2	0	1	0	4	4	1	4	1	1	1	1	1	1	1	170	54.2	1	1	2022-10-02 08:02:10	1	0	0	1	0	1	0	4.1 - Loss of vision/cataract, 4.2 - ಮೂತ್ರಪಿಂಡ ರೋಗ,4.3 - Foot amputation, 4.4 - Heart Failure/Stroke, 4.5 - Poor wound healing, 4.6 - Nerve damage	1
453	2022-02-19 11:44:50	1	0	1	0	1	0	0	4.8 - Don't Know/Can't Say	0	1	99	99	99	99	99	1	1	4	2	2	0	1	0	4	4	1	4	1	1	1	1	1	3	1	174	89.8	1	1	2022-10-01 08:41:34	1	0	0	1	0	1	0	4.1 - Loss of vision/cataract, 4.2 - ಮೂತ್ರಪಿಂಡ ರೋಗ,4.3 - Foot amputation, 4.4 - Heart Failure/Stroke, 4.5 - Poor wound healing, 4.6 - Nerve damage, 4.7 -Gum disease	1
454	2022-02-19 11:49:23	0	1	1	0	1	0	1	4.3 - Foot amputation, 4.6 - Nerve damage	1	1	0	0	1	99	1	1	1	2	1	2	0	1	1	2	1	2	1	2	1	1	2	1	2	2	5.1	61.2	0	4	2022-09-23 13:43:56	1	1	1	1	1	0	0	4.1 - Loss of vision/cataract,4.3 - Foot amputation, 4.5 - Poor wound healing, 4.6 - Nerve damage	0
455	2022-02-19 11:53:23	1	0	1	1	1	1	0	4.1 - Loss of vision/cataract, 4.2 - Kidney disease,4.3 - Foot amputation, 4.4 - Heart Failure/Stroke, 4.5 - Poor wound healing, 4.6 - Nerve damage, 4.7 -Gum disease	0	1	99	1	1	99	99	1	1	1	2	1	0	1	0	4	2	3	4	1	1	1	1	2	1	1	165	68.8	1	3	2022-09-21 10:47:58	1	0	1	1	1	1	0	4.3 - Foot amputation, 4.4 - Heart Failure/Stroke, 4.5 - Poor wound healing, 4.6 - Nerve damage	1
456	2022-02-19 11:59:13	0	0	1	0	1	0	0	4.8 - Don't Know/Can't Say	99	99	99	99	99	99	99	1	1	1	2	1	0	1	0	4	4	3	4	1	1	1	1	2	2	1	168	66.3	1	4	2022-10-18 10:25:04	1	0	1	0	1	0	1	4.8 - Don't Know/Can't Say	1
457	2022-02-19 12:01:47	0	0	0	1	1	0	1	4.5 - Poor wound healing	1	0	0	1	1	0	0	1	2	3	2	1	0	1	0	2	3	1	1	1	2	3	2	3	2	2	4.1	56.6	0	4	2022-09-30 19:07:18	1	0	1	1	1	0	0	4.1 - Loss of vision/cataract, 4.2 - ಮೂತ್ರಪಿಂಡ ರೋಗ,4.3 - Foot amputation, 4.4 - Heart Failure/Stroke, 4.5 - Poor wound healing, 4.6 - Nerve damage	0
458	2022-02-19 12:02:24	0	0	1	0	0	1	0	4.8 - Don't Know/Can't Say	99	99	99	99	99	99	99	1	1	3	2	1	0	1	0	4	4	1	4	1	1	1	1	2	2	2	140	40.5	1	4	2022-09-30 19:40:25	0	0	0	0	1	0	0	4.8 - Don't Know/Can't Say	1
459	2022-02-19 12:04:38	0	0	0	0	0	0	0	4.8 - Don't Know/Can't Say	99	99	99	99	99	99	99	1	1	1	2	1	0	1	0	4	4	1	4	1	1	1	1	1	3	2	149	62.2	1	4	2022-10-01 11:07:38	0	0	0	1	0	1	0	4.8 - Don't Know/Can't Say	1
460	2022-02-19 12:08:51	1	0	1	0	1	0	0	4.1 - Loss of vision/cataract, 4.2 - Kidney disease,4.3 - Foot amputation, 4.4 - Heart Failure/Stroke, 4.5 - Poor wound healing, 4.6 - Nerve damage, 4.7 -Gum disease	0	1	1	1	99	99	99	1	1	1	2	1	0	2	0	4	3	1	4	1	1	1	1	2	2	1	165	58	1	3	2022-09-30 19:46:16	1	0	0	1	0	1	0	4.1 - Loss of vision/cataract, 4.2 - ಮೂತ್ರಪಿಂಡ ರೋಗ,4.3 - Foot amputation, 4.4 - Heart Failure/Stroke, 4.5 - Poor wound healing, 4.6 - Nerve damage, 4.7 -Gum disease	1
461	2022-02-19 12:12:45	1	0	0	1	0	1	0	4.1 - Loss of vision/cataract, 4.2 - Kidney disease,4.3 - Foot amputation, 4.4 - Heart Failure/Stroke, 4.5 - Poor wound healing, 4.6 - Nerve damage, 4.7 -Gum disease	0	1	99	99	99	99	99	1	1	1	2	1	0	1	0	4	4	1	4	1	1	1	1	2	2	1	164	72	1	3	2022-10-18 10:31:55	1	0	0	1	0	1	0	4.1 - Loss of vision/cataract, 4.2 - ಮೂತ್ರಪಿಂಡ ರೋಗ,4.3 - Foot amputation, 4.4 - Heart Failure/Stroke, 4.5 - Poor wound healing, 4.6 - Nerve damage, 4.7 -Gum disease	1
462	2022-02-19 12:51:39	1	1	0	0	0	0	1	4.1 - Loss of vision/cataract, 4.2 - Kidney disease,4.3 - Foot amputation, 4.4 - Heart Failure/Stroke, 4.5 - Poor wound healing, 4.6 - Nerve damage, 4.7 -Gum disease	1	0	0	1	1	1	99	1	4	4	3	4	1	3	1	1	4	4	2	2	2	1	1	2	2	2	4.57	49.7	0	1	2022-10-18 20:47:09	1	1	0	1	1	0	1	4.1 - Loss of vision/cataract, 4.2 - ಮೂತ್ರಪಿಂಡ ರೋಗ, 4.4 - Heart Failure/Stroke, 4.5 - Poor wound healing	0
463	2022-02-19 12:51:39	1	1	0	0	0	0	1	4.1 - Loss of vision/cataract, 4.2 - Kidney disease,4.3 - Foot amputation, 4.4 - Heart Failure/Stroke, 4.5 - Poor wound healing, 4.6 - Nerve damage, 4.7 -Gum disease	1	0	0	1	1	1	99	1	4	4	3	4	1	3	1	1	4	4	2	2	2	1	1	2	2	2	4.57	49.7	0	1	2022-10-22 10:17:56	1	0	1	0	1	0	1	4.1 - Loss of vision/cataract, 4.2 - ಮೂತ್ರಪಿಂಡ ರೋಗ,4.3 - Foot amputation	0
464	2022-02-19 12:58:13	0	0	0	0	0	0	0	4.8 - Don't Know/Can't Say	99	99	99	99	99	99	99	1	2	1	1	1	1	1	1	1	4	2	1	2	1	1	1	3	3	2	4.56	64.1	1	4	2022-10-17 13:36:26	1	0	0	1	1	1	0	4.1 - Loss of vision/cataract, 4.2 - ಮೂತ್ರಪಿಂಡ ರೋಗ,4.3 - Foot amputation, 4.4 - Heart Failure/Stroke	0
465	2022-02-19 12:58:13	0	0	0	0	0	0	0	4.8 - Don't Know/Can't Say	99	99	99	99	99	99	99	1	2	1	1	1	1	1	1	1	4	2	1	2	1	1	1	3	3	2	4.56	64.1	1	4	2022-10-22 10:04:01	1	1	0	1	0	1	0	4.1 - Loss of vision/cataract, 4.2 - ಮೂತ್ರಪಿಂಡ ರೋಗ, 4.4 - Heart Failure/Stroke	0
466	2022-02-19 13:08:14	1	1	0	1	0	0	1	4.1 - Loss of vision/cataract, 4.2 - Kidney disease, 4.6 - Nerve damage	1	0	99	1	99	1	99	1	1	1	1	1	1	1	1	1	4	1	1	2	1	1	1	3	3	2	49.7	5	1	4	2022-10-17 12:46:40	1	1	0	1	0	1	1	4.1 - Loss of vision/cataract, 4.2 - ಮೂತ್ರಪಿಂಡ ರೋಗ,4.3 - Foot amputation, 4.4 - Heart Failure/Stroke	0
467	2022-02-19 13:14:26	1	0	1	1	1	1	1	4.1 - Loss of vision/cataract, 4.2 - Kidney disease,4.3 - Foot amputation, 4.4 - Heart Failure/Stroke, 4.5 - Poor wound healing, 4.6 - Nerve damage, 4.7 -Gum disease	1	1	1	1	1	1	1	1	2	4	3	3	0	3	1	2	2	1	3	2	1	1	3	2	1	1	160	54	0	1	2022-09-27 12:07:35	1	0	1	1	1	1	1	4.1 - Loss of vision/cataract, 4.2 - ಮೂತ್ರಪಿಂಡ ರೋಗ,4.3 - Foot amputation, 4.4 - Heart Failure/Stroke, 4.5 - Poor wound healing, 4.6 - Nerve damage	1
468	2022-02-19 13:19:10	1	1	1	1	1	1	1	4.1 - Loss of vision/cataract, 4.2 - Kidney disease,4.3 - Foot amputation, 4.4 - Heart Failure/Stroke, 4.5 - Poor wound healing, 4.6 - Nerve damage, 4.7 -Gum disease	1	1	1	1	1	1	1	1	1	3	1	3	0	3	1	2	2	1	3	2	1	1	3	3	2	1	154	57.7	1	5	2022-09-27 13:26:28	1	0	1	1	1	1	1	4.1 - Loss of vision/cataract, 4.2 - ಮೂತ್ರಪಿಂಡ ರೋಗ,4.3 - Foot amputation, 4.4 - Heart Failure/Stroke, 4.5 - Poor wound healing, 4.6 - Nerve damage, 4.7 -Gum disease	1
469	2022-02-19 13:27:29	1	1	0	0	1	0	1	4.1 - Loss of vision/cataract,4.3 - Foot amputation, 4.5 - Poor wound healing	0	0	0	1	1	1	99	1	2	2	1	4	1	2	1	1	4	1	3	2	1	1	1	2	3	2	5	59	1	2	2022-10-18 21:33:02	1	1	0	1	0	0	1	4.1 - Loss of vision/cataract, 4.2 - ಮೂತ್ರಪಿಂಡ ರೋಗ, 4.4 - Heart Failure/Stroke	0
470	2022-02-19 13:38:10	1	0	1	0	1	0	0	4.1 - Loss of vision/cataract, 4.4 - Heart Failure/Stroke, 4.5 - Poor wound healing	0	0	99	99	1	1	99	3	2	2	2	2	1	1	1	1	4	2	2	2	2	1	1	2	1	2	4.58	56.4	1	1	2022-10-18 20:53:18	1	0	1	0	0	0	1	4.1 - Loss of vision/cataract, 4.2 - ಮೂತ್ರಪಿಂಡ ರೋಗ, 4.4 - Heart Failure/Stroke	0
471	2022-02-19 13:38:10	1	0	1	0	1	0	0	4.1 - Loss of vision/cataract, 4.4 - Heart Failure/Stroke, 4.5 - Poor wound healing	0	0	99	99	1	1	99	3	2	2	2	2	1	1	1	1	4	2	2	2	2	1	1	2	1	2	4.58	56.4	1	1	2022-10-22 11:19:37	1	1	1	0	1	0	1	4.1 - Loss of vision/cataract,4.3 - Foot amputation, 4.4 - Heart Failure/Stroke	1
472	2022-02-19 13:44:25	0	0	0	0	0	0	0	4.8 - Don't Know/Can't Say	99	99	99	99	1	1	99	1	2	1	3	1	1	1	1	1	3	1	3	3	2	1	1	3	3	2	5	46.6	1	1	2022-09-26 20:00:08	1	0	1	0	1	0	0	4.1 - Loss of vision/cataract, 4.2 - ಮೂತ್ರಪಿಂಡ ರೋಗ, 4.4 - Heart Failure/Stroke, 4.6 - Nerve damage	0
473	2022-02-19 15:49:31	1	0	0	0	0	0	0	4.8 - Don't Know/Can't Say	1	99	1	1	1	99	1	3	2	2	2	5	0	1	1	4	4	1	4	1	1	1	1	3	2	2	150.7	52	1	2	2022-10-12 22:17:12	1	1	1	1	1	1	1	4.1 - Loss of vision/cataract, 4.2 - ಮೂತ್ರಪಿಂಡ ರೋಗ,4.3 - Foot amputation, 4.4 - Heart Failure/Stroke, 4.5 - Poor wound healing, 4.6 - Nerve damage, 4.7 -Gum disease, 4.8 - Don't Know/Can't Say	0
474	2022-02-19 15:55:05	1	1	1	1	1	1	1	4.1 - Loss of vision/cataract, 4.2 - Kidney disease,4.3 - Foot amputation, 4.4 - Heart Failure/Stroke, 4.5 - Poor wound healing, 4.6 - Nerve damage, 4.7 -Gum disease	1	1	1	1	99	1	99	1	1	1	2	2	1	3	1	2	2	1	2	2	1	1	3	2	2	1	192	64	1	5	2022-09-27 13:55:21	1	1	1	1	1	1	1	4.1 - Loss of vision/cataract, 4.2 - ಮೂತ್ರಪಿಂಡ ರೋಗ,4.3 - Foot amputation, 4.4 - Heart Failure/Stroke, 4.5 - Poor wound healing, 4.6 - Nerve damage, 4.7 -Gum disease	1
475	2022-02-19 15:56:42	1	1	1	0	0	1	1	4.1 - Loss of vision/cataract, 4.2 - Kidney disease,4.3 - Foot amputation, 4.4 - Heart Failure/Stroke, 4.5 - Poor wound healing	1	1	99	1	1	1	99	1	1	1	1	1	1	1	1	2	1	1	2	2	3	2	2	3	4	2	150.1	43	1	1	2022-09-24 14:08:35	1	1	1	1	1	1	0	4.1 - Loss of vision/cataract,4.3 - Foot amputation, 4.4 - Heart Failure/Stroke, 4.6 - Nerve damage, 4.8 - Don't Know/Can't Say	0
476	2022-02-19 15:59:57	1	0	1	1	1	1	1	4.1 - Loss of vision/cataract, 4.2 - Kidney disease,4.3 - Foot amputation, 4.4 - Heart Failure/Stroke, 4.5 - Poor wound healing, 4.6 - Nerve damage, 4.7 -Gum disease	1	1	1	99	1	1	99	1	3	3	3	3	0	1	0	4	4	1	3	3	1	1	1	3	3	2	162	70	1	5	2022-09-27 13:50:45	1	0	1	1	1	1	1	4.1 - Loss of vision/cataract, 4.2 - ಮೂತ್ರಪಿಂಡ ರೋಗ,4.3 - Foot amputation, 4.4 - Heart Failure/Stroke, 4.5 - Poor wound healing, 4.6 - Nerve damage, 4.7 -Gum disease	1
477	2022-02-19 16:04:35	1	1	1	1	1	1	1	4.1 - Loss of vision/cataract, 4.2 - Kidney disease,4.3 - Foot amputation, 4.4 - Heart Failure/Stroke, 4.5 - Poor wound healing, 4.6 - Nerve damage, 4.7 -Gum disease	1	1	1	1	1	1	99	1	2	4	3	2	1	3	1	2	2	1	3	2	1	1	2	2	2	1	160	72	1	5	2022-09-23 13:48:40	1	1	1	1	1	1	1	4.1 - Loss of vision/cataract, 4.2 - ಮೂತ್ರಪಿಂಡ ರೋಗ,4.3 - Foot amputation, 4.4 - Heart Failure/Stroke, 4.5 - Poor wound healing, 4.6 - Nerve damage, 4.7 -Gum disease	1
478	2022-02-19 16:11:29	1	1	1	1	1	1	1	4.1 - Loss of vision/cataract, 4.2 - Kidney disease,4.3 - Foot amputation, 4.4 - Heart Failure/Stroke, 4.5 - Poor wound healing, 4.6 - Nerve damage, 4.7 -Gum disease	1	1	1	1	1	1	1	1	4	4	2	3	1	2	1	4	4	1	3	2	1	1	1	3	3	2	152	59	1	5	2022-09-21 15:14:40	1	1	1	1	1	1	1	4.1 - Loss of vision/cataract, 4.2 - ಮೂತ್ರಪಿಂಡ ರೋಗ,4.3 - Foot amputation, 4.4 - Heart Failure/Stroke, 4.5 - Poor wound healing, 4.6 - Nerve damage, 4.7 -Gum disease	1
479	2022-02-19 16:43:33	1	1	0	1	0	1	1	4.5 - Poor wound healing, 4.6 - Nerve damage	1	99	0	1	99	0	99	1	1	1	2	1	1	2	0	2	1	3	2	1	2	3	2	1	3	1	5.6	70	1	1	2022-09-23 13:39:25	1	1	1	1	0	0	0	4.1 - Loss of vision/cataract,4.3 - Foot amputation, 4.5 - Poor wound healing, 4.6 - Nerve damage	0
480	2022-02-19 16:58:00	1	1	0	1	1	1	0	4.1 - Loss of vision/cataract, 4.2 - Kidney disease, 4.4 - Heart Failure/Stroke, 4.5 - Poor wound healing, 4.6 - Nerve damage, 4.8 - Don't Know/Can't Say	0	1	0	1	0	0	1	1	2	3	2	4	1	2	1	1	3	1	1	2	1	1	1	2	3	1	52	43	1	4	2022-09-27 20:47:58	1	0	1	0	1	1	1	4.1 - Loss of vision/cataract, 4.2 - ಮೂತ್ರಪಿಂಡ ರೋಗ, 4.6 - Nerve damage	1
481	2022-02-19 17:09:31	1	1	1	0	1	1	1	4.1 - Loss of vision/cataract, 4.2 - Kidney disease,4.3 - Foot amputation, 4.5 - Poor wound healing, 4.8 - Don't Know/Can't Say	0	1	0	0	0	0	1	1	4	1	2	2	1	1	1	2	1	2	3	2	1	1	1	2	3	2	144	53	1	5	2022-09-26 14:32:54	1	1	1	1	1	0	1	4.1 - Loss of vision/cataract, 4.4 - Heart Failure/Stroke, 4.5 - Poor wound healing, 4.6 - Nerve damage, 4.7 -Gum disease	0
482	2022-02-19 17:27:03	1	1	1	0	1	0	1	4.1 - Loss of vision/cataract,4.3 - Foot amputation, 4.5 - Poor wound healing, 4.8 - Don't Know/Can't Say	0	1	0	0	1	0	0	1	4	4	3	4	1	2	1	2	1	2	2	2	1	2	1	2	3	2	150	52.3	0	1	2022-10-10 20:20:32	1	1	1	0	1	0	1	4.1 - Loss of vision/cataract,4.3 - Foot amputation, 4.4 - Heart Failure/Stroke, 4.5 - Poor wound healing	0
483	2022-02-19 17:59:04	1	1	1	0	1	1	0	4.1 - Loss of vision/cataract, 4.4 - Heart Failure/Stroke, 4.7 -Gum disease, 4.8 - Don't Know/Can't Say	1	0	1	0	1	0	0	1	2	3	3	4	1	4	1	2	2	1	3	1	1	1	2	1	3	2	44.8	79.8	0	5	2022-10-10 19:36:02	1	1	1	0	1	1	1	4.1 - Loss of vision/cataract,4.3 - Foot amputation, 4.4 - Heart Failure/Stroke, 4.5 - Poor wound healing, 4.7 -Gum disease	0
484	2022-02-19 18:06:03	1	1	1	0	1	0	1	4.1 - Loss of vision/cataract,4.3 - Foot amputation, 4.5 - Poor wound healing, 4.8 - Don't Know/Can't Say	1	0	1	0	1	0	1	1	2	1	2	3	1	3	1	1	2	1	3	1	1	2	1	1	3	1	5.1	70.8	1	1	2022-09-24 13:34:42	1	1	1	0	1	0	1	4.1 - Loss of vision/cataract, 4.5 - Poor wound healing, 4.8 - Don't Know/Can't Say	0
485	2022-02-19 18:19:10	1	1	1	1	1	0	0	4.1 - Loss of vision/cataract, 4.2 - Kidney disease, 4.4 - Heart Failure/Stroke, 4.6 - Nerve damage, 4.8 - Don't Know/Can't Say	99	1	0	0	0	0	0	1	4	4	3	5	1	1	0	4	4	1	4	1	1	1	1	1	3	2	5.1	55.2	1	4	2022-10-08 18:34:39	1	1	1	1	1	1	1	4.1 - Loss of vision/cataract,4.3 - Foot amputation, 4.5 - Poor wound healing	1
486	2022-02-19 20:21:17	1	1	1	0	0	1	1	4.1 - Loss of vision/cataract, 4.2 - Kidney disease, 4.4 - Heart Failure/Stroke, 4.5 - Poor wound healing, 4.6 - Nerve damage, 4.7 -Gum disease, 4.8 - Don't Know/Can't Say	99	99	0	1	0	0	99	1	2	4	4	5	1	1	1	4	4	1	4	1	1	1	1	1	3	2	5.1	55.1	1	4	2022-10-08 18:34:39	1	1	1	1	1	1	1	4.1 - Loss of vision/cataract,4.3 - Foot amputation, 4.5 - Poor wound healing	1
487	2022-02-19 18:19:18	1	1	1	1	0	1	1	4.1 - Loss of vision/cataract,4.3 - Foot amputation, 4.4 - Heart Failure/Stroke, 4.5 - Poor wound healing, 4.7 -Gum disease	0	0	0	0	0	0	0	2	2	2	2	3	1	1	0	1	1	1	1	1	1	1	1	2	2	1	16.8	59.2	1	3	2022-09-28 09:05:48	1	1	1	1	0	1	1	4.3 - Foot amputation, 4.4 - Heart Failure/Stroke, 4.5 - Poor wound healing	0
488	2022-02-19 18:23:04	1	0	1	0	0	0	0	4.8 - Don't Know/Can't Say	0	99	99	99	1	99	99	1	1	3	1	2	1	2	0	4	4	4	4	3	2	1	1	2	4	2	5	59	1	4	2022-10-17 09:23:01	1	0	1	0	1	1	0	4.1 - Loss of vision/cataract, 4.2 - ಮೂತ್ರಪಿಂಡ ರೋಗ, 4.4 - Heart Failure/Stroke, 4.5 - Poor wound healing	0
489	2022-02-19 18:30:52	1	1	1	1	1	1	0	4.1 - Loss of vision/cataract,4.3 - Foot amputation, 4.4 - Heart Failure/Stroke, 4.6 - Nerve damage, 4.7 -Gum disease, 4.8 - Don't Know/Can't Say	1	0	1	0	1	0	0	3	3	1	3	4	1	2	1	2	1	2	3	1	2	1	1	2	1	2	158	38.4	0	2	2022-09-26 17:20:02	1	1	1	0	0	1	0	4.1 - Loss of vision/cataract, 4.2 - ಮೂತ್ರಪಿಂಡ ರೋಗ, 4.4 - Heart Failure/Stroke, 4.5 - Poor wound healing	0
490	2022-02-19 18:45:13	0	0	1	1	1	1	1	4.1 - Loss of vision/cataract, 4.2 - Kidney disease,4.3 - Foot amputation, 4.4 - Heart Failure/Stroke, 4.5 - Poor wound healing, 4.6 - Nerve damage, 4.7 -Gum disease	1	99	1	1	99	99	99	2	3	3	2	2	1	1	1	4	4	1	3	2	1	1	1	1	2	2	150	47	1	1	2022-10-13 14:23:41	1	0	1	1	1	1	0	4.1 - Loss of vision/cataract, 4.2 - ಮೂತ್ರಪಿಂಡ ರೋಗ,4.3 - Foot amputation, 4.4 - Heart Failure/Stroke, 4.5 - Poor wound healing, 4.6 - Nerve damage, 4.7 -Gum disease	1
491	2022-02-19 18:50:26	1	1	1	1	1	1	1	4.1 - Loss of vision/cataract, 4.2 - Kidney disease,4.3 - Foot amputation, 4.4 - Heart Failure/Stroke, 4.5 - Poor wound healing, 4.6 - Nerve damage, 4.7 -Gum disease	1	1	1	1	1	1	1	1	4	1	3	4	0	1	1	2	4	1	3	1	1	1	1	3	2	2	159	79	1	5	2022-09-21 18:09:47	1	1	1	1	1	1	1	4.1 - Loss of vision/cataract, 4.2 - ಮೂತ್ರಪಿಂಡ ರೋಗ,4.3 - Foot amputation, 4.4 - Heart Failure/Stroke, 4.5 - Poor wound healing, 4.6 - Nerve damage, 4.7 -Gum disease	1
492	2022-02-19 18:53:12	1	1	1	1	0	1	0	4.1 - Loss of vision/cataract, 4.2 - Kidney disease,4.3 - Foot amputation, 4.4 - Heart Failure/Stroke, 4.5 - Poor wound healing, 4.6 - Nerve damage, 4.7 -Gum disease	0	1	99	99	1	0	0	1	1	4	3	1	0	2	0	4	4	1	4	1	1	1	1	2	3	1	168	64	1	5	2022-10-18 10:39:18	1	0	0	1	0	1	0	4.1 - Loss of vision/cataract, 4.2 - ಮೂತ್ರಪಿಂಡ ರೋಗ,4.3 - Foot amputation, 4.4 - Heart Failure/Stroke, 4.5 - Poor wound healing, 4.6 - Nerve damage, 4.7 -Gum disease	1
493	2022-02-19 18:54:28	1	0	1	1	1	1	1	4.1 - Loss of vision/cataract, 4.2 - Kidney disease,4.3 - Foot amputation, 4.4 - Heart Failure/Stroke, 4.5 - Poor wound healing, 4.6 - Nerve damage, 4.7 -Gum disease	1	1	1	1	1	1	1	1	4	1	1	4	0	2	1	3	4	1	3	1	1	1	1	3	3	2	150	64	1	5	2022-09-21 18:35:17	1	0	1	1	1	1	1	4.1 - Loss of vision/cataract, 4.2 - ಮೂತ್ರಪಿಂಡ ರೋಗ,4.3 - Foot amputation, 4.4 - Heart Failure/Stroke, 4.5 - Poor wound healing, 4.6 - Nerve damage, 4.7 -Gum disease	1
494	2022-02-19 19:00:58	1	1	1	1	1	1	1	4.1 - Loss of vision/cataract, 4.2 - Kidney disease,4.3 - Foot amputation, 4.4 - Heart Failure/Stroke, 4.5 - Poor wound healing, 4.6 - Nerve damage, 4.7 -Gum disease	1	1	1	1	1	1	1	2	1	4	2	1	1	1	1	4	4	1	3	1	1	1	1	2	3	2	159	63	1	4	2022-09-21 19:20:19	1	1	1	1	1	1	1	4.1 - Loss of vision/cataract, 4.2 - ಮೂತ್ರಪಿಂಡ ರೋಗ,4.3 - Foot amputation, 4.4 - Heart Failure/Stroke, 4.5 - Poor wound healing, 4.6 - Nerve damage, 4.7 -Gum disease	1
495	2022-02-19 19:06:29	1	0	1	1	1	1	1	4.1 - Loss of vision/cataract, 4.2 - Kidney disease,4.3 - Foot amputation, 4.4 - Heart Failure/Stroke, 4.5 - Poor wound healing, 4.6 - Nerve damage, 4.7 -Gum disease	1	1	1	1	1	1	1	1	1	1	3	2	1	2	1	4	2	1	3	1	1	1	1	3	4	2	150	61	1	5	2022-10-13 13:56:30	1	1	1	1	1	1	1	4.1 - Loss of vision/cataract, 4.2 - ಮೂತ್ರಪಿಂಡ ರೋಗ,4.3 - Foot amputation, 4.4 - Heart Failure/Stroke, 4.5 - Poor wound healing, 4.6 - Nerve damage, 4.7 -Gum disease	1
496	2022-02-19 19:23:07	1	1	1	1	1	1	1	4.1 - Loss of vision/cataract, 4.2 - Kidney disease,4.3 - Foot amputation, 4.4 - Heart Failure/Stroke, 4.5 - Poor wound healing, 4.6 - Nerve damage, 4.7 -Gum disease	1	1	1	1	1	1	1	1	4	1	1	1	1	1	1	4	4	1	3	1	1	1	1	3	4	2	160	68	1	5	2022-09-23 13:58:50	1	0	1	1	1	1	0	4.1 - Loss of vision/cataract, 4.2 - ಮೂತ್ರಪಿಂಡ ರೋಗ,4.3 - Foot amputation, 4.4 - Heart Failure/Stroke, 4.5 - Poor wound healing, 4.6 - Nerve damage, 4.7 -Gum disease	1
497	2022-02-19 19:30:37	1	1	1	0	1	1	0	4.1 - Loss of vision/cataract,4.3 - Foot amputation, 4.6 - Nerve damage	0	1	1	0	1	0	0	1	2	3	3	4	1	2	1	1	2	1	3	1	1	1	1	1	1	2	52	48.8	0	1	2022-09-28 09:02:32	1	1	1	1	1	0	1	4.1 - Loss of vision/cataract, 4.4 - Heart Failure/Stroke, 4.5 - Poor wound healing	0
498	2022-02-19 19:34:25	1	0	0	1	0	1	1	4.1 - Loss of vision/cataract, 4.4 - Heart Failure/Stroke, 4.6 - Nerve damage	0	1	1	0	0	0	1	1	4	4	2	3	1	1	0	1	3	1	4	2	1	1	1	1	2	2	51.1	43.1	0	4	2022-09-24 12:11:26	1	1	1	0	1	1	1	4.1 - Loss of vision/cataract,4.3 - Foot amputation, 4.6 - Nerve damage, 4.8 - Don't Know/Can't Say	0
499	2022-02-19 19:43:22	1	0	1	1	1	1	1	4.1 - Loss of vision/cataract, 4.2 - Kidney disease,4.3 - Foot amputation, 4.4 - Heart Failure/Stroke, 4.5 - Poor wound healing, 4.6 - Nerve damage, 4.7 -Gum disease	1	1	1	1	1	1	1	1	4	1	1	1	1	3	1	4	4	1	3	1	1	1	1	3	3	2	150	79	1	5	2022-10-13 14:37:01	1	1	1	1	1	1	1	4.1 - Loss of vision/cataract, 4.2 - ಮೂತ್ರಪಿಂಡ ರೋಗ,4.3 - Foot amputation, 4.4 - Heart Failure/Stroke, 4.5 - Poor wound healing, 4.6 - Nerve damage, 4.7 -Gum disease	1
500	2022-02-19 19:44:51	1	1	1	0	1	0	1	4.1 - Loss of vision/cataract, 4.2 - Kidney disease,4.3 - Foot amputation, 4.4 - Heart Failure/Stroke, 4.5 - Poor wound healing, 4.6 - Nerve damage	0	0	0	1	1	1	1	1	2	2	2	2	0	1	1	1	3	1	3	2	1	1	1	3	2	1	5.8	62.9	1	5	2022-10-18 19:45:58	1	1	1	0	1	1	0	4.1 - Loss of vision/cataract, 4.2 - ಮೂತ್ರಪಿಂಡ ರೋಗ, 4.4 - Heart Failure/Stroke	0
501	2022-02-19 19:44:51	1	1	1	0	1	0	1	4.1 - Loss of vision/cataract, 4.2 - Kidney disease,4.3 - Foot amputation, 4.4 - Heart Failure/Stroke, 4.5 - Poor wound healing, 4.6 - Nerve damage	0	0	0	1	1	1	1	1	2	2	2	2	0	1	1	1	3	1	3	2	1	1	1	3	2	1	5.8	62.9	1	5	2022-10-22 10:07:50	1	0	0	1	0	1	1	4.1 - Loss of vision/cataract, 4.2 - ಮೂತ್ರಪಿಂಡ ರೋಗ,4.3 - Foot amputation	0
502	2022-02-19 19:47:35	1	1	1	1	1	1	1	4.1 - Loss of vision/cataract, 4.2 - Kidney disease,4.3 - Foot amputation, 4.4 - Heart Failure/Stroke, 4.5 - Poor wound healing, 4.6 - Nerve damage, 4.7 -Gum disease	1	1	1	1	1	1	1	1	2	1	3	3	1	2	1	4	4	1	3	1	1	1	1	3	3	2	150	76.4	1	5	2022-10-13 14:10:11	1	1	1	1	1	1	0	4.1 - Loss of vision/cataract, 4.2 - ಮೂತ್ರಪಿಂಡ ರೋಗ,4.3 - Foot amputation, 4.4 - Heart Failure/Stroke, 4.5 - Poor wound healing, 4.6 - Nerve damage, 4.7 -Gum disease	1
503	2022-02-19 19:50:18	1	1	1	1	0	0	1	4.2 - Kidney disease,4.3 - Foot amputation, 4.4 - Heart Failure/Stroke, 4.5 - Poor wound healing, 4.6 - Nerve damage	0	0	1	1	1	1	1	1	3	2	2	1	0	1	1	4	4	1	3	2	1	1	1	3	2	2	5.1	49.9	1	1	2022-09-26 19:52:50	1	1	1	1	1	1	0	4.1 - Loss of vision/cataract, 4.2 - ಮೂತ್ರಪಿಂಡ ರೋಗ,4.3 - Foot amputation, 4.5 - Poor wound healing	0
504	2022-02-19 19:51:09	1	1	1	1	1	1	1	4.1 - Loss of vision/cataract, 4.2 - Kidney disease,4.3 - Foot amputation, 4.4 - Heart Failure/Stroke, 4.5 - Poor wound healing, 4.6 - Nerve damage, 4.7 -Gum disease	1	1	1	1	1	1	1	1	4	1	1	1	1	3	1	1	2	1	3	1	1	1	2	2	4	1	161	53	1	5	2022-10-13 14:02:46	1	1	1	1	1	1	1	4.1 - Loss of vision/cataract, 4.2 - ಮೂತ್ರಪಿಂಡ ರೋಗ,4.3 - Foot amputation, 4.4 - Heart Failure/Stroke, 4.5 - Poor wound healing, 4.6 - Nerve damage, 4.7 -Gum disease	1
505	2022-02-19 20:00:45	1	0	1	1	1	1	1	4.1 - Loss of vision/cataract, 4.2 - Kidney disease,4.3 - Foot amputation, 4.4 - Heart Failure/Stroke, 4.5 - Poor wound healing, 4.6 - Nerve damage, 4.7 -Gum disease	1	1	1	1	1	1	99	1	2	1	3	4	1	2	1	1	1	1	3	1	1	1	2	2	3	1	167	66	1	5	2022-10-13 13:50:29	1	1	1	1	1	1	1	4.1 - Loss of vision/cataract, 4.2 - ಮೂತ್ರಪಿಂಡ ರೋಗ,4.3 - Foot amputation, 4.4 - Heart Failure/Stroke, 4.5 - Poor wound healing, 4.6 - Nerve damage, 4.7 -Gum disease	1
506	2022-02-19 20:02:56	1	0	1	0	1	1	0	4.1 - Loss of vision/cataract,4.3 - Foot amputation, 4.4 - Heart Failure/Stroke, 4.5 - Poor wound healing	1	1	99	1	1	99	99	3	2	2	1	1	0	1	1	3	4	4	1	3	2	1	1	3	4	2	4.59	85.6	1	1	2022-10-18 19:52:24	1	0	1	0	1	1	1	4.1 - Loss of vision/cataract, 4.2 - ಮೂತ್ರಪಿಂಡ ರೋಗ,4.3 - Foot amputation, 4.4 - Heart Failure/Stroke, 4.5 - Poor wound healing	0
507	2022-02-19 20:06:25	1	1	1	1	1	1	1	4.1 - Loss of vision/cataract, 4.2 - Kidney disease,4.3 - Foot amputation, 4.4 - Heart Failure/Stroke, 4.5 - Poor wound healing, 4.6 - Nerve damage, 4.7 -Gum disease	1	1	1	1	1	1	1	1	2	1	3	4	1	1	1	2	2	1	3	1	1	1	1	2	3	2	160	51	1	5	2022-10-12 19:17:26	1	1	1	1	1	1	1	4.1 - Loss of vision/cataract, 4.2 - ಮೂತ್ರಪಿಂಡ ರೋಗ,4.3 - Foot amputation, 4.4 - Heart Failure/Stroke, 4.5 - Poor wound healing, 4.6 - Nerve damage, 4.7 -Gum disease	1
508	2022-02-19 20:07:56	0	0	1	1	0	1	1	4.1 - Loss of vision/cataract,4.3 - Foot amputation, 4.4 - Heart Failure/Stroke, 4.6 - Nerve damage, 4.8 - Don't Know/Can't Say	99	99	99	99	99	99	99	1	4	4	4	5	1	1	1	4	4	1	4	1	1	1	1	1	3	2	4.1	43.6	1	4	2022-09-16 12:39:34	1	0	0	1	1	1	1	4.3 - Foot amputation, 4.5 - Poor wound healing, 4.7 -Gum disease	99
509	2022-02-19 20:10:08	1	1	1	1	1	1	1	4.1 - Loss of vision/cataract, 4.2 - Kidney disease,4.3 - Foot amputation, 4.4 - Heart Failure/Stroke, 4.5 - Poor wound healing, 4.6 - Nerve damage, 4.7 -Gum disease	1	1	1	1	1	1	99	1	1	1	1	1	1	2	1	1	1	1	3	1	1	1	2	2	2	1	170	80	1	5	2022-09-23 14:24:23	1	1	1	1	1	1	1	4.1 - Loss of vision/cataract, 4.2 - ಮೂತ್ರಪಿಂಡ ರೋಗ,4.3 - Foot amputation, 4.4 - Heart Failure/Stroke, 4.5 - Poor wound healing, 4.6 - Nerve damage, 4.7 -Gum disease	1
510	2022-02-19 20:11:12	0	0	0	0	0	0	0	4.1 - Loss of vision/cataract, 4.4 - Heart Failure/Stroke, 4.5 - Poor wound healing, 4.8 - Don't Know/Can't Say	99	99	99	99	99	99	99	1	2	3	4	5	1	1	1	4	4	1	4	1	1	1	1	1	3	2	5.2	41.3	1	4	2022-10-02 16:48:51	1	0	0	0	0	0	0	4.8 - Don't Know/Can't Say	0
511	2022-02-19 20:14:59	0	0	0	0	0	0	0	4.8 - Don't Know/Can't Say	99	99	99	99	99	99	99	2	1	2	2	3	0	1	0	4	4	4	4	2	1	1	1	2	4	2	4.58	45.1	1	4	2022-10-18 21:12:10	1	0	1	0	1	0	1	4.1 - Loss of vision/cataract,4.3 - Foot amputation	1
512	2022-02-19 20:19:57	1	0	1	0	0	0	0	4.3 - Foot amputation, 4.4 - Heart Failure/Stroke, 4.5 - Poor wound healing	0	0	99	99	1	99	99	1	3	2	3	3	1	2	1	1	3	1	3	3	1	1	1	2	4	2	5	66.4	1	2	2022-10-18 21:19:51	1	0	1	0	1	1	0	4.1 - Loss of vision/cataract, 4.2 - ಮೂತ್ರಪಿಂಡ ರೋಗ, 4.4 - Heart Failure/Stroke	0
513	2022-02-19 20:24:10	0	1	0	0	0	0	0	4.8 - Don't Know/Can't Say	99	99	99	99	99	99	99	1	4	4	4	5	1	1	1	4	4	1	4	1	1	1	1	1	3	2	4.7	52.8	1	4	2022-09-23 13:32:17	1	0	1	0	0	0	1	4.1 - Loss of vision/cataract,4.3 - Foot amputation, 4.6 - Nerve damage	99
514	2022-02-19 20:24:55	0	0	1	0	1	1	1	4.6 - Nerve damage	1	0	0	1	99	99	0	1	2	1	1	2	1	1	0	2	1	1	2	1	2	2	1	2	2	1	5.2	67	1	1	2022-09-23 12:49:52	1	0	1	1	1	1	0	4.1 - Loss of vision/cataract,4.3 - Foot amputation, 4.5 - Poor wound healing, 4.6 - Nerve damage	0
515	2022-02-19 20:32:28	1	1	1	1	1	0	1	4.2 - Kidney disease,4.3 - Foot amputation, 4.4 - Heart Failure/Stroke, 4.5 - Poor wound healing, 4.6 - Nerve damage	1	0	1	99	1	1	1	3	2	3	2	1	0	1	1	1	2	1	3	2	1	1	3	3	4	1	5.61	81.5	1	1	2022-09-26 20:07:58	1	1	1	1	1	0	0	4.1 - Loss of vision/cataract, 4.2 - ಮೂತ್ರಪಿಂಡ ರೋಗ,4.3 - Foot amputation, 4.5 - Poor wound healing	0
516	2022-02-19 20:34:25	1	0	0	0	0	0	0	4.8 - Don't Know/Can't Say	99	99	99	99	99	99	99	1	4	4	4	5	1	1	1	4	4	1	4	1	1	1	1	1	3	2	5.5	54.5	1	4	2022-09-30 17:34:06	1	0	0	0	1	1	1	4.1 - Loss of vision/cataract, 4.2 - ಮೂತ್ರಪಿಂಡ ರೋಗ,4.3 - Foot amputation, 4.4 - Heart Failure/Stroke	1
517	2022-02-19 20:36:49	0	0	0	0	0	0	0	4.8 - Don't Know/Can't Say	99	99	99	99	99	99	99	1	2	5	4	5	1	1	1	4	4	1	4	1	1	1	1	1	2	2	4.7	36.2	1	4	2022-10-02 16:08:46	1	1	1	1	1	1	1	4.1 - Loss of vision/cataract, 4.2 - ಮೂತ್ರಪಿಂಡ ರೋಗ, 4.4 - Heart Failure/Stroke, 4.5 - Poor wound healing, 4.6 - Nerve damage, 4.7 -Gum disease	0
518	2022-02-19 20:36:49	0	0	0	0	0	0	0	4.8 - Don't Know/Can't Say	99	99	99	99	99	99	99	1	2	5	4	5	1	1	1	4	4	1	4	1	1	1	1	1	2	2	4.7	36.2	1	4	2022-10-02 16:25:57	1	1	1	1	1	1	1	4.1 - Loss of vision/cataract,4.3 - Foot amputation, 4.5 - Poor wound healing	0
519	2022-02-19 20:37:38	0	0	0	0	0	0	0	4.8 - Don't Know/Can't Say	99	99	99	99	99	99	99	1	2	3	2	1	1	1	0	2	3	4	4	3	2	1	2	3	2	1	5.1	90	1	4	2022-10-17 17:57:02	1	0	1	0	1	1	0	4.1 - Loss of vision/cataract, 4.2 - ಮೂತ್ರಪಿಂಡ ರೋಗ,4.3 - Foot amputation, 4.5 - Poor wound healing	0
520	2022-02-19 20:37:51	1	1	1	1	1	1	1	4.1 - Loss of vision/cataract, 4.2 - Kidney disease,4.3 - Foot amputation, 4.4 - Heart Failure/Stroke, 4.5 - Poor wound healing, 4.6 - Nerve damage, 4.7 -Gum disease	1	1	1	1	1	1	1	1	4	1	3	4	1	1	1	4	4	1	3	1	1	1	1	2	2	2	152	38	1	5	2022-09-23 13:15:16	1	0	1	1	1	1	1	4.1 - Loss of vision/cataract, 4.2 - ಮೂತ್ರಪಿಂಡ ರೋಗ,4.3 - Foot amputation, 4.4 - Heart Failure/Stroke, 4.5 - Poor wound healing, 4.6 - Nerve damage, 4.7 -Gum disease, 4.8 - Don't Know/Can't Say	1
521	2022-02-19 20:49:09	1	1	1	0	1	0	1	4.2 - Kidney disease,4.3 - Foot amputation, 4.4 - Heart Failure/Stroke, 4.5 - Poor wound healing, 4.6 - Nerve damage	1	0	99	99	1	1	99	1	2	1	2	1	1	3	1	1	3	4	3	2	1	1	3	2	2	1	5.5	65	1	2	2022-10-18 20:16:06	1	1	1	0	1	1	0	4.1 - Loss of vision/cataract, 4.2 - ಮೂತ್ರಪಿಂಡ ರೋಗ,4.3 - Foot amputation	0
522	2022-02-19 20:53:11	0	0	0	0	0	0	0	4.8 - Don't Know/Can't Say	99	99	99	99	99	99	99	1	4	5	4	5	1	1	0	4	4	1	4	1	1	1	1	1	3	2	4.1	51.1	1	4	2022-09-23 13:14:38	1	0	0	1	1	1	0	4.1 - Loss of vision/cataract, 4.2 - ಮೂತ್ರಪಿಂಡ ರೋಗ,4.3 - Foot amputation, 4.4 - Heart Failure/Stroke, 4.5 - Poor wound healing	99
523	2022-02-19 21:04:39	1	1	1	1	1	1	1	4.1 - Loss of vision/cataract, 4.2 - Kidney disease,4.3 - Foot amputation, 4.4 - Heart Failure/Stroke, 4.5 - Poor wound healing, 4.6 - Nerve damage, 4.7 -Gum disease	1	1	1	1	1	1	1	1	1	1	3	2	1	1	1	4	3	1	3	1	1	1	1	3	3	2	158	63.6	1	5	2022-10-13 14:29:25	1	0	1	1	1	1	0	4.1 - Loss of vision/cataract, 4.2 - ಮೂತ್ರಪಿಂಡ ರೋಗ,4.3 - Foot amputation, 4.4 - Heart Failure/Stroke, 4.5 - Poor wound healing, 4.6 - Nerve damage, 4.7 -Gum disease	1
524	2022-02-19 21:25:03	1	1	1	1	1	1	1	4.1 - Loss of vision/cataract, 4.2 - Kidney disease,4.3 - Foot amputation, 4.4 - Heart Failure/Stroke, 4.5 - Poor wound healing, 4.6 - Nerve damage, 4.7 -Gum disease	1	1	1	1	1	1	1	1	2	2	3	2	1	2	1	4	3	1	3	1	1	1	1	3	3	2	150	52	0	2	2022-09-23 12:57:52	1	1	1	1	1	1	1	4.1 - Loss of vision/cataract, 4.2 - ಮೂತ್ರಪಿಂಡ ರೋಗ,4.3 - Foot amputation, 4.4 - Heart Failure/Stroke, 4.5 - Poor wound healing, 4.6 - Nerve damage, 4.7 -Gum disease	1
525	2022-02-19 21:29:48	1	1	1	1	1	1	1	4.1 - Loss of vision/cataract, 4.2 - Kidney disease,4.3 - Foot amputation, 4.4 - Heart Failure/Stroke, 4.5 - Poor wound healing, 4.6 - Nerve damage, 4.7 -Gum disease	1	1	1	1	1	1	1	3	4	3	2	2	1	2	1	4	4	1	3	1	1	1	1	2	3	2	150	61	0	4	2022-09-21 14:46:24	1	1	1	1	1	1	1	4.1 - Loss of vision/cataract, 4.2 - ಮೂತ್ರಪಿಂಡ ರೋಗ,4.3 - Foot amputation, 4.4 - Heart Failure/Stroke, 4.5 - Poor wound healing, 4.6 - Nerve damage, 4.7 -Gum disease	1
526	2022-02-19 21:40:55	1	1	1	1	1	1	1	4.1 - Loss of vision/cataract, 4.2 - Kidney disease,4.3 - Foot amputation, 4.4 - Heart Failure/Stroke, 4.5 - Poor wound healing, 4.6 - Nerve damage, 4.7 -Gum disease	1	1	1	1	1	1	1	1	1	2	2	2	1	2	1	4	3	1	3	1	1	1	1	3	2	2	148	54	1	5	2022-10-13 13:26:37	1	0	1	1	1	1	1	4.1 - Loss of vision/cataract, 4.2 - ಮೂತ್ರಪಿಂಡ ರೋಗ,4.3 - Foot amputation, 4.4 - Heart Failure/Stroke, 4.5 - Poor wound healing, 4.6 - Nerve damage, 4.7 -Gum disease	1
527	2022-02-19 21:57:11	1	1	1	1	1	1	1	4.1 - Loss of vision/cataract, 4.2 - Kidney disease,4.3 - Foot amputation, 4.4 - Heart Failure/Stroke, 4.5 - Poor wound healing, 4.6 - Nerve damage, 4.7 -Gum disease	1	1	1	1	1	1	1	1	2	4	2	1	1	1	1	1	4	1	3	1	1	1	1	2	3	2	160	65	1	5	2022-09-17 17:04:30	1	1	1	1	1	1	1	4.1 - Loss of vision/cataract, 4.2 - ಮೂತ್ರಪಿಂಡ ರೋಗ,4.3 - Foot amputation, 4.4 - Heart Failure/Stroke, 4.5 - Poor wound healing, 4.6 - Nerve damage, 4.7 -Gum disease	1
528	2022-02-19 22:06:29	1	0	1	1	1	1	0	4.1 - Loss of vision/cataract, 4.2 - Kidney disease,4.3 - Foot amputation, 4.4 - Heart Failure/Stroke, 4.5 - Poor wound healing, 4.6 - Nerve damage, 4.7 -Gum disease, 4.8 - Don't Know/Can't Say	1	1	1	1	1	0	1	1	2	2	2	4	1	3	0	3	3	1	4	2	1	1	1	2	2	2	150.1	50	1	4	2022-10-11 18:50:35	1	0	1	1	1	1	1	4.1 - Loss of vision/cataract, 4.2 - ಮೂತ್ರಪಿಂಡ ರೋಗ,4.3 - Foot amputation, 4.4 - Heart Failure/Stroke, 4.5 - Poor wound healing, 4.6 - Nerve damage, 4.7 -Gum disease	0
529	2022-02-19 22:11:14	1	0	1	1	1	1	0	4.1 - Loss of vision/cataract, 4.2 - Kidney disease,4.3 - Foot amputation, 4.4 - Heart Failure/Stroke, 4.5 - Poor wound healing, 4.6 - Nerve damage, 4.7 -Gum disease, 4.8 - Don't Know/Can't Say	1	1	1	1	1	0	1	1	2	1	2	2	1	1	0	4	4	1	4	2	1	1	1	1	2	2	140	45	1	1	2022-10-11 18:38:40	0	0	1	1	1	1	1	4.1 - Loss of vision/cataract, 4.2 - ಮೂತ್ರಪಿಂಡ ರೋಗ,4.3 - Foot amputation, 4.4 - Heart Failure/Stroke, 4.5 - Poor wound healing, 4.6 - Nerve damage, 4.7 -Gum disease	0
530	2022-02-19 22:15:53	1	0	1	1	1	1	0	4.1 - Loss of vision/cataract, 4.2 - Kidney disease,4.3 - Foot amputation, 4.4 - Heart Failure/Stroke, 4.5 - Poor wound healing, 4.6 - Nerve damage, 4.7 -Gum disease, 4.8 - Don't Know/Can't Say	1	1	1	1	1	0	1	1	2	3	2	2	1	3	0	4	4	1	4	2	1	1	2	1	2	2	150.3	51	1	4	2022-09-28 13:02:47	1	1	0	0	1	0	0	4.1 - Loss of vision/cataract, 4.2 - ಮೂತ್ರಪಿಂಡ ರೋಗ,4.3 - Foot amputation, 4.4 - Heart Failure/Stroke, 4.5 - Poor wound healing, 4.6 - Nerve damage, 4.7 -Gum disease	0
531	2022-02-19 22:19:59	1	0	1	1	1	1	1	4.1 - Loss of vision/cataract, 4.2 - Kidney disease,4.3 - Foot amputation, 4.4 - Heart Failure/Stroke, 4.5 - Poor wound healing, 4.6 - Nerve damage, 4.7 -Gum disease, 4.8 - Don't Know/Can't Say	1	1	1	1	1	0	1	1	2	4	2	3	1	2	0	4	4	1	4	2	1	1	2	2	3	1	160.3	53	1	4	2022-09-27 11:28:39	1	0	0	0	0	0	0	4.1 - Loss of vision/cataract, 4.2 - ಮೂತ್ರಪಿಂಡ ರೋಗ,4.3 - Foot amputation, 4.4 - Heart Failure/Stroke, 4.5 - Poor wound healing, 4.6 - Nerve damage, 4.7 -Gum disease	0
532	2022-02-19 22:30:21	1	0	1	1	1	1	0	4.1 - Loss of vision/cataract, 4.2 - Kidney disease,4.3 - Foot amputation, 4.4 - Heart Failure/Stroke, 4.5 - Poor wound healing, 4.6 - Nerve damage, 4.7 -Gum disease, 4.8 - Don't Know/Can't Say	1	1	1	1	1	0	1	1	4	3	2	4	1	3	0	4	4	1	4	2	1	1	1	3	1	2	150.4	50.13	1	1	2022-09-28 13:15:30	1	0	0	0	1	1	0	4.1 - Loss of vision/cataract, 4.2 - ಮೂತ್ರಪಿಂಡ ರೋಗ,4.3 - Foot amputation, 4.4 - Heart Failure/Stroke, 4.5 - Poor wound healing, 4.6 - Nerve damage, 4.7 -Gum disease	0
533	2022-02-19 22:35:19	1	0	1	1	1	1	0	4.1 - Loss of vision/cataract, 4.2 - Kidney disease,4.3 - Foot amputation, 4.4 - Heart Failure/Stroke, 4.5 - Poor wound healing, 4.6 - Nerve damage, 4.7 -Gum disease, 4.8 - Don't Know/Can't Say	1	1	1	1	1	0	1	1	4	3	2	2	1	1	1	2	3	1	1	2	1	1	1	3	2	2	150.1	53.6	1	3	2022-09-28 13:07:01	1	0	0	0	1	0	0	4.1 - Loss of vision/cataract, 4.2 - ಮೂತ್ರಪಿಂಡ ರೋಗ,4.3 - Foot amputation, 4.4 - Heart Failure/Stroke, 4.5 - Poor wound healing, 4.6 - Nerve damage, 4.7 -Gum disease	0
534	2022-02-19 22:39:31	1	0	1	1	1	1	0	4.1 - Loss of vision/cataract, 4.2 - Kidney disease,4.3 - Foot amputation, 4.4 - Heart Failure/Stroke, 4.5 - Poor wound healing, 4.6 - Nerve damage, 4.7 -Gum disease, 4.8 - Don't Know/Can't Say	1	1	1	1	1	1	99	1	2	2	3	3	1	2	0	4	4	1	4	2	1	1	1	3	2	2	150.6	56.3	1	3	2022-10-11 18:46:30	1	0	1	1	1	1	1	4.1 - Loss of vision/cataract, 4.2 - ಮೂತ್ರಪಿಂಡ ರೋಗ,4.3 - Foot amputation, 4.4 - Heart Failure/Stroke, 4.5 - Poor wound healing, 4.6 - Nerve damage, 4.7 -Gum disease	0
535	2022-02-19 22:43:23	1	0	1	1	1	1	1	4.1 - Loss of vision/cataract, 4.2 - Kidney disease,4.3 - Foot amputation, 4.4 - Heart Failure/Stroke, 4.5 - Poor wound healing, 4.6 - Nerve damage, 4.7 -Gum disease, 4.8 - Don't Know/Can't Say	1	1	1	1	1	0	1	1	2	3	2	2	1	2	0	4	4	1	4	2	1	1	1	3	3	2	140.2	46.3	1	3	2022-09-28 13:11:33	1	0	0	0	1	1	0	4.1 - Loss of vision/cataract, 4.2 - ಮೂತ್ರಪಿಂಡ ರೋಗ,4.3 - Foot amputation, 4.4 - Heart Failure/Stroke, 4.5 - Poor wound healing, 4.6 - Nerve damage, 4.7 -Gum disease	0
536	2022-02-19 22:47:51	1	0	1	1	1	1	0	4.1 - Loss of vision/cataract, 4.2 - Kidney disease,4.3 - Foot amputation, 4.4 - Heart Failure/Stroke, 4.5 - Poor wound healing, 4.6 - Nerve damage, 4.7 -Gum disease	1	1	1	1	1	0	1	1	3	3	2	2	1	2	0	4	4	1	4	3	1	1	1	3	3	2	150.1	53.7	1	4	2022-09-28 12:25:03	1	0	0	0	1	0	0	4.1 - Loss of vision/cataract, 4.2 - ಮೂತ್ರಪಿಂಡ ರೋಗ,4.3 - Foot amputation, 4.4 - Heart Failure/Stroke, 4.5 - Poor wound healing, 4.6 - Nerve damage, 4.7 -Gum disease	0
537	2022-02-19 22:56:10	1	0	1	1	1	1	1	4.1 - Loss of vision/cataract, 4.2 - Kidney disease,4.3 - Foot amputation, 4.4 - Heart Failure/Stroke, 4.5 - Poor wound healing, 4.6 - Nerve damage, 4.7 -Gum disease	1	1	1	1	1	0	1	1	4	2	2	3	1	2	0	4	4	1	4	2	1	1	1	3	3	2	150.2	68.4	1	3	2022-09-27 18:52:01	1	0	0	0	1	1	0	4.1 - Loss of vision/cataract, 4.2 - ಮೂತ್ರಪಿಂಡ ರೋಗ,4.3 - Foot amputation, 4.4 - Heart Failure/Stroke, 4.5 - Poor wound healing, 4.6 - Nerve damage, 4.7 -Gum disease	0
538	2022-02-19 23:00:43	1	0	1	1	1	1	1	4.1 - Loss of vision/cataract, 4.2 - Kidney disease,4.3 - Foot amputation, 4.4 - Heart Failure/Stroke, 4.5 - Poor wound healing, 4.6 - Nerve damage, 4.7 -Gum disease	1	1	1	1	1	0	1	1	2	2	2	2	1	2	0	4	4	1	4	2	1	1	1	2	2	2	140.7	39.2	1	2	2022-09-27 11:47:08	1	0	0	1	0	1	0	4.1 - Loss of vision/cataract, 4.2 - ಮೂತ್ರಪಿಂಡ ರೋಗ,4.3 - Foot amputation, 4.4 - Heart Failure/Stroke, 4.5 - Poor wound healing, 4.6 - Nerve damage, 4.7 -Gum disease	0
539	2022-02-20 07:07:39	1	0	1	1	1	1	0	4.1 - Loss of vision/cataract, 4.2 - Kidney disease,4.3 - Foot amputation, 4.4 - Heart Failure/Stroke, 4.5 - Poor wound healing, 4.6 - Nerve damage, 4.7 -Gum disease, 4.8 - Don't Know/Can't Say	1	1	1	1	1	0	1	1	2	2	2	3	1	1	0	4	4	1	4	2	1	1	1	1	3	2	150.1	39	1	4	2022-09-21 19:26:59	1	0	0	0	1	1	0	4.1 - Loss of vision/cataract, 4.2 - ಮೂತ್ರಪಿಂಡ ರೋಗ,4.3 - Foot amputation, 4.4 - Heart Failure/Stroke, 4.5 - Poor wound healing, 4.6 - Nerve damage, 4.7 -Gum disease, 4.8 - Don't Know/Can't Say	0
540	2022-02-20 07:11:53	1	0	1	1	1	1	0	4.1 - Loss of vision/cataract, 4.2 - Kidney disease,4.3 - Foot amputation, 4.4 - Heart Failure/Stroke, 4.5 - Poor wound healing, 4.6 - Nerve damage, 4.7 -Gum disease	1	1	1	1	1	0	1	1	1	1	2	2	1	2	0	4	4	1	4	2	1	1	1	1	3	2	150.2	42.7	1	4	2022-09-22 19:16:56	1	0	0	0	1	1	1	4.1 - Loss of vision/cataract, 4.2 - ಮೂತ್ರಪಿಂಡ ರೋಗ,4.3 - Foot amputation, 4.4 - Heart Failure/Stroke, 4.5 - Poor wound healing, 4.6 - Nerve damage, 4.7 -Gum disease	0
541	2022-02-20 07:14:56	1	0	1	1	1	1	0	4.1 - Loss of vision/cataract, 4.2 - Kidney disease,4.3 - Foot amputation, 4.4 - Heart Failure/Stroke, 4.5 - Poor wound healing, 4.6 - Nerve damage, 4.7 -Gum disease, 4.8 - Don't Know/Can't Say	1	1	1	1	1	0	1	1	1	2	2	3	1	3	0	4	4	1	4	2	1	1	3	3	1	1	160.2	54.2	1	4	2022-09-28 12:33:46	1	0	0	0	1	0	1	4.1 - Loss of vision/cataract, 4.2 - ಮೂತ್ರಪಿಂಡ ರೋಗ,4.3 - Foot amputation, 4.4 - Heart Failure/Stroke, 4.5 - Poor wound healing, 4.6 - Nerve damage, 4.7 -Gum disease	0
542	2022-02-20 07:18:45	0	1	1	1	1	1	0	4.1 - Loss of vision/cataract, 4.2 - Kidney disease,4.3 - Foot amputation, 4.4 - Heart Failure/Stroke, 4.5 - Poor wound healing, 4.6 - Nerve damage, 4.7 -Gum disease	1	1	1	1	1	0	1	1	1	2	2	3	1	2	0	4	4	1	4	2	1	1	1	3	2	2	140.2	45.2	1	4	2022-09-28 12:51:49	1	0	0	0	1	1	0	4.1 - Loss of vision/cataract, 4.2 - ಮೂತ್ರಪಿಂಡ ರೋಗ,4.3 - Foot amputation, 4.4 - Heart Failure/Stroke, 4.5 - Poor wound healing, 4.6 - Nerve damage, 4.7 -Gum disease	0
543	2022-02-20 07:23:48	1	0	1	1	1	1	0	4.1 - Loss of vision/cataract, 4.2 - Kidney disease,4.3 - Foot amputation, 4.4 - Heart Failure/Stroke, 4.5 - Poor wound healing, 4.6 - Nerve damage, 4.7 -Gum disease, 4.8 - Don't Know/Can't Say	1	1	1	1	1	0	1	1	4	4	3	4	1	2	1	2	3	1	1	2	1	1	1	3	2	2	150.4	48.3	1	2	2022-10-18 18:22:32	1	0	1	1	1	1	1	4.1 - Loss of vision/cataract, 4.2 - ಮೂತ್ರಪಿಂಡ ರೋಗ,4.3 - Foot amputation, 4.4 - Heart Failure/Stroke, 4.5 - Poor wound healing, 4.6 - Nerve damage, 4.7 -Gum disease	0
544	2022-02-20 07:28:32	1	0	1	1	1	1	0	4.1 - Loss of vision/cataract, 4.2 - Kidney disease,4.3 - Foot amputation, 4.4 - Heart Failure/Stroke, 4.5 - Poor wound healing, 4.6 - Nerve damage, 4.7 -Gum disease	1	1	1	1	1	0	1	1	2	2	2	2	1	3	0	4	3	1	4	2	1	1	1	3	2	2	150.4	57.8	1	4	2022-09-28 12:56:24	1	0	0	0	1	1	0	4.1 - Loss of vision/cataract, 4.2 - ಮೂತ್ರಪಿಂಡ ರೋಗ,4.3 - Foot amputation, 4.4 - Heart Failure/Stroke, 4.5 - Poor wound healing, 4.6 - Nerve damage, 4.7 -Gum disease	0
545	2022-02-20 07:34:59	1	0	1	1	1	1	0	4.1 - Loss of vision/cataract, 4.2 - Kidney disease,4.3 - Foot amputation, 4.4 - Heart Failure/Stroke, 4.5 - Poor wound healing, 4.6 - Nerve damage, 4.7 -Gum disease	1	1	1	1	1	0	1	1	2	2	2	2	1	2	0	4	3	1	4	2	1	1	3	3	1	1	150.1	50.2	1	4	2022-09-22 18:46:37	1	0	0	0	1	1	0	4.1 - Loss of vision/cataract, 4.2 - ಮೂತ್ರಪಿಂಡ ರೋಗ,4.3 - Foot amputation, 4.4 - Heart Failure/Stroke, 4.5 - Poor wound healing, 4.6 - Nerve damage, 4.7 -Gum disease	0
546	2022-02-20 07:40:25	1	0	1	1	1	1	0	4.1 - Loss of vision/cataract, 4.2 - Kidney disease,4.3 - Foot amputation, 4.4 - Heart Failure/Stroke, 4.5 - Poor wound healing, 4.6 - Nerve damage, 4.7 -Gum disease	1	1	1	1	1	0	1	1	2	1	2	2	1	2	0	4	4	1	4	2	1	1	1	2	3	2	140.8	48.6	1	4	2022-09-27 19:06:29	1	0	0	0	1	1	0	4.1 - Loss of vision/cataract, 4.2 - ಮೂತ್ರಪಿಂಡ ರೋಗ,4.3 - Foot amputation, 4.4 - Heart Failure/Stroke, 4.5 - Poor wound healing, 4.6 - Nerve damage, 4.7 -Gum disease	0
547	2022-02-20 07:57:28	1	0	1	1	1	1	0	4.1 - Loss of vision/cataract, 4.2 - Kidney disease,4.3 - Foot amputation, 4.4 - Heart Failure/Stroke, 4.5 - Poor wound healing, 4.6 - Nerve damage, 4.7 -Gum disease	1	1	1	1	1	0	1	1	3	2	2	2	1	2	0	4	4	1	4	2	1	1	1	3	2	2	140.3	45.2	1	4	2022-10-11 19:02:32	1	0	1	1	1	1	1	4.1 - Loss of vision/cataract, 4.2 - ಮೂತ್ರಪಿಂಡ ರೋಗ,4.3 - Foot amputation, 4.4 - Heart Failure/Stroke, 4.5 - Poor wound healing, 4.6 - Nerve damage, 4.7 -Gum disease	0
548	2022-02-20 08:14:27	1	0	1	1	1	1	0	4.1 - Loss of vision/cataract, 4.2 - Kidney disease,4.3 - Foot amputation, 4.4 - Heart Failure/Stroke, 4.5 - Poor wound healing, 4.6 - Nerve damage, 4.7 -Gum disease	1	1	1	1	99	0	1	1	2	2	2	2	1	2	0	4	4	1	1	2	1	1	1	3	1	2	140.3	48.2	1	1	2022-10-11 19:12:31	1	0	1	1	1	1	1	4.1 - Loss of vision/cataract, 4.2 - ಮೂತ್ರಪಿಂಡ ರೋಗ,4.3 - Foot amputation, 4.4 - Heart Failure/Stroke, 4.5 - Poor wound healing, 4.6 - Nerve damage, 4.7 -Gum disease	0
549	2022-02-20 08:23:52	1	0	1	1	1	1	0	4.1 - Loss of vision/cataract, 4.2 - Kidney disease,4.3 - Foot amputation, 4.4 - Heart Failure/Stroke, 4.5 - Poor wound healing, 4.6 - Nerve damage, 4.7 -Gum disease	1	1	1	1	1	0	1	1	2	2	2	2	1	2	0	4	4	1	4	2	1	1	3	3	2	1	150.2	50.2	1	2	2022-09-21 19:12:36	1	1	0	0	1	1	1	4.1 - Loss of vision/cataract, 4.2 - ಮೂತ್ರಪಿಂಡ ರೋಗ,4.3 - Foot amputation, 4.4 - Heart Failure/Stroke, 4.5 - Poor wound healing, 4.6 - Nerve damage, 4.7 -Gum disease, 4.8 - Don't Know/Can't Say	0
550	2022-02-20 08:29:03	1	0	1	1	1	1	0	4.1 - Loss of vision/cataract, 4.2 - Kidney disease,4.3 - Foot amputation, 4.4 - Heart Failure/Stroke, 4.5 - Poor wound healing, 4.6 - Nerve damage, 4.7 -Gum disease	1	1	1	1	1	0	1	1	2	1	2	3	1	2	0	4	4	1	4	2	1	1	1	3	3	2	140.3	46.1	1	1	2022-09-27 11:56:03	1	0	0	0	0	1	0	4.1 - Loss of vision/cataract, 4.2 - ಮೂತ್ರಪಿಂಡ ರೋಗ,4.3 - Foot amputation, 4.4 - Heart Failure/Stroke, 4.5 - Poor wound healing, 4.6 - Nerve damage, 4.7 -Gum disease	0
551	2022-02-20 09:20:43	1	1	0	0	1	1	0	4.1 - Loss of vision/cataract, 4.2 - Kidney disease, 4.4 - Heart Failure/Stroke	0	0	1	0	0	0	1	1	2	4	4	4	1	2	0	1	3	1	4	2	1	2	1	1	1	1	5.3	44.5	1	1	2022-09-23 10:37:02	1	1	1	1	0	1	1	4.1 - Loss of vision/cataract,4.3 - Foot amputation, 4.5 - Poor wound healing, 4.6 - Nerve damage, 4.7 -Gum disease, 4.8 - Don't Know/Can't Say	0
552	2022-02-20 09:20:43	1	1	0	0	1	1	0	4.1 - Loss of vision/cataract, 4.2 - Kidney disease, 4.4 - Heart Failure/Stroke	0	0	1	0	0	0	1	1	2	4	4	4	1	2	0	1	3	1	4	2	1	2	1	1	1	1	5.3	44.5	1	1	2022-09-24 18:09:49	1	1	1	0	1	1	0	4.1 - Loss of vision/cataract, 4.2 - ಮೂತ್ರಪಿಂಡ ರೋಗ, 4.5 - Poor wound healing	0
553	2022-02-20 10:27:26	1	1	1	1	1	1	1	4.1 - Loss of vision/cataract,4.3 - Foot amputation, 4.4 - Heart Failure/Stroke, 4.5 - Poor wound healing	0	0	1	0	1	1	0	1	4	2	3	4	1	4	1	1	3	2	1	2	2	1	1	2	1	2	158	75.5	1	2	2022-09-27 20:41:06	1	1	1	0	1	0	1	4.1 - Loss of vision/cataract, 4.4 - Heart Failure/Stroke, 4.5 - Poor wound healing, 4.7 -Gum disease	0
554	2022-02-20 10:31:08	1	0	0	0	0	1	0	4.1 - Loss of vision/cataract,4.3 - Foot amputation, 4.5 - Poor wound healing, 4.7 -Gum disease	0	1	0	1	0	1	0	1	2	2	3	4	1	1	1	2	1	1	2	1	1	2	1	1	1	1	150	37.2	0	1	2022-10-10 19:54:00	1	0	1	0	1	1	1	4.1 - Loss of vision/cataract,4.3 - Foot amputation, 4.4 - Heart Failure/Stroke, 4.5 - Poor wound healing	0
555	2022-02-20 10:32:22	0	1	0	0	0	0	0	4.1 - Loss of vision/cataract, 4.2 - Kidney disease,4.3 - Foot amputation, 4.4 - Heart Failure/Stroke, 4.5 - Poor wound healing, 4.6 - Nerve damage, 4.7 -Gum disease, 4.8 - Don't Know/Can't Say	1	99	1	99	99	99	1	1	1	3	3	5	0	2	0	4	2	3	4	2	1	3	2	2	4	1	180.2	64	0	2	2022-10-12 17:18:49	0	0	0	0	0	0	0	4.8 - Don't Know/Can't Say	0
556	2022-02-20 10:32:22	0	1	0	0	0	0	0	4.1 - Loss of vision/cataract, 4.2 - Kidney disease,4.3 - Foot amputation, 4.4 - Heart Failure/Stroke, 4.5 - Poor wound healing, 4.6 - Nerve damage, 4.7 -Gum disease, 4.8 - Don't Know/Can't Say	1	99	1	99	99	99	1	1	1	3	3	5	0	2	0	4	2	3	4	2	1	3	2	2	4	1	180.2	64	0	2	2022-10-17 21:06:43	1	0	1	1	1	1	1	4.1 - Loss of vision/cataract, 4.2 - ಮೂತ್ರಪಿಂಡ ರೋಗ,4.3 - Foot amputation, 4.4 - Heart Failure/Stroke, 4.5 - Poor wound healing, 4.7 -Gum disease, 4.8 - Don't Know/Can't Say	0
557	2022-02-20 11:07:59	1	0	0	1	1	0	1	4.1 - Loss of vision/cataract, 4.7 -Gum disease	0	0	1	1	0	0	1	1	2	1	1	2	1	1	0	1	3	1	4	1	2	1	2	1	2	2	150	48.5	1	3	2022-09-26 15:52:37	1	1	1	0	1	0	1	4.1 - Loss of vision/cataract,4.3 - Foot amputation, 4.4 - Heart Failure/Stroke, 4.6 - Nerve damage	0
558	2022-02-20 11:11:18	1	0	1	1	0	1	1	4.3 - Foot amputation, 4.5 - Poor wound healing	0	0	1	0	0	0	0	3	2	2	3	4	1	2	0	2	3	1	4	1	1	1	1	1	2	2	144	50.6	0	4	2022-09-26 16:13:06	1	1	1	1	1	0	1	4.1 - Loss of vision/cataract, 4.4 - Heart Failure/Stroke, 4.7 -Gum disease	0
559	2022-02-20 11:14:42	1	0	0	1	0	0	1	4.1 - Loss of vision/cataract, 4.4 - Heart Failure/Stroke, 4.7 -Gum disease	1	0	0	1	0	0	0	1	4	2	1	3	1	3	0	1	2	1	2	1	2	1	1	1	2	2	151	39.2	1	2	2022-09-24 17:40:35	1	1	1	0	1	1	1	4.1 - Loss of vision/cataract, 4.4 - Heart Failure/Stroke, 4.5 - Poor wound healing, 4.7 -Gum disease	0
560	2022-02-20 11:24:20	1	1	0	0	0	0	0	4.8 - Don't Know/Can't Say	1	99	1	1	1	1	1	1	1	1	3	1	0	1	0	2	1	1	1	2	1	1	1	3	1	2	150	48	0	1	2022-09-24 16:35:06	1	1	1	1	0	1	1	4.1 - Loss of vision/cataract, 4.2 - ಮೂತ್ರಪಿಂಡ ರೋಗ, 4.4 - Heart Failure/Stroke, 4.5 - Poor wound healing, 4.7 -Gum disease, 4.8 - Don't Know/Can't Say	0
561	2022-02-20 11:26:20	1	0	0	0	1	1	1	4.1 - Loss of vision/cataract, 4.2 - Kidney disease, 4.4 - Heart Failure/Stroke	0	0	1	0	0	0	0	1	2	1	1	2	1	3	0	2	1	1	3	1	1	2	1	1	1	2	150	35	0	2	2022-09-28 07:10:58	1	0	1	1	0	1	1	4.1 - Loss of vision/cataract, 4.2 - ಮೂತ್ರಪಿಂಡ ರೋಗ, 4.4 - Heart Failure/Stroke, 4.6 - Nerve damage	0
562	2022-02-20 11:33:49	0	0	0	0	0	0	0	4.8 - Don't Know/Can't Say	1	99	1	1	1	99	99	2	1	3	2	2	0	1	1	2	2	1	1	1	1	1	1	3	3	1	160.6	70	1	3	2022-10-12 13:00:43	1	0	1	1	1	1	1	4.1 - Loss of vision/cataract, 4.2 - ಮೂತ್ರಪಿಂಡ ರೋಗ,4.3 - Foot amputation, 4.4 - Heart Failure/Stroke, 4.5 - Poor wound healing, 4.6 - Nerve damage, 4.7 -Gum disease, 4.8 - Don't Know/Can't Say	0
563	2022-02-20 12:52:37	1	1	1	0	1	1	1	4.1 - Loss of vision/cataract,4.3 - Foot amputation, 4.5 - Poor wound healing, 4.7 -Gum disease	0	1	0	0	0	0	0	1	3	2	3	4	1	1	1	2	1	1	3	1	1	1	1	1	1	2	150	42.4	0	2	2022-09-26 17:15:56	1	0	1	0	1	1	1	4.1 - Loss of vision/cataract,4.3 - Foot amputation, 4.5 - Poor wound healing, 4.6 - Nerve damage	0
564	2022-02-20 12:55:19	1	0	1	0	0	0	0	4.1 - Loss of vision/cataract, 4.7 -Gum disease	1	0	0	1	1	1	1	3	2	4	2	4	1	1	0	2	2	1	4	2	2	1	1	1	1	2	152	41.9	0	2	2022-09-26 16:56:02	1	1	1	0	1	0	1	4.1 - Loss of vision/cataract, 4.5 - Poor wound healing, 4.6 - Nerve damage, 4.7 -Gum disease	0
565	2022-02-20 13:19:31	0	0	0	0	0	0	0	4.3 - Foot amputation, 4.5 - Poor wound healing, 4.8 - Don't Know/Can't Say	99	0	0	99	1	99	99	2	2	2	2	1	1	2	1	3	4	2	1	2	1	1	1	2	3	2	4.7	66.2	1	2	2022-09-22 20:33:54	1	0	1	0	0	0	1	4.1 - Loss of vision/cataract, 4.2 - ಮೂತ್ರಪಿಂಡ ರೋಗ,4.3 - Foot amputation	0
566	2022-02-20 13:57:15	1	0	0	0	0	0	0	4.1 - Loss of vision/cataract, 4.2 - Kidney disease,4.3 - Foot amputation, 4.4 - Heart Failure/Stroke, 4.5 - Poor wound healing, 4.6 - Nerve damage, 4.7 -Gum disease	0	0	1	1	1	1	1	3	3	2	3	2	1	1	1	1	3	1	3	3	2	1	3	3	4	1	5.67	64.4	1	1	2022-10-18 20:22:26	1	0	1	0	1	0	1	4.1 - Loss of vision/cataract, 4.2 - ಮೂತ್ರಪಿಂಡ ರೋಗ,4.3 - Foot amputation	1
567	2022-02-20 14:22:08	1	0	1	1	1	1	0	4.2 - Kidney disease,4.3 - Foot amputation, 4.4 - Heart Failure/Stroke, 4.5 - Poor wound healing	0	0	1	1	1	1	0	1	1	1	2	2	1	2	1	1	2	4	3	2	1	1	2	3	1	2	5.2	42	1	5	2022-10-17 18:19:57	1	0	1	0	0	0	1	4.1 - Loss of vision/cataract,4.3 - Foot amputation, 4.5 - Poor wound healing	1
568	2022-02-20 14:22:53	1	0	0	0	0	0	1	4.8 - Don't Know/Can't Say	0	1	1	0	0	1	0	1	4	4	1	4	1	2	1	2	1	1	3	1	2	1	1	1	2	1	15.2	63	1	2	2022-09-24 11:07:01	1	0	0	1	1	1	0	4.2 - ಮೂತ್ರಪಿಂಡ ರೋಗ, 4.4 - Heart Failure/Stroke, 4.6 - Nerve damage	99
569	2022-02-20 15:12:39	1	0	1	0	0	0	0	4.2 - Kidney disease,4.3 - Foot amputation, 4.4 - Heart Failure/Stroke, 4.5 - Poor wound healing, 4.6 - Nerve damage	1	0	1	0	1	99	99	3	2	2	3	2	1	2	1	1	4	2	2	3	2	1	1	3	3	2	5.61	67.6	0	4	2022-10-17 18:11:16	1	0	1	0	0	1	0	4.1 - Loss of vision/cataract,4.3 - Foot amputation, 4.5 - Poor wound healing	0
570	2022-02-20 15:16:40	1	0	1	1	1	1	0	4.1 - Loss of vision/cataract, 4.2 - Kidney disease,4.3 - Foot amputation, 4.4 - Heart Failure/Stroke, 4.5 - Poor wound healing, 4.6 - Nerve damage, 4.7 -Gum disease	1	1	1	1	1	0	1	1	2	2	2	4	1	2	0	4	4	1	4	3	1	1	3	3	2	1	150.1	52.1	1	1	2022-09-27 11:23:19	1	0	0	0	0	1	0	4.1 - Loss of vision/cataract, 4.2 - ಮೂತ್ರಪಿಂಡ ರೋಗ,4.3 - Foot amputation, 4.4 - Heart Failure/Stroke, 4.5 - Poor wound healing, 4.6 - Nerve damage, 4.7 -Gum disease	0
571	2022-02-20 15:21:03	1	0	1	1	1	1	0	4.1 - Loss of vision/cataract, 4.2 - Kidney disease,4.3 - Foot amputation, 4.4 - Heart Failure/Stroke, 4.5 - Poor wound healing, 4.6 - Nerve damage, 4.7 -Gum disease	1	1	1	1	1	0	1	1	2	2	2	2	1	2	0	4	4	1	4	3	1	3	1	3	3	1	150.6	57.1	1	3	2022-10-11 12:12:15	0	0	1	0	0	0	0	4.1 - Loss of vision/cataract, 4.2 - ಮೂತ್ರಪಿಂಡ ರೋಗ,4.3 - Foot amputation, 4.4 - Heart Failure/Stroke, 4.5 - Poor wound healing, 4.6 - Nerve damage, 4.7 -Gum disease, 4.8 - Don't Know/Can't Say	1
572	2022-02-20 15:24:48	1	0	1	1	1	1	0	4.1 - Loss of vision/cataract, 4.2 - Kidney disease,4.3 - Foot amputation, 4.4 - Heart Failure/Stroke, 4.5 - Poor wound healing, 4.6 - Nerve damage, 4.7 -Gum disease	1	1	1	1	1	0	1	1	2	2	2	2	1	3	0	4	4	1	4	3	1	3	3	3	2	1	140.1	50.3	1	2	2022-10-25 13:54:05	1	0	1	0	1	0	1	4.1 - Loss of vision/cataract, 4.2 - ಮೂತ್ರಪಿಂಡ ರೋಗ,4.3 - Foot amputation, 4.5 - Poor wound healing	0
573	2022-02-20 15:31:57	1	0	1	1	1	1	0	4.1 - Loss of vision/cataract, 4.2 - Kidney disease,4.3 - Foot amputation, 4.4 - Heart Failure/Stroke, 4.5 - Poor wound healing, 4.6 - Nerve damage, 4.7 -Gum disease	1	1	1	1	1	0	1	1	2	4	2	2	1	2	0	4	4	1	4	2	1	1	3	2	3	1	140.6	58.4	1	4	2022-10-11 12:41:12	0	0	1	1	1	1	1	4.1 - Loss of vision/cataract, 4.2 - ಮೂತ್ರಪಿಂಡ ರೋಗ,4.3 - Foot amputation, 4.4 - Heart Failure/Stroke, 4.5 - Poor wound healing, 4.6 - Nerve damage, 4.7 -Gum disease, 4.8 - Don't Know/Can't Say	0
574	2022-02-20 15:40:25	1	0	1	1	1	1	0	4.1 - Loss of vision/cataract, 4.2 - Kidney disease,4.3 - Foot amputation, 4.4 - Heart Failure/Stroke, 4.5 - Poor wound healing, 4.6 - Nerve damage, 4.7 -Gum disease	1	1	1	1	1	0	1	1	2	2	2	2	1	2	0	4	4	1	4	2	1	1	3	3	3	1	160.3	63.4	1	4	2022-10-11 12:48:47	1	0	1	1	1	1	1	4.1 - Loss of vision/cataract, 4.2 - ಮೂತ್ರಪಿಂಡ ರೋಗ,4.3 - Foot amputation, 4.4 - Heart Failure/Stroke, 4.5 - Poor wound healing, 4.6 - Nerve damage, 4.7 -Gum disease, 4.8 - Don't Know/Can't Say	0
575	2022-02-20 15:43:49	1	0	1	1	1	1	0	4.1 - Loss of vision/cataract, 4.2 - Kidney disease,4.3 - Foot amputation, 4.4 - Heart Failure/Stroke, 4.5 - Poor wound healing, 4.6 - Nerve damage, 4.7 -Gum disease	1	1	1	1	1	0	1	1	2	2	2	1	1	1	0	4	4	1	4	2	1	3	1	3	3	1	150.2	55.2	1	5	2022-10-11 19:08:27	1	1	1	1	1	1	1	4.1 - Loss of vision/cataract, 4.2 - ಮೂತ್ರಪಿಂಡ ರೋಗ,4.3 - Foot amputation, 4.4 - Heart Failure/Stroke, 4.5 - Poor wound healing, 4.6 - Nerve damage, 4.7 -Gum disease, 4.8 - Don't Know/Can't Say	0
576	2022-02-20 15:51:13	1	0	1	1	1	1	0	4.1 - Loss of vision/cataract, 4.2 - Kidney disease,4.3 - Foot amputation, 4.4 - Heart Failure/Stroke, 4.5 - Poor wound healing, 4.6 - Nerve damage, 4.7 -Gum disease	1	1	1	1	1	0	1	1	2	2	2	3	1	2	0	4	4	1	4	3	1	1	3	2	2	1	140.2	54.3	1	4	2022-10-11 12:29:59	0	0	1	1	1	1	1	4.1 - Loss of vision/cataract, 4.2 - ಮೂತ್ರಪಿಂಡ ರೋಗ,4.3 - Foot amputation, 4.4 - Heart Failure/Stroke, 4.5 - Poor wound healing, 4.6 - Nerve damage, 4.7 -Gum disease, 4.8 - Don't Know/Can't Say	1
577	2022-02-20 15:53:17	0	0	0	0	0	0	0	4.8 - Don't Know/Can't Say	99	99	99	99	99	99	99	1	1	1	2	1	1	1	0	4	4	1	4	3	3	3	3	2	3	2	4.56	54	1	4	2022-10-18 21:38:13	1	0	0	1	0	1	0	4.1 - Loss of vision/cataract, 4.2 - ಮೂತ್ರಪಿಂಡ ರೋಗ,4.3 - Foot amputation	0
578	2022-02-20 15:53:17	0	0	0	0	0	0	0	4.8 - Don't Know/Can't Say	99	99	99	99	99	99	99	1	1	1	2	1	1	1	0	4	4	1	4	3	3	3	3	2	3	2	4.56	54	1	4	2022-10-22 11:40:07	1	1	1	1	0	0	1	4.1 - Loss of vision/cataract, 4.2 - ಮೂತ್ರಪಿಂಡ ರೋಗ, 4.4 - Heart Failure/Stroke	0
579	2022-02-20 15:58:37	0	0	1	0	0	0	1	4.8 - Don't Know/Can't Say	1	0	99	0	1	1	1	1	2	3	3	2	0	3	0	4	4	1	4	3	1	1	1	3	3	2	4.58	41.6	1	4	2022-10-17 12:56:45	1	0	1	0	0	1	1	4.1 - Loss of vision/cataract, 4.2 - ಮೂತ್ರಪಿಂಡ ರೋಗ,4.3 - Foot amputation	1
580	2022-02-20 15:58:37	0	0	1	0	0	0	1	4.8 - Don't Know/Can't Say	1	0	99	0	1	1	1	1	2	3	3	2	0	3	0	4	4	1	4	3	1	1	1	3	3	2	4.58	41.6	1	4	2022-10-22 09:38:47	1	0	1	0	1	0	1	4.1 - Loss of vision/cataract, 4.2 - ಮೂತ್ರಪಿಂಡ ರೋಗ,4.3 - Foot amputation	1
581	2022-02-20 16:00:42	1	0	1	1	1	1	0	4.1 - Loss of vision/cataract, 4.2 - Kidney disease,4.3 - Foot amputation, 4.4 - Heart Failure/Stroke, 4.5 - Poor wound healing, 4.6 - Nerve damage, 4.7 -Gum disease	1	1	1	1	1	0	1	1	2	2	2	2	1	2	0	4	4	1	4	2	1	1	1	3	2	2	140.3	52.1	1	3	2022-09-27 11:18:46	1	0	0	0	1	1	0	4.1 - Loss of vision/cataract, 4.2 - ಮೂತ್ರಪಿಂಡ ರೋಗ,4.3 - Foot amputation, 4.4 - Heart Failure/Stroke, 4.5 - Poor wound healing, 4.6 - Nerve damage, 4.7 -Gum disease	0
582	2022-02-20 16:04:50	1	0	1	1	1	1	0	4.1 - Loss of vision/cataract, 4.2 - Kidney disease,4.3 - Foot amputation, 4.4 - Heart Failure/Stroke, 4.5 - Poor wound healing, 4.6 - Nerve damage, 4.7 -Gum disease	1	1	1	1	1	1	1	1	2	2	2	1	1	2	0	4	3	1	4	3	1	1	1	2	2	2	140.5	49.3	1	4	2022-10-25 13:57:57	1	0	1	0	1	0	1	4.1 - Loss of vision/cataract, 4.2 - ಮೂತ್ರಪಿಂಡ ರೋಗ,4.3 - Foot amputation	0
583	2022-02-20 16:17:06	1	0	1	1	1	1	0	4.1 - Loss of vision/cataract, 4.2 - Kidney disease,4.3 - Foot amputation, 4.4 - Heart Failure/Stroke, 4.5 - Poor wound healing, 4.6 - Nerve damage, 4.7 -Gum disease	1	1	1	1	1	0	1	1	1	2	2	2	1	1	0	4	4	1	4	3	1	1	1	3	3	2	150.2	50.3	1	4	2022-09-22 18:52:34	1	1	0	0	0	1	0	4.1 - Loss of vision/cataract, 4.2 - ಮೂತ್ರಪಿಂಡ ರೋಗ,4.3 - Foot amputation, 4.4 - Heart Failure/Stroke, 4.5 - Poor wound healing, 4.6 - Nerve damage, 4.7 -Gum disease	0
584	2022-02-20 16:30:37	1	0	1	1	1	1	0	4.1 - Loss of vision/cataract, 4.2 - Kidney disease,4.3 - Foot amputation, 4.4 - Heart Failure/Stroke, 4.5 - Poor wound healing, 4.6 - Nerve damage, 4.7 -Gum disease	1	1	1	1	1	0	1	1	2	2	2	2	1	2	0	4	4	1	4	2	1	1	1	3	2	1	140.3	50.4	1	4	2022-10-11 12:15:50	0	0	1	0	1	1	1	4.1 - Loss of vision/cataract, 4.2 - ಮೂತ್ರಪಿಂಡ ರೋಗ,4.3 - Foot amputation, 4.4 - Heart Failure/Stroke, 4.5 - Poor wound healing, 4.6 - Nerve damage, 4.7 -Gum disease	1
585	2022-02-20 16:36:36	1	0	1	1	1	1	0	4.1 - Loss of vision/cataract, 4.2 - Kidney disease,4.3 - Foot amputation, 4.4 - Heart Failure/Stroke, 4.5 - Poor wound healing, 4.6 - Nerve damage, 4.7 -Gum disease	1	1	1	1	1	0	1	1	2	2	2	2	1	2	0	4	4	1	4	3	1	1	2	1	3	2	140.2	50.3	1	4	2022-09-21 19:47:13	1	0	0	0	1	0	0	4.1 - Loss of vision/cataract, 4.2 - ಮೂತ್ರಪಿಂಡ ರೋಗ,4.3 - Foot amputation, 4.4 - Heart Failure/Stroke, 4.5 - Poor wound healing, 4.6 - Nerve damage, 4.7 -Gum disease	0
586	2022-02-20 16:53:16	1	0	1	1	1	1	0	4.1 - Loss of vision/cataract, 4.2 - Kidney disease,4.3 - Foot amputation, 4.4 - Heart Failure/Stroke, 4.5 - Poor wound healing, 4.6 - Nerve damage, 4.7 -Gum disease	1	1	1	1	1	0	1	1	2	3	2	3	1	2	0	4	4	1	4	3	1	1	1	3	3	1	140.3	54.2	1	4	2022-10-11 12:37:07	0	0	1	1	1	1	1	4.1 - Loss of vision/cataract, 4.2 - ಮೂತ್ರಪಿಂಡ ರೋಗ,4.3 - Foot amputation, 4.4 - Heart Failure/Stroke, 4.5 - Poor wound healing, 4.6 - Nerve damage, 4.7 -Gum disease, 4.8 - Don't Know/Can't Say	0
587	2022-02-20 17:13:50	1	0	1	1	1	1	0	4.1 - Loss of vision/cataract, 4.2 - Kidney disease,4.3 - Foot amputation, 4.4 - Heart Failure/Stroke, 4.5 - Poor wound healing, 4.6 - Nerve damage, 4.7 -Gum disease	1	1	1	1	1	0	1	1	2	2	3	3	1	3	0	4	4	1	4	3	1	1	1	3	2	2	140.1	50.6	1	4	2022-09-27 11:32:47	1	0	0	0	0	1	0	4.1 - Loss of vision/cataract, 4.2 - ಮೂತ್ರಪಿಂಡ ರೋಗ,4.3 - Foot amputation, 4.4 - Heart Failure/Stroke, 4.5 - Poor wound healing, 4.6 - Nerve damage, 4.7 -Gum disease	0
588	2022-02-20 17:16:49	1	0	1	1	1	1	0	4.1 - Loss of vision/cataract, 4.2 - Kidney disease,4.3 - Foot amputation, 4.4 - Heart Failure/Stroke, 4.5 - Poor wound healing, 4.6 - Nerve damage, 4.7 -Gum disease	1	1	1	1	1	0	1	1	2	2	2	4	1	3	0	4	4	1	4	1	1	1	3	3	2	1	160.3	57.3	1	4	2022-10-18 18:27:31	1	0	1	1	1	1	1	4.1 - Loss of vision/cataract, 4.2 - ಮೂತ್ರಪಿಂಡ ರೋಗ,4.3 - Foot amputation, 4.4 - Heart Failure/Stroke, 4.5 - Poor wound healing, 4.6 - Nerve damage, 4.7 -Gum disease	0
589	2022-02-20 17:20:51	1	0	1	1	1	1	0	4.1 - Loss of vision/cataract, 4.2 - Kidney disease,4.3 - Foot amputation, 4.4 - Heart Failure/Stroke, 4.5 - Poor wound healing, 4.6 - Nerve damage, 4.7 -Gum disease	1	1	1	1	1	0	0	1	2	2	2	3	1	1	0	4	4	1	4	3	1	1	1	3	3	2	140.3	45.1	1	1	2022-09-27 18:57:53	1	0	0	0	1	1	0	4.1 - Loss of vision/cataract, 4.2 - ಮೂತ್ರಪಿಂಡ ರೋಗ,4.3 - Foot amputation, 4.4 - Heart Failure/Stroke, 4.5 - Poor wound healing, 4.6 - Nerve damage, 4.7 -Gum disease	0
590	2022-02-20 17:37:18	1	0	1	1	1	1	0	4.1 - Loss of vision/cataract, 4.2 - Kidney disease,4.3 - Foot amputation, 4.4 - Heart Failure/Stroke, 4.5 - Poor wound healing, 4.6 - Nerve damage, 4.7 -Gum disease, 4.8 - Don't Know/Can't Say	1	1	1	1	1	0	1	1	2	2	2	3	1	2	1	4	4	1	4	3	1	1	3	3	2	1	150.2	59.3	1	5	2022-10-17 19:17:24	1	1	1	1	1	1	1	4.1 - Loss of vision/cataract, 4.2 - ಮೂತ್ರಪಿಂಡ ರೋಗ,4.3 - Foot amputation, 4.4 - Heart Failure/Stroke, 4.5 - Poor wound healing, 4.6 - Nerve damage, 4.7 -Gum disease, 4.8 - Don't Know/Can't Say	0
591	2022-02-20 17:57:59	1	0	1	0	1	0	0	4.1 - Loss of vision/cataract, 4.2 - Kidney disease,4.3 - Foot amputation, 4.5 - Poor wound healing, 4.8 - Don't Know/Can't Say	1	99	1	99	1	99	99	1	1	1	3	5	0	1	1	3	2	1	1	2	1	1	1	1	3	1	150.5	79	1	2	2022-09-14 21:32:06	1	1	1	1	1	1	1	4.1 - Loss of vision/cataract, 4.2 - ಮೂತ್ರಪಿಂಡ ರೋಗ,4.3 - Foot amputation, 4.4 - Heart Failure/Stroke, 4.5 - Poor wound healing, gottil ri	0
592	2022-02-20 18:05:10	0	0	0	0	1	0	0	4.2 - Kidney disease, 4.5 - Poor wound healing, 4.8 - Don't Know/Can't Say	99	1	1	99	99	99	99	1	2	1	2	3	1	1	0	4	4	1	1	2	1	1	3	3	3	2	147	49.1	1	4	2022-09-24 14:04:19	1	1	1	1	0	1	1	4.1 - Loss of vision/cataract, 4.2 - ಮೂತ್ರಪಿಂಡ ರೋಗ,4.3 - Foot amputation, 4.4 - Heart Failure/Stroke, 4.5 - Poor wound healing, 4.6 - Nerve damage, 4.7 -Gum disease, 4.8 - Don't Know/Can't Say	0
593	2022-02-20 18:16:16	1	0	1	1	1	1	1	4.2 - Kidney disease,4.3 - Foot amputation, 4.4 - Heart Failure/Stroke, 4.7 -Gum disease	1	0	0	0	0	1	99	1	1	2	3	1	1	1	1	1	1	1	3	2	1	1	1	3	3	1	160.3	56.1	1	3	2022-09-30 21:18:15	1	1	1	1	1	1	1	4.1 - Loss of vision/cataract, 4.2 - ಮೂತ್ರಪಿಂಡ ರೋಗ,4.3 - Foot amputation, 4.4 - Heart Failure/Stroke, 4.5 - Poor wound healing, 4.6 - Nerve damage, 4.7 -Gum disease, 4.8 - Don't Know/Can't Say	0
594	2022-02-20 19:26:37	1	0	0	0	0	0	0	4.1 - Loss of vision/cataract, 4.2 - Kidney disease,4.3 - Foot amputation, 4.5 - Poor wound healing, 4.6 - Nerve damage, 4.7 -Gum disease	1	99	99	99	99	99	99	2	2	2	2	2	0	1	1	4	4	2	2	1	1	1	1	1	1	1	5.2	34.4	0	1	2022-10-18 18:25:36	1	0	1	0	1	1	0	4.1 - Loss of vision/cataract, 4.2 - ಮೂತ್ರಪಿಂಡ ರೋಗ,4.3 - Foot amputation	0
595	2022-02-24 04:58:05	1	0	0	0	0	0	0	4.8 - Don't Know/Can't Say	1	99	0	99	0	0	99	2	2	2	2	2	0	2	0	4	4	2	4	1	1	1	1	1	1	1	5.2	43.7	0	2	2022-10-18 18:25:36	1	0	1	0	1	1	0	4.1 - Loss of vision/cataract, 4.2 - ಮೂತ್ರಪಿಂಡ ರೋಗ,4.3 - Foot amputation	0
596	2022-02-20 19:30:53	1	0	0	0	0	0	0	4.1 - Loss of vision/cataract, 4.2 - Kidney disease,4.3 - Foot amputation, 4.4 - Heart Failure/Stroke, 4.7 -Gum disease	1	99	99	99	0	99	99	2	2	2	2	2	0	1	1	4	3	2	1	1	1	1	1	1	2	2	4.2	43.7	0	1	2022-09-29 18:23:59	1	0	0	1	1	0	1	4.1 - Loss of vision/cataract, 4.2 - ಮೂತ್ರಪಿಂಡ ರೋಗ,4.3 - Foot amputation, 4.4 - Heart Failure/Stroke	0
597	2022-02-20 19:35:37	1	0	0	0	0	0	0	4.1 - Loss of vision/cataract, 4.2 - Kidney disease,4.3 - Foot amputation, 4.4 - Heart Failure/Stroke, 4.6 - Nerve damage, 4.7 -Gum disease	1	99	99	99	99	99	99	2	2	2	2	2	1	1	1	4	4	2	4	1	1	1	1	1	2	1	5.4	41.8	1	3	2022-09-29 17:23:11	1	0	1	1	0	0	0	4.3 - Foot amputation, 4.4 - Heart Failure/Stroke, 4.7 -Gum disease	1
598	2022-02-24 17:01:15	1	0	0	0	0	0	0	4.5 - Poor wound healing, 4.6 - Nerve damage, 4.7 -Gum disease	1	99	0	99	99	99	99	1	2	2	2	2	0	2	0	4	4	2	2	1	1	1	1	2	2	1	5.6	44.6	1	2	2022-09-29 17:23:11	1	0	1	1	0	0	0	4.3 - Foot amputation, 4.4 - Heart Failure/Stroke, 4.7 -Gum disease	1
599	2022-02-20 19:40:41	1	0	0	0	0	0	0	4.1 - Loss of vision/cataract,4.3 - Foot amputation, 4.4 - Heart Failure/Stroke, 4.5 - Poor wound healing	1	0	99	1	99	99	99	2	2	2	2	2	1	1	1	4	3	2	2	1	1	1	1	1	1	1	5.6	45.5	0	1	2022-09-29 18:05:21	1	0	0	0	1	1	0	4.1 - Loss of vision/cataract, 4.2 - ಮೂತ್ರಪಿಂಡ ರೋಗ,4.3 - Foot amputation, 4.4 - Heart Failure/Stroke	0
600	2022-02-24 16:58:03	1	0	0	0	0	0	0	4.8 - Don't Know/Can't Say	1	99	0	99	99	99	0	2	2	2	2	2	0	2	0	4	4	4	4	1	1	1	1	1	1	1	5.3	54.7	0	4	2022-09-29 18:05:21	1	0	0	0	1	1	0	4.1 - Loss of vision/cataract, 4.2 - ಮೂತ್ರಪಿಂಡ ರೋಗ,4.3 - Foot amputation, 4.4 - Heart Failure/Stroke	0
601	2022-02-20 19:45:12	1	0	0	0	0	0	0	4.1 - Loss of vision/cataract, 4.2 - Kidney disease,4.3 - Foot amputation, 4.4 - Heart Failure/Stroke, 4.6 - Nerve damage, 4.7 -Gum disease	1	99	99	99	1	99	0	2	2	2	2	2	1	2	1	4	4	2	2	1	1	1	1	1	2	2	4.2	41.8	0	4	2022-10-18 18:32:18	1	0	0	1	0	0	1	4.1 - Loss of vision/cataract,4.3 - Foot amputation, 4.5 - Poor wound healing, 4.6 - Nerve damage	0
602	2022-02-24 16:55:08	1	0	0	0	0	0	0	4.8 - Don't Know/Can't Say	1	99	99	99	99	99	99	2	2	2	2	2	0	2	0	4	4	4	4	1	1	1	1	1	3	2	4.5	55.7	0	4	2022-10-18 18:32:18	1	0	0	1	0	0	1	4.1 - Loss of vision/cataract,4.3 - Foot amputation, 4.5 - Poor wound healing, 4.6 - Nerve damage	0
603	2022-02-20 19:50:38	1	0	1	1	1	1	0	4.1 - Loss of vision/cataract, 4.2 - Kidney disease,4.3 - Foot amputation, 4.4 - Heart Failure/Stroke, 4.5 - Poor wound healing, 4.6 - Nerve damage, 4.7 -Gum disease	1	1	1	1	1	0	1	1	2	2	2	2	1	3	0	4	4	1	4	3	1	1	1	3	2	2	140.4	53.3	1	1	2022-09-27 11:52:13	1	0	0	0	1	1	0	4.1 - Loss of vision/cataract, 4.2 - ಮೂತ್ರಪಿಂಡ ರೋಗ,4.3 - Foot amputation, 4.4 - Heart Failure/Stroke, 4.5 - Poor wound healing, 4.6 - Nerve damage, 4.7 -Gum disease	0
604	2022-02-20 20:04:47	1	0	0	0	0	0	0	4.1 - Loss of vision/cataract,4.3 - Foot amputation, 4.4 - Heart Failure/Stroke, 4.7 -Gum disease	1	99	0	1	99	0	99	2	2	2	2	2	0	2	1	4	4	2	2	1	1	1	1	1	1	1	5.1	49.5	0	1	2022-10-18 19:05:26	1	0	1	0	1	1	0	4.1 - Loss of vision/cataract, 4.2 - ಮೂತ್ರಪಿಂಡ ರೋಗ, 4.4 - Heart Failure/Stroke	0
605	2022-02-23 21:53:41	1	0	0	0	0	0	0	4.8 - Don't Know/Can't Say	1	0	99	0	1	99	99	2	2	2	2	2	0	2	1	4	4	2	4	1	1	1	1	1	1	1	5.3	45.7	1	4	2022-10-18 19:05:26	1	0	1	0	1	1	0	4.1 - Loss of vision/cataract, 4.2 - ಮೂತ್ರಪಿಂಡ ರೋಗ, 4.4 - Heart Failure/Stroke	0
606	2022-02-20 20:08:36	1	0	0	0	0	0	0	4.1 - Loss of vision/cataract,4.3 - Foot amputation, 4.4 - Heart Failure/Stroke, 4.5 - Poor wound healing	1	0	99	1	1	99	99	2	2	2	2	3	0	1	0	4	4	2	4	1	1	1	1	1	4	1	5.2	39.1	0	4	2022-10-18 18:39:51	1	0	1	0	0	0	0	4.1 - Loss of vision/cataract, 4.2 - ಮೂತ್ರಪಿಂಡ ರೋಗ,4.3 - Foot amputation	0
607	2022-02-24 06:18:20	1	0	0	0	0	0	0	4.8 - Don't Know/Can't Say	1	99	0	99	99	99	99	2	2	2	2	2	0	2	0	4	4	2	4	1	1	1	1	1	3	1	4.3	45.6	0	4	2022-10-18 18:39:51	1	0	1	0	0	0	0	4.1 - Loss of vision/cataract, 4.2 - ಮೂತ್ರಪಿಂಡ ರೋಗ,4.3 - Foot amputation	0
608	2022-02-20 20:09:15	1	0	1	1	1	1	0	4.1 - Loss of vision/cataract, 4.2 - Kidney disease,4.3 - Foot amputation, 4.4 - Heart Failure/Stroke, 4.5 - Poor wound healing, 4.6 - Nerve damage, 4.7 -Gum disease	1	1	1	1	1	0	1	1	2	2	2	3	1	3	0	4	4	1	4	2	1	1	3	3	2	1	140.2	52	1	4	2022-10-18 17:54:45	1	0	1	1	1	1	1	4.1 - Loss of vision/cataract, 4.2 - ಮೂತ್ರಪಿಂಡ ರೋಗ,4.3 - Foot amputation, 4.4 - Heart Failure/Stroke, 4.5 - Poor wound healing, 4.6 - Nerve damage, 4.7 -Gum disease	0
609	2022-02-20 20:12:11	1	0	1	1	1	1	0	4.1 - Loss of vision/cataract, 4.2 - Kidney disease,4.3 - Foot amputation, 4.4 - Heart Failure/Stroke, 4.5 - Poor wound healing, 4.6 - Nerve damage, 4.7 -Gum disease, 4.8 - Don't Know/Can't Say	1	1	1	1	1	0	1	1	2	2	2	3	1	3	0	4	4	1	4	2	1	1	1	3	3	2	140.3	50.3	1	4	2022-09-28 12:44:37	1	0	0	0	0	1	0	4.1 - Loss of vision/cataract, 4.2 - ಮೂತ್ರಪಿಂಡ ರೋಗ,4.3 - Foot amputation, 4.4 - Heart Failure/Stroke, 4.5 - Poor wound healing, 4.6 - Nerve damage, 4.7 -Gum disease	0
610	2022-02-20 20:14:55	1	0	1	1	1	1	0	4.1 - Loss of vision/cataract, 4.2 - Kidney disease,4.3 - Foot amputation, 4.4 - Heart Failure/Stroke, 4.5 - Poor wound healing, 4.6 - Nerve damage, 4.7 -Gum disease, 4.8 - Don't Know/Can't Say	1	1	1	1	1	0	0	1	1	3	2	2	1	3	0	4	4	1	4	2	1	1	3	3	2	1	150.3	52.3	1	4	2022-09-27 11:13:59	1	0	0	0	1	0	0	4.1 - Loss of vision/cataract, 4.2 - ಮೂತ್ರಪಿಂಡ ರೋಗ,4.3 - Foot amputation, 4.4 - Heart Failure/Stroke, 4.5 - Poor wound healing, 4.6 - Nerve damage, 4.7 -Gum disease	0
611	2022-02-20 20:16:46	1	0	0	0	0	0	0	4.1 - Loss of vision/cataract, 4.2 - Kidney disease,4.3 - Foot amputation, 4.4 - Heart Failure/Stroke	1	99	99	99	99	99	99	2	2	2	2	2	0	2	0	4	4	2	4	1	1	1	1	1	3	1	5.4	46.6	1	4	2022-10-18 18:58:03	1	0	0	1	1	0	1	4.1 - Loss of vision/cataract,4.3 - Foot amputation, 4.5 - Poor wound healing	0
612	2022-02-24 06:08:28	1	0	0	0	0	0	0	4.8 - Don't Know/Can't Say	1	99	0	99	99	99	99	2	2	2	2	2	0	2	0	4	4	2	4	1	1	1	1	1	4	1	5.4	46.3	1	4	2022-10-18 18:58:03	1	0	0	1	1	0	1	4.1 - Loss of vision/cataract,4.3 - Foot amputation, 4.5 - Poor wound healing	0
613	2022-02-20 20:18:13	1	0	1	1	1	1	0	4.1 - Loss of vision/cataract, 4.2 - Kidney disease,4.3 - Foot amputation, 4.4 - Heart Failure/Stroke, 4.5 - Poor wound healing, 4.6 - Nerve damage, 4.7 -Gum disease	1	1	1	1	1	0	1	1	2	3	2	2	1	1	0	4	4	1	4	2	1	1	1	1	3	2	140.1	50.2	1	4	2022-10-11 18:43:14	0	0	1	1	1	1	1	4.1 - Loss of vision/cataract, 4.2 - ಮೂತ್ರಪಿಂಡ ರೋಗ,4.3 - Foot amputation, 4.4 - Heart Failure/Stroke, 4.5 - Poor wound healing, 4.6 - Nerve damage, 4.7 -Gum disease	0
614	2022-02-20 20:20:00	1	0	0	0	0	0	0	4.1 - Loss of vision/cataract,4.3 - Foot amputation, 4.4 - Heart Failure/Stroke, 4.7 -Gum disease	1	99	99	1	99	99	99	2	2	2	2	3	0	2	1	4	4	2	4	1	1	1	1	1	3	1	5.5	46.68	1	4	2022-09-29 17:34:46	1	0	0	1	1	1	0	4.1 - Loss of vision/cataract, 4.2 - ಮೂತ್ರಪಿಂಡ ರೋಗ,4.3 - Foot amputation	0
615	2022-02-24 06:04:12	1	0	0	0	0	0	0	4.8 - Don't Know/Can't Say	1	99	1	99	99	99	99	1	2	2	2	2	0	2	0	4	4	2	4	1	1	1	1	1	3	1	5.3	46.68	0	4	2022-09-29 17:34:46	1	0	0	1	1	1	0	4.1 - Loss of vision/cataract, 4.2 - ಮೂತ್ರಪಿಂಡ ರೋಗ,4.3 - Foot amputation	0
616	2022-02-20 20:22:08	1	0	1	1	1	1	0	4.1 - Loss of vision/cataract, 4.2 - Kidney disease,4.3 - Foot amputation, 4.4 - Heart Failure/Stroke, 4.5 - Poor wound healing, 4.6 - Nerve damage, 4.7 -Gum disease	1	1	1	1	1	0	1	1	2	2	2	2	1	3	0	4	4	1	4	2	1	1	3	3	2	2	150.6	78.3	1	1	2022-10-11 12:26:19	0	0	1	0	1	1	1	4.1 - Loss of vision/cataract, 4.2 - ಮೂತ್ರಪಿಂಡ ರೋಗ,4.3 - Foot amputation, 4.4 - Heart Failure/Stroke, 4.5 - Poor wound healing, 4.6 - Nerve damage, 4.7 -Gum disease	0
617	2022-02-20 20:25:40	1	0	1	1	1	1	0	4.1 - Loss of vision/cataract, 4.2 - Kidney disease,4.3 - Foot amputation, 4.4 - Heart Failure/Stroke, 4.5 - Poor wound healing, 4.6 - Nerve damage, 4.7 -Gum disease	1	1	1	1	1	0	1	1	3	2	2	2	1	2	0	4	4	1	4	2	1	1	1	3	1	1	150.3	52.4	1	1	2022-09-22 18:38:01	1	0	0	0	0	1	0	4.1 - Loss of vision/cataract, 4.2 - ಮೂತ್ರಪಿಂಡ ರೋಗ,4.3 - Foot amputation, 4.4 - Heart Failure/Stroke, 4.5 - Poor wound healing, 4.6 - Nerve damage, 4.7 -Gum disease	0
618	2022-02-20 20:47:03	1	0	1	1	1	1	0	4.1 - Loss of vision/cataract, 4.2 - Kidney disease,4.3 - Foot amputation, 4.4 - Heart Failure/Stroke, 4.5 - Poor wound healing, 4.6 - Nerve damage, 4.7 -Gum disease	1	1	1	1	1	0	1	1	2	1	2	1	1	2	0	4	4	1	4	3	1	1	1	3	2	2	150.15	52.1	1	4	2022-09-27 11:37:08	1	0	0	0	1	1	0	4.1 - Loss of vision/cataract, 4.2 - ಮೂತ್ರಪಿಂಡ ರೋಗ,4.3 - Foot amputation, 4.4 - Heart Failure/Stroke, 4.5 - Poor wound healing, 4.6 - Nerve damage, 4.7 -Gum disease	0
619	2022-02-20 20:51:03	1	0	1	0	1	0	1	4.4 - Heart Failure/Stroke	1	0	0	1	1	1	99	1	1	2	1	1	1	1	0	2	1	2	2	1	2	1	2	1	3	2	155	77.9	0	2	2022-10-20 11:08:55	1	0	0	1	0	1	1	4.1 - Loss of vision/cataract, 4.2 - ಮೂತ್ರಪಿಂಡ ರೋಗ,4.3 - Foot amputation	0
620	2022-02-21 20:21:43	1	0	1	1	1	0	1	4.6 - Nerve damage	1	1	0	0	99	99	0	1	1	2	1	1	0	2	1	2	2	1	2	2	2	1	1	3	3	2	153	77.9	0	1	2022-10-20 11:08:55	1	0	0	1	0	1	1	4.1 - Loss of vision/cataract, 4.2 - ಮೂತ್ರಪಿಂಡ ರೋಗ,4.3 - Foot amputation	0
621	2022-02-20 20:51:28	1	0	1	1	1	1	0	4.1 - Loss of vision/cataract, 4.2 - Kidney disease,4.3 - Foot amputation, 4.4 - Heart Failure/Stroke, 4.5 - Poor wound healing, 4.6 - Nerve damage, 4.7 -Gum disease	1	1	1	1	1	0	1	1	2	2	2	2	1	2	0	4	4	1	4	3	1	1	1	3	3	2	150.3	48.2	1	4	2022-10-17 19:21:32	1	0	1	1	1	1	1	4.1 - Loss of vision/cataract, 4.2 - ಮೂತ್ರಪಿಂಡ ರೋಗ,4.3 - Foot amputation, 4.4 - Heart Failure/Stroke, 4.5 - Poor wound healing, 4.6 - Nerve damage, 4.7 -Gum disease	0
622	2022-02-20 20:53:36	1	1	1	0	0	1	1	4.6 - Nerve damage	1	0	0	1	1	0	0	1	1	3	3	1	1	3	0	2	1	2	4	1	2	1	1	1	3	2	5.1	49.7	0	1	2022-10-17 17:58:38	1	0	1	1	1	0	0	4.1 - Loss of vision/cataract, 4.2 - ಮೂತ್ರಪಿಂಡ ರೋಗ,4.3 - Foot amputation, 4.4 - Heart Failure/Stroke, 4.5 - Poor wound healing, 4.6 - Nerve damage	0
623	2022-02-20 20:53:36	1	1	1	0	0	1	1	4.6 - Nerve damage	1	0	0	1	1	0	0	1	1	3	3	1	1	3	0	2	1	2	4	1	2	1	1	1	3	2	5.1	49.7	0	1	2022-10-20 13:56:10	1	0	0	1	0	0	1	4.1 - Loss of vision/cataract, 4.2 - ಮೂತ್ರಪಿಂಡ ರೋಗ, 4.4 - Heart Failure/Stroke	0
624	2022-02-20 21:00:08	1	0	0	0	1	1	0	4.1 - Loss of vision/cataract,4.3 - Foot amputation, 4.8 - Don't Know/Can't Say	99	99	1	1	99	99	99	1	2	3	1	1	0	1	1	1	4	1	1	2	1	1	1	3	3	1	160	68.2	1	4	2022-09-24 21:07:57	1	0	1	1	1	1	1	4.1 - Loss of vision/cataract, 4.2 - ಮೂತ್ರಪಿಂಡ ರೋಗ,4.3 - Foot amputation, 4.4 - Heart Failure/Stroke, 4.5 - Poor wound healing, 4.6 - Nerve damage, 4.7 -Gum disease	0
625	2022-02-20 21:04:24	1	0	0	1	1	1	1	4.1 - Loss of vision/cataract,4.3 - Foot amputation, 4.8 - Don't Know/Can't Say	1	1	1	99	99	99	99	1	3	1	2	1	1	1	1	1	1	1	3	2	3	1	1	3	3	1	150.3	60.1	1	1	2022-09-24 21:13:12	1	0	1	1	1	1	1	4.1 - Loss of vision/cataract, 4.2 - ಮೂತ್ರಪಿಂಡ ರೋಗ,4.3 - Foot amputation, 4.4 - Heart Failure/Stroke, 4.5 - Poor wound healing, 4.6 - Nerve damage, 4.7 -Gum disease	0
626	2022-02-20 21:08:50	1	1	1	1	1	1	1	4.2 - Kidney disease,4.3 - Foot amputation, 4.4 - Heart Failure/Stroke, 4.6 - Nerve damage	99	1	99	99	99	99	99	1	3	2	1	1	0	1	1	4	4	1	2	2	2	2	3	3	3	2	140.6	56	1	4	2022-09-24 13:33:27	1	1	1	1	1	1	1	4.1 - Loss of vision/cataract, 4.2 - ಮೂತ್ರಪಿಂಡ ರೋಗ,4.3 - Foot amputation, 4.4 - Heart Failure/Stroke, 4.5 - Poor wound healing, 4.7 -Gum disease, 4.8 - Don't Know/Can't Say	0
627	2022-02-20 21:53:33	1	0	0	1	0	0	0	4.8 - Don't Know/Can't Say	99	1	1	99	99	99	99	1	3	2	3	2	0	1	0	4	4	1	4	2	3	1	1	1	2	2	139	35	1	4	2022-10-01 07:09:11	1	0	1	1	1	1	1	4.1 - Loss of vision/cataract, 4.2 - ಮೂತ್ರಪಿಂಡ ರೋಗ,4.3 - Foot amputation, 4.4 - Heart Failure/Stroke, 4.5 - Poor wound healing, 4.6 - Nerve damage, 4.7 -Gum disease, 4.8 - Don't Know/Can't Say	0
628	2022-02-20 21:57:34	1	0	0	0	0	1	0	4.8 - Don't Know/Can't Say	1	1	1	99	99	99	99	1	1	1	2	2	1	1	0	4	4	1	4	2	2	3	1	1	3	2	161	47.7	1	4	2022-09-24 13:58:21	1	0	1	1	1	1	0	4.1 - Loss of vision/cataract, 4.2 - ಮೂತ್ರಪಿಂಡ ರೋಗ,4.3 - Foot amputation, 4.4 - Heart Failure/Stroke, 4.5 - Poor wound healing, 4.6 - Nerve damage, 4.7 -Gum disease, 4.8 - Don't Know/Can't Say	0
629	2022-02-20 22:07:01	1	0	1	1	1	0	1	4.1 - Loss of vision/cataract,4.3 - Foot amputation	0	0	1	0	0	1	0	1	3	2	1	1	0	2	0	3	3	1	4	2	1	2	1	1	3	2	142	46.8	0	4	2022-10-13 20:30:20	1	0	1	0	1	1	0	4.1 - Loss of vision/cataract, 4.5 - Poor wound healing	1
630	2022-02-20 22:07:53	1	0	1	1	1	1	1	4.3 - Foot amputation, 4.5 - Poor wound healing	0	1	1	1	99	99	1	1	1	1	1	3	0	1	0	4	4	1	1	2	1	1	1	3	3	2	150.8	51	1	3	2022-10-17 20:36:06	1	1	1	1	1	1	1	4.1 - Loss of vision/cataract, 4.2 - ಮೂತ್ರಪಿಂಡ ರೋಗ,4.3 - Foot amputation, 4.4 - Heart Failure/Stroke, 4.5 - Poor wound healing, 4.6 - Nerve damage, 4.7 -Gum disease, 4.8 - Don't Know/Can't Say	0
631	2022-02-20 22:10:57	1	0	1	0	1	0	1	4.2 - Kidney disease, 4.6 - Nerve damage	0	1	0	0	1	0	1	1	3	2	3	4	0	2	1	1	3	1	1	1	2	2	2	1	1	2	163	56	0	4	2022-09-30 10:19:14	1	1	1	1	0	1	1	4.1 - Loss of vision/cataract, 4.4 - Heart Failure/Stroke	0
632	2022-02-20 22:18:00	1	0	1	0	1	1	1	4.4 - Heart Failure/Stroke, 4.5 - Poor wound healing	0	0	0	0	0	0	1	2	2	2	3	4	1	2	1	3	2	1	1	2	1	2	1	1	2	1	165	5.7	1	2	2022-09-24 12:07:53	1	1	1	0	1	0	1	4.1 - Loss of vision/cataract, 4.4 - Heart Failure/Stroke, 4.5 - Poor wound healing, 4.6 - Nerve damage	0
633	2022-02-20 22:20:31	1	0	0	0	1	1	1	4.3 - Foot amputation, 4.8 - Don't Know/Can't Say	0	1	1	0	0	99	99	1	1	1	1	3	1	4	1	3	2	1	1	2	1	3	3	3	3	1	160.1	89	1	5	2022-10-18 11:24:41	1	1	1	1	1	1	1	4.1 - Loss of vision/cataract, 4.2 - ಮೂತ್ರಪಿಂಡ ರೋಗ,4.3 - Foot amputation, 4.4 - Heart Failure/Stroke, 4.5 - Poor wound healing, 4.6 - Nerve damage, 4.7 -Gum disease, 4.8 - Don't Know/Can't Say	0
634	2022-02-20 22:20:53	1	0	1	0	1	1	0	4.8 - Don't Know/Can't Say	0	0	1	0	0	1	0	2	4	3	2	4	1	3	1	3	2	1	1	1	1	1	1	1	3	2	150	64.1	0	5	2022-09-24 13:46:39	1	1	0	1	1	0	1	4.1 - Loss of vision/cataract, 4.4 - Heart Failure/Stroke	0
635	2022-02-20 22:24:40	1	0	1	1	1	0	1	4.3 - Foot amputation, 4.4 - Heart Failure/Stroke	0	1	0	1	0	1	0	2	2	3	3	4	1	2	1	2	1	1	1	1	1	1	1	1	1	2	143	39.3	0	3	2022-09-24 13:40:04	1	0	1	0	1	1	1	4.1 - Loss of vision/cataract, 4.5 - Poor wound healing	0
636	2022-02-20 22:30:30	1	0	1	0	1	0	1	4.4 - Heart Failure/Stroke, 4.8 - Don't Know/Can't Say	1	0	1	0	1	0	1	1	3	2	3	4	0	2	1	2	1	1	1	2	1	2	1	1	1	2	150	39.1	0	2	2022-09-30 10:13:30	1	1	1	1	1	1	1	4.1 - Loss of vision/cataract,4.3 - Foot amputation, 4.5 - Poor wound healing, 4.6 - Nerve damage	0
637	2022-02-20 22:35:45	1	1	0	1	0	1	1	4.2 - Kidney disease, 4.5 - Poor wound healing, 4.7 -Gum disease, 4.8 - Don't Know/Can't Say	1	1	0	0	0	99	99	1	1	1	2	3	1	1	0	3	2	1	1	2	1	1	3	3	3	1	168	78	1	3	2022-09-30 21:24:08	1	1	1	1	1	1	1	4.1 - Loss of vision/cataract, 4.2 - ಮೂತ್ರಪಿಂಡ ರೋಗ,4.3 - Foot amputation, 4.4 - Heart Failure/Stroke, 4.5 - Poor wound healing, 4.6 - Nerve damage, 4.7 -Gum disease, 4.8 - Don't Know/Can't Say	0
638	2022-02-20 22:40:23	1	0	1	0	0	0	1	4.2 - Kidney disease,4.3 - Foot amputation, 4.5 - Poor wound healing	1	1	0	99	99	99	99	1	1	1	1	3	1	1	1	3	3	1	2	2	1	1	1	3	4	2	150	63	1	4	2022-10-12 16:07:04	1	1	1	1	1	1	1	4.1 - Loss of vision/cataract, 4.2 - ಮೂತ್ರಪಿಂಡ ರೋಗ,4.3 - Foot amputation, 4.4 - Heart Failure/Stroke, 4.5 - Poor wound healing, 4.6 - Nerve damage, 4.7 -Gum disease, 4.8 - Don't Know/Can't Say	0
639	2022-02-20 22:41:25	1	0	1	1	1	1	1	4.1 - Loss of vision/cataract, 4.2 - Kidney disease,4.3 - Foot amputation, 4.4 - Heart Failure/Stroke, 4.5 - Poor wound healing, 4.6 - Nerve damage, 4.7 -Gum disease	1	1	1	1	1	1	1	1	2	4	3	3	1	2	1	2	4	1	3	1	1	1	1	3	3	2	160	65	1	2	2022-10-12 19:13:01	1	1	1	1	1	1	1	4.1 - Loss of vision/cataract, 4.2 - ಮೂತ್ರಪಿಂಡ ರೋಗ,4.3 - Foot amputation, 4.4 - Heart Failure/Stroke, 4.5 - Poor wound healing, 4.6 - Nerve damage, 4.7 -Gum disease	1
640	2022-02-20 22:44:48	1	0	1	0	0	0	0	4.3 - Foot amputation, 4.4 - Heart Failure/Stroke	0	0	1	0	1	0	0	1	1	2	1	1	0	1	0	1	2	1	1	1	2	1	2	2	1	2	150	58.3	1	3	2022-10-10 20:02:45	1	0	1	0	1	1	1	4.1 - Loss of vision/cataract, 4.4 - Heart Failure/Stroke, 4.5 - Poor wound healing	0
641	2022-02-20 22:45:13	1	0	0	0	0	0	1	4.1 - Loss of vision/cataract, 4.2 - Kidney disease,4.3 - Foot amputation, 4.5 - Poor wound healing, 4.7 -Gum disease	1	1	0	0	99	99	99	1	1	1	2	2	1	2	1	3	2	1	2	2	1	1	2	3	4	2	159	50	1	3	2022-10-12 16:11:44	1	1	1	1	1	1	1	4.1 - Loss of vision/cataract, 4.2 - ಮೂತ್ರಪಿಂಡ ರೋಗ,4.3 - Foot amputation, 4.4 - Heart Failure/Stroke, 4.5 - Poor wound healing, 4.6 - Nerve damage, 4.7 -Gum disease, 4.8 - Don't Know/Can't Say	0
642	2022-02-20 22:48:01	1	0	1	1	0	1	1	4.3 - Foot amputation, 4.5 - Poor wound healing	1	0	0	1	0	0	0	2	3	3	3	4	1	3	1	1	2	1	1	1	1	1	1	1	3	2	155	76.4	1	3	2022-10-13 20:26:08	1	0	1	0	1	1	1	4.1 - Loss of vision/cataract,4.3 - Foot amputation, 4.4 - Heart Failure/Stroke, 4.5 - Poor wound healing	0
643	2022-02-20 22:50:18	1	0	0	1	1	1	1	4.3 - Foot amputation, 4.5 - Poor wound healing, 4.7 -Gum disease	1	0	1	0	0	99	99	1	2	1	1	3	1	3	1	3	2	1	1	2	3	1	1	3	3	2	150.4	55.3	1	4	2022-10-12 16:02:57	1	0	1	1	1	1	1	4.1 - Loss of vision/cataract, 4.2 - ಮೂತ್ರಪಿಂಡ ರೋಗ,4.3 - Foot amputation, 4.4 - Heart Failure/Stroke, 4.5 - Poor wound healing, 4.6 - Nerve damage, 4.7 -Gum disease, 4.8 - Don't Know/Can't Say	1
644	2022-02-20 22:56:41	1	1	1	1	1	1	1	4.1 - Loss of vision/cataract, 4.2 - Kidney disease,4.3 - Foot amputation, 4.4 - Heart Failure/Stroke, 4.5 - Poor wound healing, 4.6 - Nerve damage, 4.7 -Gum disease	1	1	1	1	1	1	1	1	2	1	3	2	1	3	1	2	4	1	3	1	1	1	1	3	3	2	160	55.2	1	5	2022-09-27 14:00:00	1	1	1	1	1	1	1	4.1 - Loss of vision/cataract, 4.2 - ಮೂತ್ರಪಿಂಡ ರೋಗ,4.3 - Foot amputation, 4.4 - Heart Failure/Stroke, 4.5 - Poor wound healing, 4.6 - Nerve damage, 4.7 -Gum disease	1
645	2022-02-20 23:10:06	1	1	1	1	1	1	1	4.1 - Loss of vision/cataract, 4.2 - Kidney disease,4.3 - Foot amputation, 4.4 - Heart Failure/Stroke, 4.5 - Poor wound healing, 4.6 - Nerve damage, 4.7 -Gum disease	1	1	1	1	1	1	1	1	2	1	3	2	1	1	1	2	4	1	3	1	1	1	1	3	4	2	150	49	1	5	2022-10-13 12:41:19	1	1	1	1	1	1	1	4.1 - Loss of vision/cataract, 4.2 - ಮೂತ್ರಪಿಂಡ ರೋಗ,4.3 - Foot amputation, 4.4 - Heart Failure/Stroke, 4.5 - Poor wound healing, 4.6 - Nerve damage, 4.7 -Gum disease	1
646	2022-02-20 23:28:10	1	0	1	1	1	1	1	4.1 - Loss of vision/cataract, 4.2 - Kidney disease,4.3 - Foot amputation, 4.4 - Heart Failure/Stroke, 4.5 - Poor wound healing, 4.6 - Nerve damage, 4.7 -Gum disease	1	1	1	1	1	1	1	1	3	1	1	2	0	1	1	1	2	1	3	1	1	1	1	3	4	2	165	48	1	5	2022-10-12 18:38:38	1	1	1	1	1	1	1	4.1 - Loss of vision/cataract, 4.2 - ಮೂತ್ರಪಿಂಡ ರೋಗ,4.3 - Foot amputation, 4.4 - Heart Failure/Stroke, 4.5 - Poor wound healing, 4.6 - Nerve damage, 4.7 -Gum disease	1
647	2022-02-20 23:32:37	1	1	1	1	1	1	1	4.1 - Loss of vision/cataract, 4.2 - Kidney disease,4.3 - Foot amputation, 4.4 - Heart Failure/Stroke, 4.5 - Poor wound healing, 4.6 - Nerve damage, 4.7 -Gum disease	1	1	1	1	1	1	1	3	1	4	2	1	1	2	1	2	2	1	3	1	1	1	1	3	2	2	155	67	1	5	2022-09-27 13:33:51	1	1	1	1	1	1	1	4.1 - Loss of vision/cataract, 4.2 - ಮೂತ್ರಪಿಂಡ ರೋಗ,4.3 - Foot amputation, 4.4 - Heart Failure/Stroke, 4.5 - Poor wound healing, 4.6 - Nerve damage, 4.7 -Gum disease	1
648	2022-02-20 23:56:00	1	0	1	1	1	1	0	4.4 - Heart Failure/Stroke, 4.6 - Nerve damage, 4.7 -Gum disease	1	99	1	1	99	99	99	1	1	3	3	2	1	2	0	2	4	1	1	2	1	1	1	3	2	2	149	44.4	1	2	2022-09-16 08:53:12	1	1	1	1	1	1	1	4.1 - Loss of vision/cataract, 4.2 - ಮೂತ್ರಪಿಂಡ ರೋಗ,4.3 - Foot amputation, 4.4 - Heart Failure/Stroke, 4.5 - Poor wound healing, 4.6 - Nerve damage, 4.7 -Gum disease	0
649	2022-03-01 13:30:44	1	1	1	1	1	1	1	4.1 - Loss of vision/cataract, 4.2 - Kidney disease,4.3 - Foot amputation, 4.4 - Heart Failure/Stroke, 4.5 - Poor wound healing, 4.6 - Nerve damage, 4.7 -Gum disease	1	1	1	1	1	1	1	1	3	1	3	2	1	1	1	4	4	1	3	1	1	1	1	3	2	2	158	62	1	2	2022-09-16 08:53:12	1	1	1	1	1	1	1	4.1 - Loss of vision/cataract, 4.2 - ಮೂತ್ರಪಿಂಡ ರೋಗ,4.3 - Foot amputation, 4.4 - Heart Failure/Stroke, 4.5 - Poor wound healing, 4.6 - Nerve damage, 4.7 -Gum disease	0
650	2022-02-21 00:06:08	1	1	1	1	1	1	1	4.1 - Loss of vision/cataract, 4.2 - Kidney disease,4.3 - Foot amputation, 4.4 - Heart Failure/Stroke, 4.5 - Poor wound healing, 4.6 - Nerve damage, 4.7 -Gum disease	1	1	1	1	1	1	1	1	2	1	3	3	1	2	1	4	4	1	3	1	1	1	1	2	3	2	140	52	0	2	2022-10-13 13:31:39	1	1	1	1	1	1	1	4.1 - Loss of vision/cataract, 4.2 - ಮೂತ್ರಪಿಂಡ ರೋಗ,4.3 - Foot amputation, 4.4 - Heart Failure/Stroke, 4.5 - Poor wound healing, 4.6 - Nerve damage, 4.7 -Gum disease	1
651	2022-02-21 00:12:16	1	0	1	1	1	1	1	4.1 - Loss of vision/cataract, 4.2 - Kidney disease,4.3 - Foot amputation, 4.4 - Heart Failure/Stroke, 4.5 - Poor wound healing, 4.6 - Nerve damage, 4.7 -Gum disease	1	1	1	1	1	1	1	1	3	1	3	2	1	1	1	4	4	1	3	1	1	1	1	3	3	2	165	63	0	4	2022-09-27 13:19:22	1	0	1	1	1	1	1	4.1 - Loss of vision/cataract, 4.2 - ಮೂತ್ರಪಿಂಡ ರೋಗ,4.3 - Foot amputation, 4.4 - Heart Failure/Stroke, 4.5 - Poor wound healing, 4.6 - Nerve damage, 4.7 -Gum disease	1
652	2022-02-21 06:02:58	1	0	1	0	0	0	0	4.8 - Don't Know/Can't Say	1	99	99	99	99	99	99	1	3	1	3	1	1	1	0	2	3	1	1	2	1	1	1	3	1	2	153.3	44.4	0	3	2022-10-12 16:19:48	1	1	1	1	1	1	1	4.1 - Loss of vision/cataract, 4.2 - ಮೂತ್ರಪಿಂಡ ರೋಗ,4.3 - Foot amputation, 4.4 - Heart Failure/Stroke, 4.5 - Poor wound healing, 4.6 - Nerve damage, 4.7 -Gum disease, 4.8 - Don't Know/Can't Say	0
653	2022-02-21 06:37:06	1	0	1	0	1	1	0	4.8 - Don't Know/Can't Say	99	99	99	99	99	99	99	1	4	1	2	1	0	1	1	4	4	1	1	2	1	1	1	1	3	2	158	46	1	1	2022-10-01 06:53:04	1	0	1	1	1	1	1	4.1 - Loss of vision/cataract, 4.2 - ಮೂತ್ರಪಿಂಡ ರೋಗ,4.3 - Foot amputation, 4.4 - Heart Failure/Stroke, 4.5 - Poor wound healing, 4.6 - Nerve damage, 4.7 -Gum disease, 4.8 - Don't Know/Can't Say	0
654	2022-02-21 06:42:56	1	0	1	1	1	1	0	4.3 - Foot amputation, 4.5 - Poor wound healing	1	0	0	0	0	99	99	1	3	1	2	1	0	2	0	4	4	1	1	2	1	1	1	3	3	2	151.1	48.8	1	2	2022-09-21 09:48:27	1	0	1	1	1	1	1	4.1 - Loss of vision/cataract, 4.2 - ಮೂತ್ರಪಿಂಡ ರೋಗ,4.3 - Foot amputation, 4.4 - Heart Failure/Stroke, 4.5 - Poor wound healing, 4.6 - Nerve damage, 4.7 -Gum disease, 4.8 - Don't Know/Can't Say	0
655	2022-02-21 06:42:56	1	0	1	1	1	1	0	4.3 - Foot amputation, 4.5 - Poor wound healing	1	0	0	0	0	99	99	1	3	1	2	1	0	2	0	4	4	1	1	2	1	1	1	3	3	2	151.1	48.8	1	2	2022-09-26 15:26:35	1	1	1	1	1	1	1	4.1 - Loss of vision/cataract, 4.2 - ಮೂತ್ರಪಿಂಡ ರೋಗ,4.3 - Foot amputation, 4.4 - Heart Failure/Stroke, 4.5 - Poor wound healing, 4.6 - Nerve damage, 4.7 -Gum disease, 4.8 - Don't Know/Can't Say	0
656	2022-02-21 06:53:38	1	1	1	0	1	1	1	4.2 - Kidney disease,4.3 - Foot amputation, 4.5 - Poor wound healing, 4.7 -Gum disease	0	1	1	99	99	99	1	1	1	3	3	1	1	2	0	2	4	1	2	2	1	1	1	3	4	2	150	64.5	1	4	2022-09-24 16:38:42	1	1	1	1	1	1	1	4.1 - Loss of vision/cataract, 4.2 - ಮೂತ್ರಪಿಂಡ ರೋಗ,4.3 - Foot amputation, 4.4 - Heart Failure/Stroke, 4.6 - Nerve damage, 4.8 - Don't Know/Can't Say	0
657	2022-02-21 06:57:26	1	1	1	1	1	1	1	4.2 - Kidney disease,4.3 - Foot amputation, 4.4 - Heart Failure/Stroke, 4.5 - Poor wound healing	0	0	0	0	0	0	99	1	1	1	3	1	1	2	1	3	2	1	2	2	1	1	1	1	3	2	150.2	45	1	5	2022-09-24 16:20:39	1	1	1	1	1	1	1	4.1 - Loss of vision/cataract, 4.2 - ಮೂತ್ರಪಿಂಡ ರೋಗ,4.3 - Foot amputation, 4.4 - Heart Failure/Stroke, 4.5 - Poor wound healing, 4.6 - Nerve damage, 4.7 -Gum disease, 4.8 - Don't Know/Can't Say	0
658	2022-02-21 07:00:38	1	0	1	1	1	1	0	4.2 - Kidney disease, 4.5 - Poor wound healing, 4.7 -Gum disease	99	1	1	1	99	99	99	1	2	1	3	1	1	3	1	2	4	1	2	2	1	1	1	3	3	2	150	65	1	2	2022-10-12 13:09:26	1	0	1	1	0	1	0	4.1 - Loss of vision/cataract, 4.2 - ಮೂತ್ರಪಿಂಡ ರೋಗ,4.3 - Foot amputation, 4.4 - Heart Failure/Stroke, 4.5 - Poor wound healing, 4.6 - Nerve damage, 4.7 -Gum disease, 4.8 - Don't Know/Can't Say	0
659	2022-02-21 08:51:11	1	1	1	1	1	1	1	4.3 - Foot amputation, 4.4 - Heart Failure/Stroke, 4.5 - Poor wound healing, 4.6 - Nerve damage	1	0	0	0	99	99	99	1	1	1	1	1	1	1	1	1	1	1	3	2	1	1	1	1	4	1	150.8	72	1	2	2022-09-14 21:13:27	1	0	1	1	1	1	1	4.1 - Loss of vision/cataract, 4.2 - ಮೂತ್ರಪಿಂಡ ರೋಗ,4.3 - Foot amputation, 4.4 - Heart Failure/Stroke, 4.5 - Poor wound healing, 4.6 - Nerve damage, 4.7 -Gum disease	0
660	2022-02-21 08:51:11	1	1	1	1	1	1	1	4.3 - Foot amputation, 4.4 - Heart Failure/Stroke, 4.5 - Poor wound healing, 4.6 - Nerve damage	1	0	0	0	99	99	99	1	1	1	1	1	1	1	1	1	1	1	3	2	1	1	1	1	4	1	150.8	72	1	2	2022-09-15 21:25:51	1	0	1	0	1	1	0	4.1 - Loss of vision/cataract, 4.6 - Nerve damage	1
661	2022-02-21 08:57:03	1	1	1	1	1	1	1	4.1 - Loss of vision/cataract, 4.2 - Kidney disease, 4.4 - Heart Failure/Stroke, 4.5 - Poor wound healing	1	1	1	1	1	1	99	1	1	1	2	2	1	3	1	1	1	1	3	2	2	1	1	1	3	1	150.3	64	1	2	2022-10-19 21:23:38	1	1	1	1	1	0	1	4.1 - Loss of vision/cataract, 4.2 - ಮೂತ್ರಪಿಂಡ ರೋಗ,4.3 - Foot amputation, 4.4 - Heart Failure/Stroke, 4.5 - Poor wound healing, 4.6 - Nerve damage, 4.7 -Gum disease, 4.8 - Don't Know/Can't Say	0
662	2022-02-21 09:14:06	1	1	1	1	1	1	1	4.1 - Loss of vision/cataract,4.3 - Foot amputation, 4.4 - Heart Failure/Stroke, 4.6 - Nerve damage	0	1	99	0	1	99	0	2	2	3	2	3	0	2	0	2	3	2	2	2	1	2	3	1	3	1	150.3	59	1	3	2022-09-30 21:29:23	1	1	1	1	1	1	1	4.1 - Loss of vision/cataract, 4.2 - ಮೂತ್ರಪಿಂಡ ರೋಗ,4.3 - Foot amputation, 4.4 - Heart Failure/Stroke, 4.5 - Poor wound healing, 4.6 - Nerve damage, 4.7 -Gum disease, 4.8 - Don't Know/Can't Say	0
663	2022-02-21 09:20:58	1	1	1	0	1	0	1	4.1 - Loss of vision/cataract,4.3 - Foot amputation, 4.5 - Poor wound healing, 4.6 - Nerve damage	0	1	1	0	1	0	1	3	3	2	3	3	0	3	1	1	3	2	1	1	2	1	2	1	1	1	163	50	1	2	2022-10-12 22:09:41	1	0	0	0	0	0	0	4.1 - Loss of vision/cataract, 4.2 - ಮೂತ್ರಪಿಂಡ ರೋಗ,4.3 - Foot amputation, 4.4 - Heart Failure/Stroke, 4.5 - Poor wound healing, 4.7 -Gum disease, 4.8 - Don't Know/Can't Say	0
664	2022-02-21 09:44:34	1	1	1	0	1	1	0	4.1 - Loss of vision/cataract, 4.2 - Kidney disease,4.3 - Foot amputation, 4.4 - Heart Failure/Stroke, 4.5 - Poor wound healing, 4.7 -Gum disease	1	0	1	1	1	99	99	1	1	1	3	1	1	2	1	2	4	1	2	2	1	1	2	3	3	1	150	85	1	3	2022-09-24 16:01:37	1	1	1	1	1	1	1	4.1 - Loss of vision/cataract, 4.2 - ಮೂತ್ರಪಿಂಡ ರೋಗ,4.3 - Foot amputation, 4.4 - Heart Failure/Stroke, 4.5 - Poor wound healing, 4.6 - Nerve damage, 4.7 -Gum disease, 4.8 - Don't Know/Can't Say	0
665	2022-02-21 09:59:12	1	1	1	1	1	1	1	4.2 - Kidney disease, 4.7 -Gum disease	1	1	1	1	99	99	99	1	1	1	2	2	1	3	1	1	1	1	2	2	1	1	2	3	2	2	140	55	1	1	2022-09-30 21:40:32	1	0	1	1	1	1	1	4.1 - Loss of vision/cataract, 4.2 - ಮೂತ್ರಪಿಂಡ ರೋಗ,4.3 - Foot amputation, 4.4 - Heart Failure/Stroke, 4.5 - Poor wound healing, 4.6 - Nerve damage, 4.7 -Gum disease, 4.8 - Don't Know/Can't Say	0
666	2022-02-21 10:25:59	1	0	1	1	1	1	1	4.1 - Loss of vision/cataract, 4.2 - Kidney disease,4.3 - Foot amputation, 4.4 - Heart Failure/Stroke	0	1	1	1	99	99	99	1	1	3	2	1	1	1	1	4	1	1	3	2	2	1	1	1	4	2	150	60	1	1	2022-09-26 15:56:11	1	1	1	1	1	1	1	4.1 - Loss of vision/cataract, 4.2 - ಮೂತ್ರಪಿಂಡ ರೋಗ,4.3 - Foot amputation, 4.4 - Heart Failure/Stroke, 4.5 - Poor wound healing, 4.6 - Nerve damage, 4.7 -Gum disease, 4.8 - Don't Know/Can't Say	0
667	2022-02-21 10:32:27	1	0	0	0	0	0	0	4.8 - Don't Know/Can't Say	99	99	99	99	99	99	99	1	4	4	3	1	1	1	1	4	4	1	4	1	1	1	1	3	1	2	4.8	52	0	2	2022-09-30 17:42:58	1	0	1	1	1	1	1	4.1 - Loss of vision/cataract, 4.2 - ಮೂತ್ರಪಿಂಡ ರೋಗ,4.3 - Foot amputation, 4.4 - Heart Failure/Stroke, 4.5 - Poor wound healing, 4.6 - Nerve damage, 4.7 -Gum disease	0
668	2022-02-21 10:34:36	1	0	0	0	0	0	0	4.2 - Kidney disease, 4.4 - Heart Failure/Stroke, 4.6 - Nerve damage, 4.7 -Gum disease	99	0	1	0	1	0	0	1	4	4	3	1	1	1	1	1	1	1	4	1	1	1	1	3	1	2	5.1	42	0	1	2022-10-12 19:27:46	1	0	1	1	1	1	1	4.1 - Loss of vision/cataract,4.3 - Foot amputation, 4.4 - Heart Failure/Stroke, 4.6 - Nerve damage	0
669	2022-02-21 10:36:43	1	0	0	1	1	0	1	4.2 - Kidney disease, 4.4 - Heart Failure/Stroke, 4.6 - Nerve damage, 4.7 -Gum disease	1	1	1	1	0	99	99	1	4	4	3	1	1	1	1	1	1	1	4	1	1	1	1	3	1	1	5.8	53	1	1	2022-09-15 12:23:26	1	0	1	1	0	1	1	4.1 - Loss of vision/cataract, 4.2 - ಮೂತ್ರಪಿಂಡ ರೋಗ,4.3 - Foot amputation, 4.5 - Poor wound healing, 4.6 - Nerve damage	99
670	2022-02-21 10:38:43	1	0	1	0	1	1	0	4.1 - Loss of vision/cataract,4.3 - Foot amputation, 4.5 - Poor wound healing, 4.7 -Gum disease	99	0	1	0	1	99	0	1	4	4	1	4	1	1	1	1	1	1	4	1	1	1	1	3	1	1	6.1	52	1	5	2022-09-14 18:29:33	1	0	1	1	1	1	1	4.1 - Loss of vision/cataract, 4.2 - ಮೂತ್ರಪಿಂಡ ರೋಗ,4.3 - Foot amputation, 4.4 - Heart Failure/Stroke, 4.5 - Poor wound healing, 4.6 - Nerve damage, 4.7 -Gum disease	0
671	2022-02-21 10:40:09	1	1	1	1	1	1	1	4.1 - Loss of vision/cataract,4.3 - Foot amputation, 4.5 - Poor wound healing	1	1	1	1	99	99	99	1	1	1	3	1	1	1	1	1	4	1	3	2	2	1	2	2	4	1	9449184288	161	1	3	2022-09-23 07:01:26	1	0	1	1	1	1	1	4.1 - Loss of vision/cataract, 4.2 - ಮೂತ್ರಪಿಂಡ ರೋಗ,4.3 - Foot amputation, 4.4 - Heart Failure/Stroke, 4.5 - Poor wound healing, 4.6 - Nerve damage, 4.7 -Gum disease, 4.8 - Don't Know/Can't Say	0
672	2022-02-21 10:40:33	1	0	0	0	0	0	0	4.8 - Don't Know/Can't Say	99	99	99	99	99	99	99	1	4	4	3	1	1	1	0	4	4	1	4	1	1	1	1	3	3	2	5	42	0	4	2022-09-13 14:36:18	0	0	1	1	1	1	1	4.2 - ಮೂತ್ರಪಿಂಡ ರೋಗ,4.3 - Foot amputation, 4.4 - Heart Failure/Stroke, 4.5 - Poor wound healing, 4.6 - Nerve damage, 4.7 -Gum disease	0
673	2022-02-21 10:42:53	0	0	0	0	0	0	0	4.8 - Don't Know/Can't Say	99	99	99	99	99	99	99	3	2	3	4	5	1	1	1	4	4	1	4	1	1	1	1	1	3	2	5.1	46	1	4	2022-10-12 19:31:03	1	0	1	1	0	0	0	4.4 - Heart Failure/Stroke	0
674	2022-02-21 10:47:14	1	0	1	1	1	1	1	4.2 - Kidney disease, 4.4 - Heart Failure/Stroke, 4.6 - Nerve damage, 4.7 -Gum disease	99	1	0	1	0	99	0	1	4	4	3	1	1	2	1	2	2	1	4	1	1	1	1	1	1	1	4.8	46	0	2	2022-09-13 14:42:55	1	0	0	1	1	1	1	4.3 - Foot amputation, 4.5 - Poor wound healing, 4.6 - Nerve damage, 4.7 -Gum disease	0
675	2022-02-21 10:55:53	1	0	1	1	0	1	1	4.1 - Loss of vision/cataract, 4.4 - Heart Failure/Stroke, 4.6 - Nerve damage, 4.7 -Gum disease	99	0	1	99	0	1	0	1	4	4	3	1	1	2	1	2	2	1	4	1	1	1	1	1	1	1	5.2	55	0	2	2022-10-08 18:43:49	1	0	1	1	1	1	1	4.1 - Loss of vision/cataract,4.3 - Foot amputation, 4.4 - Heart Failure/Stroke, 4.6 - Nerve damage, 4.7 -Gum disease	0
676	2022-02-21 10:55:53	1	0	1	1	0	1	1	4.1 - Loss of vision/cataract, 4.4 - Heart Failure/Stroke, 4.6 - Nerve damage, 4.7 -Gum disease	99	0	1	99	0	1	0	1	4	4	3	1	1	2	1	2	2	1	4	1	1	1	1	1	1	1	5.2	55	0	2	2022-10-22 08:17:39	1	0	0	1	0	1	0	4.1 - Loss of vision/cataract, 4.2 - ಮೂತ್ರಪಿಂಡ ರೋಗ,4.3 - Foot amputation	1
677	2022-02-21 10:59:27	1	0	0	0	1	0	1	4.1 - Loss of vision/cataract,4.3 - Foot amputation, 4.5 - Poor wound healing, 4.6 - Nerve damage	99	0	1	99	0	1	99	1	4	4	3	1	1	2	1	2	2	1	4	1	1	1	1	3	1	1	6.2	44	0	2	2022-10-12 19:25:05	1	0	1	1	1	1	1	4.1 - Loss of vision/cataract, 4.4 - Heart Failure/Stroke, 4.5 - Poor wound healing	0
678	2022-02-21 11:07:05	1	1	0	1	1	0	1	4.1 - Loss of vision/cataract,4.3 - Foot amputation, 4.5 - Poor wound healing, 4.6 - Nerve damage	99	1	0	1	0	1	99	1	4	4	3	1	1	1	1	2	4	1	4	1	1	1	1	3	1	2	4.7	48	0	2	2022-09-15 12:29:09	1	0	1	1	1	1	1	4.1 - Loss of vision/cataract, 4.2 - ಮೂತ್ರಪಿಂಡ ರೋಗ,4.3 - Foot amputation, 4.4 - Heart Failure/Stroke, 4.5 - Poor wound healing, 4.6 - Nerve damage, 4.7 -Gum disease	99
679	2022-02-21 11:09:07	1	0	0	1	1	0	1	4.1 - Loss of vision/cataract,4.3 - Foot amputation, 4.5 - Poor wound healing, 4.6 - Nerve damage, 4.7 -Gum disease	99	1	0	0	1	99	0	1	4	4	3	3	1	1	1	2	4	1	4	1	1	1	1	3	1	2	4.7	42	0	2	2022-10-02 16:00:45	1	0	1	1	1	1	1	4.1 - Loss of vision/cataract, 4.2 - ಮೂತ್ರಪಿಂಡ ರೋಗ,4.3 - Foot amputation, 4.4 - Heart Failure/Stroke, 4.5 - Poor wound healing, 4.6 - Nerve damage, 4.7 -Gum disease	0
680	2022-02-21 11:18:24	1	0	0	0	0	0	0	4.8 - Don't Know/Can't Say	99	99	99	99	99	99	99	1	3	4	4	5	1	2	1	4	3	1	4	1	1	2	2	1	2	1	5.3	53.2	1	4	2022-10-12 19:36:12	1	1	1	1	1	1	1	4.2 - ಮೂತ್ರಪಿಂಡ ರೋಗ, 4.4 - Heart Failure/Stroke, 4.5 - Poor wound healing	0
681	2022-02-21 11:32:10	1	0	0	0	0	0	0	4.8 - Don't Know/Can't Say	99	99	99	99	99	99	99	3	1	2	3	1	1	1	1	4	4	1	4	1	2	2	2	1	2	1	5.5	53.7	1	4	2022-09-30 17:04:59	1	0	1	1	1	0	0	4.1 - Loss of vision/cataract, 4.2 - ಮೂತ್ರಪಿಂಡ ರೋಗ, 4.4 - Heart Failure/Stroke, 4.5 - Poor wound healing	1
682	2022-02-21 15:16:37	1	0	0	0	0	0	0	4.8 - Don't Know/Can't Say	99	99	99	99	99	99	99	1	2	2	3	2	1	1	1	4	4	1	4	1	1	1	1	1	3	2	5.1	44.2	1	4	2022-09-30 17:04:59	1	0	1	1	1	0	0	4.1 - Loss of vision/cataract, 4.2 - ಮೂತ್ರಪಿಂಡ ರೋಗ, 4.4 - Heart Failure/Stroke, 4.5 - Poor wound healing	1
683	2022-02-21 11:35:21	1	0	0	0	0	0	0	4.8 - Don't Know/Can't Say	99	99	99	99	99	99	99	1	2	2	3	1	1	1	1	4	4	1	4	1	1	2	2	1	2	1	5.2	63	1	4	2022-10-02 16:46:02	1	0	1	1	1	1	1	4.1 - Loss of vision/cataract, 4.5 - Poor wound healing, 4.6 - Nerve damage	0
684	2022-02-21 12:03:27	1	1	1	1	0	1	0	4.2 - Kidney disease, 4.5 - Poor wound healing, 4.7 -Gum disease	1	1	1	1	99	99	99	1	1	1	1	1	1	2	1	2	2	1	2	1	2	2	3	3	3	2	161	72.2	1	3	2022-10-12 16:25:54	1	0	0	0	0	0	0	4.1 - Loss of vision/cataract, 4.2 - ಮೂತ್ರಪಿಂಡ ರೋಗ,4.3 - Foot amputation, 4.4 - Heart Failure/Stroke, 4.5 - Poor wound healing, 4.6 - Nerve damage, 4.7 -Gum disease, 4.8 - Don't Know/Can't Say	0
685	2022-02-21 13:07:10	1	0	0	0	0	0	0	4.8 - Don't Know/Can't Say	99	99	99	99	99	99	99	1	2	3	3	2	1	1	1	4	4	1	4	1	1	1	1	1	1	2	5.1	52.6	1	4	2022-10-12 19:33:37	1	0	1	1	1	1	1	4.2 - ಮೂತ್ರಪಿಂಡ ರೋಗ, 4.4 - Heart Failure/Stroke	0
686	2022-02-21 14:08:07	1	0	0	0	0	0	0	4.8 - Don't Know/Can't Say	99	99	99	99	99	99	99	1	2	2	4	5	1	1	1	4	4	1	4	1	1	1	1	1	3	2	5.1	51	1	4	2022-10-08 18:37:21	1	0	1	1	1	1	1	4.1 - Loss of vision/cataract, 4.4 - Heart Failure/Stroke, 4.5 - Poor wound healing, 4.7 -Gum disease	1
687	2022-02-21 14:10:25	1	0	0	0	0	0	0	4.8 - Don't Know/Can't Say	99	99	99	99	99	99	99	1	2	2	4	5	1	1	1	4	4	1	4	1	1	1	1	3	2	2	5.1	53.5	1	1	2022-09-23 13:29:06	1	0	1	1	1	1	1	4.1 - Loss of vision/cataract, 4.2 - ಮೂತ್ರಪಿಂಡ ರೋಗ,4.3 - Foot amputation, 4.4 - Heart Failure/Stroke, 4.5 - Poor wound healing, 4.6 - Nerve damage, 4.7 -Gum disease	99
688	2022-02-21 14:23:28	1	0	0	1	0	1	0	4.2 - Kidney disease, 4.4 - Heart Failure/Stroke, 4.6 - Nerve damage, 4.8 - Don't Know/Can't Say	99	1	0	0	0	1	99	1	4	2	3	1	1	1	1	4	4	1	4	1	1	1	1	3	2	2	4.11	49.7	1	4	2022-09-30 17:13:56	1	0	0	0	1	1	1	4.1 - Loss of vision/cataract, 4.2 - ಮೂತ್ರಪಿಂಡ ರೋಗ, 4.4 - Heart Failure/Stroke	1
689	2022-02-21 14:25:58	1	0	0	0	1	1	0	4.1 - Loss of vision/cataract,4.3 - Foot amputation, 4.4 - Heart Failure/Stroke, 4.7 -Gum disease, 4.8 - Don't Know/Can't Say	1	0	99	0	1	99	0	1	4	2	3	2	1	1	1	4	4	1	4	1	1	1	1	3	2	2	5.1	49	1	4	2022-09-23 12:56:05	1	0	0	1	1	1	0	4.1 - Loss of vision/cataract,4.3 - Foot amputation, 4.4 - Heart Failure/Stroke, 4.5 - Poor wound healing, 4.7 -Gum disease	99
690	2022-02-21 14:51:51	0	0	0	0	0	0	0	4.8 - Don't Know/Can't Say	99	99	99	99	99	99	99	1	2	2	4	5	1	1	1	4	4	1	4	1	1	1	1	1	3	2	5.1	46.9	1	4	2022-09-13 13:00:03	1	0	1	1	1	1	1	4.2 - ಮೂತ್ರಪಿಂಡ ರೋಗ,4.3 - Foot amputation, 4.6 - Nerve damage	0
691	2022-03-01 11:30:27	1	0	0	0	0	0	0	4.8 - Don't Know/Can't Say	99	99	99	99	99	99	99	1	2	2	4	5	1	1	1	4	4	1	4	1	2	2	2	1	1	1	5.1	46	1	4	2022-09-13 13:00:03	1	0	1	1	1	1	1	4.2 - ಮೂತ್ರಪಿಂಡ ರೋಗ,4.3 - Foot amputation, 4.6 - Nerve damage	0
692	2022-02-21 15:14:36	1	0	0	0	0	0	0	4.8 - Don't Know/Can't Say	99	99	99	99	99	99	99	1	2	1	2	1	1	1	1	4	4	1	4	1	1	1	1	1	3	2	5.1	51.7	1	4	2022-09-27 21:05:13	1	0	0	0	0	0	1	4.1 - Loss of vision/cataract, 4.4 - Heart Failure/Stroke, 4.5 - Poor wound healing	99
693	2022-02-21 15:19:48	1	0	0	0	0	0	0	4.8 - Don't Know/Can't Say	99	99	99	99	99	99	99	1	2	4	3	3	1	1	1	4	4	1	4	1	1	1	1	2	1	2	5.5	61.8	0	1	2022-10-08 18:40:15	1	0	1	1	1	1	1	4.1 - Loss of vision/cataract,4.3 - Foot amputation, 4.5 - Poor wound healing	0
694	2022-02-21 16:13:21	1	0	1	1	0	0	0	4.1 - Loss of vision/cataract, 4.2 - Kidney disease, 4.5 - Poor wound healing, 4.6 - Nerve damage	1	1	1	1	1	99	99	1	1	1	3	1	1	3	1	1	2	1	2	2	1	1	1	3	2	1	153	52	1	5	2022-09-30 21:12:49	1	0	1	1	1	1	1	4.1 - Loss of vision/cataract, 4.2 - ಮೂತ್ರಪಿಂಡ ರೋಗ,4.3 - Foot amputation, 4.4 - Heart Failure/Stroke, 4.5 - Poor wound healing, 4.6 - Nerve damage, 4.7 -Gum disease, 4.8 - Don't Know/Can't Say	0
695	2022-02-21 17:26:59	1	1	1	1	1	1	0	4.1 - Loss of vision/cataract,4.3 - Foot amputation, 4.5 - Poor wound healing	1	1	0	1	99	99	99	1	1	1	3	3	1	1	1	3	3	1	2	2	1	1	1	1	2	1	150.5	75	1	1	2022-10-12 13:15:00	1	1	1	1	1	1	1	4.1 - Loss of vision/cataract, 4.2 - ಮೂತ್ರಪಿಂಡ ರೋಗ,4.3 - Foot amputation, 4.4 - Heart Failure/Stroke, 4.5 - Poor wound healing, 4.6 - Nerve damage, 4.7 -Gum disease, 4.8 - Don't Know/Can't Say	0
696	2022-02-21 17:26:59	1	1	1	1	1	1	0	4.1 - Loss of vision/cataract,4.3 - Foot amputation, 4.5 - Poor wound healing	1	1	0	1	99	99	99	1	1	1	3	3	1	1	1	3	3	1	2	2	1	1	1	1	2	1	150.5	75	1	1	2022-10-19 21:20:16	1	1	1	0	1	1	1	4.1 - Loss of vision/cataract, 4.2 - ಮೂತ್ರಪಿಂಡ ರೋಗ,4.3 - Foot amputation, 4.4 - Heart Failure/Stroke, 4.5 - Poor wound healing, 4.6 - Nerve damage, 4.7 -Gum disease, 4.8 - Don't Know/Can't Say	0
697	2022-02-21 17:31:47	1	0	0	1	1	1	0	4.2 - Kidney disease, 4.4 - Heart Failure/Stroke, 4.6 - Nerve damage	0	1	1	1	1	99	99	1	3	1	3	1	1	1	1	4	4	1	2	2	1	1	1	3	3	2	140	48	1	4	2022-09-22 19:21:47	1	1	1	1	1	1	1	4.1 - Loss of vision/cataract, 4.2 - ಮೂತ್ರಪಿಂಡ ರೋಗ,4.3 - Foot amputation, 4.4 - Heart Failure/Stroke, 4.5 - Poor wound healing, 4.6 - Nerve damage, 4.7 -Gum disease, 4.8 - Don't Know/Can't Say	0
698	2022-02-21 17:35:30	1	0	1	0	1	1	0	4.3 - Foot amputation, 4.5 - Poor wound healing, 4.8 - Don't Know/Can't Say	0	1	1	99	99	99	99	1	1	1	1	1	1	2	1	3	3	1	2	2	1	1	1	3	3	1	150.2	60	1	1	2022-09-15 21:47:20	1	1	1	1	1	1	1	4.1 - Loss of vision/cataract, 4.2 - ಮೂತ್ರಪಿಂಡ ರೋಗ,4.3 - Foot amputation, 4.4 - Heart Failure/Stroke, 4.5 - Poor wound healing, 4.6 - Nerve damage, 4.7 -Gum disease, 4.8 - Don't Know/Can't Say	0
699	2022-02-21 17:35:30	1	0	1	0	1	1	0	4.3 - Foot amputation, 4.5 - Poor wound healing, 4.8 - Don't Know/Can't Say	0	1	1	99	99	99	99	1	1	1	1	1	1	2	1	3	3	1	2	2	1	1	1	3	3	1	150.2	60	1	1	2022-09-16 20:52:44	1	1	1	1	1	1	1	4.1 - Loss of vision/cataract, 4.2 - ಮೂತ್ರಪಿಂಡ ರೋಗ,4.3 - Foot amputation, 4.4 - Heart Failure/Stroke, 4.5 - Poor wound healing, 4.6 - Nerve damage, 4.7 -Gum disease, 4.8 - Don't Know/Can't Say	0
700	2022-02-21 17:40:08	1	1	1	1	1	1	0	4.2 - Kidney disease, 4.5 - Poor wound healing, 4.8 - Don't Know/Can't Say	1	0	1	1	99	99	99	1	1	1	2	3	1	2	1	3	2	1	3	2	1	1	1	3	3	1	150.9	55	1	1	2022-09-23 07:11:51	1	1	1	1	1	1	1	4.1 - Loss of vision/cataract, 4.2 - ಮೂತ್ರಪಿಂಡ ರೋಗ,4.3 - Foot amputation, 4.4 - Heart Failure/Stroke, 4.5 - Poor wound healing, 4.6 - Nerve damage, 4.7 -Gum disease, 4.8 - Don't Know/Can't Say	0
701	2022-03-09 15:59:47	1	0	1	1	1	1	1	4.8 - Don't Know/Can't Say	0	99	0	0	99	99	0	1	2	5	2	2	0	2	1	1	1	1	1	1	1	1	1	2	2	1	167	56.9	1	2	2022-09-23 07:11:51	1	1	1	1	1	1	1	4.1 - Loss of vision/cataract, 4.2 - ಮೂತ್ರಪಿಂಡ ರೋಗ,4.3 - Foot amputation, 4.4 - Heart Failure/Stroke, 4.5 - Poor wound healing, 4.6 - Nerve damage, 4.7 -Gum disease, 4.8 - Don't Know/Can't Say	0
702	2022-02-21 19:34:28	1	1	1	1	0	1	1	4.1 - Loss of vision/cataract, 4.7 -Gum disease	1	0	1	0	1	0	1	1	4	1	2	1	1	1	1	1	2	1	4	1	1	1	1	2	1	2	150.4	43.7	0	2	2022-09-22 18:21:17	1	0	0	1	1	1	0	4.1 - Loss of vision/cataract, 4.4 - Heart Failure/Stroke, 4.6 - Nerve damage	0
703	2022-02-21 21:30:26	1	0	0	1	0	1	1	4.5 - Poor wound healing	99	0	99	1	0	1	99	2	1	4	3	3	1	3	1	3	1	3	2	2	1	2	1	3	1	2	150	103.3	0	2	2022-09-22 18:21:17	1	0	0	1	1	1	0	4.1 - Loss of vision/cataract, 4.4 - Heart Failure/Stroke, 4.6 - Nerve damage	0
704	2022-02-21 20:01:35	1	0	1	0	0	1	1	4.4 - Heart Failure/Stroke, 4.6 - Nerve damage	0	1	0	1	0	0	0	1	1	1	1	1	1	1	1	1	1	1	1	1	2	1	1	1	2	1	170	41	1	3	2022-09-24 16:07:19	1	1	1	1	0	1	1	4.1 - Loss of vision/cataract,4.3 - Foot amputation, 4.5 - Poor wound healing, 4.8 - Don't Know/Can't Say	0
705	2022-02-21 20:56:07	1	0	0	0	0	0	0	4.1 - Loss of vision/cataract, 4.2 - Kidney disease, 4.4 - Heart Failure/Stroke, 4.5 - Poor wound healing	1	99	99	99	99	99	99	1	2	2	2	2	0	1	1	4	3	2	1	1	1	1	1	1	2	2	5.6	50.1	1	3	2022-10-18 18:51:55	1	0	0	1	1	1	0	4.1 - Loss of vision/cataract, 4.2 - ಮೂತ್ರಪಿಂಡ ರೋಗ, 4.4 - Heart Failure/Stroke	0
706	2022-02-24 04:45:06	1	0	0	0	0	0	0	4.1 - Loss of vision/cataract,4.3 - Foot amputation, 4.4 - Heart Failure/Stroke, 4.5 - Poor wound healing, 4.6 - Nerve damage, 4.7 -Gum disease	1	99	0	99	0	99	0	1	3	1	2	2	0	2	1	4	4	2	2	1	1	1	1	1	3	2	5.3	55.7	1	2	2022-10-18 18:51:55	1	0	0	1	1	1	0	4.1 - Loss of vision/cataract, 4.2 - ಮೂತ್ರಪಿಂಡ ರೋಗ, 4.4 - Heart Failure/Stroke	0
707	2022-02-21 21:02:25	1	1	1	0	1	1	0	4.8 - Don't Know/Can't Say	1	99	0	99	0	1	1	1	1	2	1	1	1	1	1	2	1	2	1	2	2	3	3	2	2	1	160	49.7	0	1	2022-09-29 21:17:18	1	0	1	1	0	0	0	4.1 - Loss of vision/cataract, 4.2 - ಮೂತ್ರಪಿಂಡ ರೋಗ,4.3 - Foot amputation, 4.4 - Heart Failure/Stroke, 4.5 - Poor wound healing	0
708	2022-02-21 21:05:00	1	0	0	0	0	0	0	4.1 - Loss of vision/cataract,4.3 - Foot amputation, 4.4 - Heart Failure/Stroke, 4.5 - Poor wound healing, 4.6 - Nerve damage	1	99	0	1	99	99	99	2	2	2	2	3	1	1	0	4	4	2	4	1	1	1	1	1	1	2	5.6	44.8	0	4	2022-10-11 20:02:57	1	0	1	0	1	1	0	4.1 - Loss of vision/cataract,4.3 - Foot amputation, 4.5 - Poor wound healing	0
709	2022-02-23 20:50:07	1	0	0	0	0	0	0	4.1 - Loss of vision/cataract, 4.2 - Kidney disease, 4.4 - Heart Failure/Stroke, 4.5 - Poor wound healing, 4.6 - Nerve damage	1	99	0	1	0	99	99	1	2	1	2	2	0	1	0	4	4	2	4	1	1	1	1	1	2	2	5.1	44.8	0	4	2022-10-11 20:02:57	1	0	1	0	1	1	0	4.1 - Loss of vision/cataract,4.3 - Foot amputation, 4.5 - Poor wound healing	0
710	2022-02-21 21:09:53	1	0	1	0	1	1	1	4.3 - Foot amputation, 4.6 - Nerve damage	0	1	0	1	0	0	0	1	1	2	1	1	1	2	0	1	2	1	1	1	2	1	1	1	1	1	150.7	54.2	0	1	2022-10-10 20:08:27	1	1	1	1	0	1	1	4.1 - Loss of vision/cataract, 4.2 - ಮೂತ್ರಪಿಂಡ ರೋಗ,4.3 - Foot amputation, 4.5 - Poor wound healing	0
711	2022-02-21 21:18:48	1	1	1	1	0	1	0	4.1 - Loss of vision/cataract,4.3 - Foot amputation	0	0	1	0	0	0	0	1	1	1	2	4	1	2	1	1	1	1	1	1	1	2	1	1	2	1	160	76.6	1	2	2022-09-30 10:35:41	1	1	1	0	1	1	1	4.1 - Loss of vision/cataract, 4.4 - Heart Failure/Stroke	0
712	2022-02-21 21:19:16	1	0	1	0	1	0	1	4.8 - Don't Know/Can't Say	1	1	1	1	1	1	1	1	1	2	2	3	0	3	0	2	1	3	1	2	3	3	1	2	1	1	160	52.1	0	2	2022-09-30 18:45:56	1	0	1	1	1	0	0	4.1 - Loss of vision/cataract, 4.2 - ಮೂತ್ರಪಿಂಡ ರೋಗ,4.3 - Foot amputation, 4.5 - Poor wound healing	0
713	2022-02-21 21:23:29	1	0	1	0	1	0	1	4.8 - Don't Know/Can't Say	0	1	1	0	0	99	99	2	1	1	1	3	0	2	1	2	3	2	1	1	2	2	3	3	2	2	4.1	35.5	0	2	2022-09-22 18:03:44	1	0	1	0	1	1	1	4.2 - ಮೂತ್ರಪಿಂಡ ರೋಗ,4.3 - Foot amputation, 4.5 - Poor wound healing	0
714	2022-02-21 21:32:42	1	0	0	0	0	0	0	4.1 - Loss of vision/cataract,4.3 - Foot amputation, 4.4 - Heart Failure/Stroke, 4.5 - Poor wound healing, 4.6 - Nerve damage	1	99	99	99	1	0	99	2	2	2	2	2	0	2	0	4	4	2	4	1	1	1	1	1	4	2	5.6	67	0	4	2022-10-11 20:12:15	1	1	1	0	1	1	0	4.1 - Loss of vision/cataract, 4.2 - ಮೂತ್ರಪಿಂಡ ರೋಗ,4.3 - Foot amputation, 4.6 - Nerve damage	0
715	2022-02-23 21:49:18	1	0	0	0	0	0	0	4.7 -Gum disease	1	99	1	0	1	99	99	1	2	1	2	2	0	2	0	4	4	2	4	1	1	1	1	1	4	2	5.3	67.4	0	4	2022-10-11 20:12:15	1	1	1	0	1	1	0	4.1 - Loss of vision/cataract, 4.2 - ಮೂತ್ರಪಿಂಡ ರೋಗ,4.3 - Foot amputation, 4.6 - Nerve damage	0
716	2022-02-21 21:44:49	1	0	1	0	1	1	1	4.7 -Gum disease	1	1	0	0	99	99	0	1	2	3	1	1	1	2	1	2	3	2	1	2	3	2	1	2	2	1	5.1	80.4	0	2	2022-09-23 12:40:58	1	0	1	1	1	1	0	4.1 - Loss of vision/cataract,4.3 - Foot amputation, 4.5 - Poor wound healing	0
717	2022-02-21 21:49:56	1	1	0	1	0	1	1	4.6 - Nerve damage	1	99	1	1	99	0	1	1	1	2	2	1	1	1	0	2	3	1	1	2	2	2	1	3	2	1	5.5	87.7	1	2	2022-10-17 17:49:25	1	0	1	1	1	0	0	4.1 - Loss of vision/cataract, 4.2 - ಮೂತ್ರಪಿಂಡ ರೋಗ,4.3 - Foot amputation, 4.4 - Heart Failure/Stroke, 4.5 - Poor wound healing, 4.6 - Nerve damage	0
718	2022-02-21 21:49:56	1	1	0	1	0	1	1	4.6 - Nerve damage	1	99	1	1	99	0	1	1	1	2	2	1	1	1	0	2	3	1	1	2	2	2	1	3	2	1	5.5	87.7	1	2	2022-10-20 13:49:01	1	0	0	1	0	1	0	4.1 - Loss of vision/cataract, 4.2 - ಮೂತ್ರಪಿಂಡ ರೋಗ,4.3 - Foot amputation	0
719	2022-02-21 22:06:07	1	1	1	1	1	1	0	4.1 - Loss of vision/cataract, 4.7 -Gum disease	1	0	0	1	1	0	0	3	3	1	1	1	1	1	1	1	2	1	3	1	2	1	1	1	1	1	155	74	0	2	2022-09-30 10:16:09	1	1	1	1	1	1	1	4.1 - Loss of vision/cataract, 4.4 - Heart Failure/Stroke, 4.6 - Nerve damage	0
720	2022-02-21 22:23:21	1	0	1	1	0	0	0	4.1 - Loss of vision/cataract, 4.2 - Kidney disease,4.3 - Foot amputation, 4.4 - Heart Failure/Stroke, 4.5 - Poor wound healing, 4.6 - Nerve damage, 4.7 -Gum disease	1	0	1	0	1	0	0	1	2	2	3	2	1	2	1	2	3	1	3	1	2	1	1	1	2	1	150	75.4	1	2	2022-10-10 19:42:03	1	1	1	0	1	1	1	4.1 - Loss of vision/cataract, 4.2 - ಮೂತ್ರಪಿಂಡ ರೋಗ, 4.4 - Heart Failure/Stroke, 4.6 - Nerve damage	0
721	2022-02-21 22:27:23	1	1	1	0	1	0	1	4.2 - Kidney disease, 4.4 - Heart Failure/Stroke, 4.5 - Poor wound healing	0	0	0	0	1	0	0	1	3	3	1	4	1	1	1	1	2	1	2	1	1	1	2	1	1	2	140	33.9	0	2	2022-09-30 10:38:11	1	1	1	0	1	1	0	4.1 - Loss of vision/cataract, 4.4 - Heart Failure/Stroke, 4.5 - Poor wound healing, 4.6 - Nerve damage, 4.7 -Gum disease	1
722	2022-02-22 06:18:06	1	0	1	1	1	0	1	4.1 - Loss of vision/cataract, 4.2 - Kidney disease, 4.4 - Heart Failure/Stroke, 4.6 - Nerve damage	0	0	1	0	0	0	0	2	4	4	3	4	1	1	1	1	2	1	1	1	1	2	1	1	2	1	156	78.6	1	3	2022-09-24 17:46:11	1	1	1	0	1	0	1	4.1 - Loss of vision/cataract, 4.2 - ಮೂತ್ರಪಿಂಡ ರೋಗ, 4.5 - Poor wound healing, 4.7 -Gum disease	0
723	2022-02-22 06:26:25	1	0	1	0	1	1	1	4.1 - Loss of vision/cataract, 4.4 - Heart Failure/Stroke	1	1	0	0	0	1	0	1	1	2	3	4	1	3	1	1	2	1	1	1	1	1	2	1	2	1	156	71	1	3	2022-09-28 09:08:50	1	0	1	0	1	1	1	4.1 - Loss of vision/cataract,4.3 - Foot amputation, 4.4 - Heart Failure/Stroke, 4.5 - Poor wound healing	0
724	2022-02-22 06:31:04	1	0	1	0	1	0	0	4.1 - Loss of vision/cataract,4.3 - Foot amputation, 4.5 - Poor wound healing	0	1	0	0	0	1	0	2	2	1	1	1	1	1	1	2	1	1	1	1	1	1	1	1	2	1	165	79.1	1	2	2022-09-27 20:45:20	1	1	1	0	1	1	1	4.1 - Loss of vision/cataract, 4.4 - Heart Failure/Stroke, 4.5 - Poor wound healing, 4.6 - Nerve damage	0
725	2022-02-22 06:34:55	1	1	1	1	1	1	1	4.1 - Loss of vision/cataract, 4.2 - Kidney disease,4.3 - Foot amputation, 4.4 - Heart Failure/Stroke, 4.7 -Gum disease	0	1	0	0	1	0	0	1	1	1	1	3	0	1	1	1	2	1	1	2	1	1	1	2	2	1	172	65	1	3	2022-09-26 16:07:43	1	1	1	0	1	0	1	4.1 - Loss of vision/cataract,4.3 - Foot amputation, 4.4 - Heart Failure/Stroke, 4.5 - Poor wound healing	0
726	2022-02-22 06:48:09	1	1	1	1	0	1	1	4.1 - Loss of vision/cataract, 4.2 - Kidney disease, 4.4 - Heart Failure/Stroke, 4.7 -Gum disease	0	0	0	1	0	0	0	1	1	3	3	4	1	2	1	2	1	1	3	1	2	1	1	1	1	2	150	41.5	1	1	2022-10-10 20:05:41	1	1	1	0	1	1	1	4.1 - Loss of vision/cataract, 4.2 - ಮೂತ್ರಪಿಂಡ ರೋಗ,4.3 - Foot amputation, 4.4 - Heart Failure/Stroke	0
727	2022-02-22 06:51:01	1	0	1	0	1	1	1	4.1 - Loss of vision/cataract, 4.4 - Heart Failure/Stroke, 4.5 - Poor wound healing, 4.6 - Nerve damage	0	1	1	0	0	1	0	1	2	2	2	4	1	3	1	2	1	1	3	1	2	1	1	1	1	2	150	41.1	0	2	2022-09-27 20:36:27	1	1	1	0	1	1	1	4.1 - Loss of vision/cataract, 4.2 - ಮೂತ್ರಪಿಂಡ ರೋಗ, 4.4 - Heart Failure/Stroke, 4.5 - Poor wound healing, 4.7 -Gum disease	1
728	2022-02-22 06:53:58	1	1	1	0	1	1	1	4.1 - Loss of vision/cataract, 4.8 - Don't Know/Can't Say	1	0	0	0	0	0	0	1	3	1	1	1	1	1	1	1	2	1	1	1	1	1	1	1	1	2	149	56	0	1	2022-10-10 19:39:19	1	1	1	0	1	1	1	4.1 - Loss of vision/cataract, 4.2 - ಮೂತ್ರಪಿಂಡ ರೋಗ, 4.5 - Poor wound healing, 4.6 - Nerve damage	0
729	2022-02-22 06:56:53	1	1	1	1	1	0	1	4.1 - Loss of vision/cataract, 4.6 - Nerve damage	0	1	0	0	0	0	0	1	1	2	1	1	1	1	1	1	2	1	1	1	2	1	1	1	1	2	154	55.4	0	1	2022-10-10 19:58:07	1	1	1	0	1	1	1	4.1 - Loss of vision/cataract, 4.2 - ಮೂತ್ರಪಿಂಡ ರೋಗ,4.3 - Foot amputation, 4.4 - Heart Failure/Stroke, 4.6 - Nerve damage	0
730	2022-02-22 07:15:03	1	1	1	0	1	0	1	4.1 - Loss of vision/cataract, 4.4 - Heart Failure/Stroke, 4.5 - Poor wound healing	0	1	0	0	0	0	0	1	2	1	1	1	1	1	1	1	2	1	3	1	1	2	1	1	1	2	150	55	0	1	2022-09-24 15:23:01	1	1	1	0	1	1	1	4.1 - Loss of vision/cataract,4.3 - Foot amputation, 4.5 - Poor wound healing	0
731	2022-02-22 10:34:12	1	1	0	1	1	0	1	4.6 - Nerve damage	1	99	0	1	1	99	0	1	1	2	1	1	0	1	0	2	2	1	1	1	3	2	3	1	2	2	160	80	0	2	2022-09-22 17:22:07	1	1	1	0	1	0	1	4.1 - Loss of vision/cataract, 4.2 - ಮೂತ್ರಪಿಂಡ ರೋಗ, 4.6 - Nerve damage, 4.7 -Gum disease	0
732	2022-02-22 10:46:08	0	0	1	0	1	0	1	4.8 - Don't Know/Can't Say	1	0	1	99	0	1	99	1	2	2	1	1	1	2	0	2	1	2	1	1	2	3	2	1	1	1	4.11	51	0	1	2022-09-30 18:52:04	1	0	1	1	1	0	0	4.1 - Loss of vision/cataract, 4.2 - ಮೂತ್ರಪಿಂಡ ರೋಗ,4.3 - Foot amputation, 4.5 - Poor wound healing, 4.6 - Nerve damage	0
733	2022-02-22 11:39:13	1	0	0	1	0	1	1	4.8 - Don't Know/Can't Say	99	99	0	0	1	1	0	1	1	1	1	1	1	2	1	2	1	3	1	2	1	1	2	3	2	2	5.2	40	0	2	2022-09-23 13:34:19	1	0	1	1	1	0	0	4.1 - Loss of vision/cataract,4.3 - Foot amputation, 4.5 - Poor wound healing, 4.6 - Nerve damage	0
734	2022-02-22 12:48:54	1	0	1	0	1	1	0	4.6 - Nerve damage	1	99	1	1	99	0	0	1	1	2	1	2	1	2	0	2	1	2	2	2	3	1	2	1	2	2	5.3	58	1	2	2022-09-23 13:48:02	1	0	1	1	1	0	0	4.1 - Loss of vision/cataract,4.3 - Foot amputation, 4.5 - Poor wound healing, 4.6 - Nerve damage	0
735	2022-02-22 16:32:08	1	0	0	1	0	1	1	4.6 - Nerve damage	99	1	1	0	1	1	0	1	1	2	1	1	1	1	0	2	3	1	1	1	1	2	2	3	1	2	4.11	47.9	0	1	2022-09-23 12:30:48	1	0	1	1	1	1	0	4.2 - ಮೂತ್ರಪಿಂಡ ರೋಗ,4.3 - Foot amputation, 4.5 - Poor wound healing, 4.6 - Nerve damage	1
736	2022-02-22 16:32:08	1	0	0	1	0	1	1	4.6 - Nerve damage	99	1	1	0	1	1	0	1	1	2	1	1	1	1	0	2	3	1	1	1	1	2	2	3	1	2	4.11	47.9	0	1	2022-10-20 13:59:42	1	0	1	0	1	0	0	4.1 - Loss of vision/cataract, 4.2 - ಮೂತ್ರಪಿಂಡ ರೋಗ,4.3 - Foot amputation	0
737	2022-02-22 19:08:20	1	0	1	1	1	0	1	4.1 - Loss of vision/cataract, 4.5 - Poor wound healing	0	0	1	0	0	0	0	1	1	1	1	1	1	1	1	1	2	1	1	1	2	1	1	2	2	1	160	65	1	2	2022-09-24 11:38:58	1	1	0	1	1	1	0	4.1 - Loss of vision/cataract, 4.2 - ಮೂತ್ರಪಿಂಡ ರೋಗ, 4.4 - Heart Failure/Stroke, 4.6 - Nerve damage	0
738	2022-02-22 19:12:40	1	0	1	0	1	1	1	4.1 - Loss of vision/cataract, 4.4 - Heart Failure/Stroke	0	1	0	0	1	0	0	1	1	1	1	1	1	1	1	1	3	1	1	1	1	1	1	1	1	1	160	65	1	2	2022-09-23 22:27:58	1	0	1	0	1	1	1	4.1 - Loss of vision/cataract, 4.2 - ಮೂತ್ರಪಿಂಡ ರೋಗ, 4.4 - Heart Failure/Stroke, 4.6 - Nerve damage, 4.7 -Gum disease	0
739	2022-02-22 19:20:59	1	0	1	0	1	1	1	4.1 - Loss of vision/cataract, 4.4 - Heart Failure/Stroke, 4.6 - Nerve damage	1	0	0	0	0	0	0	1	1	1	1	1	1	1	1	1	2	1	1	1	2	1	1	2	2	1	160	58	1	1	2022-09-26 17:01:52	1	1	0	1	0	1	1	4.1 - Loss of vision/cataract, 4.2 - ಮೂತ್ರಪಿಂಡ ರೋಗ,4.3 - Foot amputation, 4.4 - Heart Failure/Stroke, 4.5 - Poor wound healing, 4.6 - Nerve damage, 4.7 -Gum disease	0
740	2022-02-22 20:20:05	1	1	1	0	1	1	1	4.8 - Don't Know/Can't Say	0	1	0	1	0	0	0	2	3	2	2	4	1	1	1	1	2	1	1	1	1	1	2	1	1	1	160	64	0	2	2022-09-30 10:23:56	1	0	1	1	1	1	1	4.1 - Loss of vision/cataract, 4.4 - Heart Failure/Stroke	0
741	2022-02-22 20:22:46	1	1	1	0	1	1	1	4.1 - Loss of vision/cataract, 4.2 - Kidney disease, 4.4 - Heart Failure/Stroke, 4.5 - Poor wound healing, 4.6 - Nerve damage	0	0	1	0	0	0	0	1	4	2	2	4	1	1	1	1	3	1	1	1	2	1	1	1	1	2	160	48	0	2	2022-09-26 16:27:12	1	1	1	0	1	1	1	4.1 - Loss of vision/cataract,4.3 - Foot amputation, 4.4 - Heart Failure/Stroke, 4.5 - Poor wound healing, 4.6 - Nerve damage	0
742	2022-02-22 20:24:50	1	0	1	0	1	1	1	4.1 - Loss of vision/cataract, 4.2 - Kidney disease, 4.4 - Heart Failure/Stroke	0	1	0	0	0	0	0	1	3	3	1	1	1	1	1	1	2	1	1	1	2	1	2	1	2	1	170	58	1	2	2022-09-24 15:17:30	1	1	1	0	1	0	1	4.1 - Loss of vision/cataract, 4.4 - Heart Failure/Stroke, 4.6 - Nerve damage	0
743	2022-02-22 21:03:47	1	0	1	0	1	0	1	4.8 - Don't Know/Can't Say	1	99	0	1	99	0	1	1	1	3	2	1	1	1	1	1	2	2	1	2	1	1	2	1	2	1	5.8	48	1	1	2022-09-29 20:54:12	1	0	0	0	1	0	0	4.1 - Loss of vision/cataract, 4.2 - ಮೂತ್ರಪಿಂಡ ರೋಗ,4.3 - Foot amputation, 4.5 - Poor wound healing, 4.6 - Nerve damage	0
744	2022-02-22 22:15:20	1	0	1	1	1	1	1	4.1 - Loss of vision/cataract, 4.2 - Kidney disease,4.3 - Foot amputation, 4.4 - Heart Failure/Stroke, 4.5 - Poor wound healing, 4.6 - Nerve damage, 4.7 -Gum disease	1	1	1	1	1	1	1	1	2	1	1	1	0	3	1	4	4	1	3	1	1	1	2	3	2	1	158	65	1	2	2022-09-27 12:15:13	1	0	1	1	1	1	1	4.1 - Loss of vision/cataract, 4.2 - ಮೂತ್ರಪಿಂಡ ರೋಗ,4.3 - Foot amputation, 4.4 - Heart Failure/Stroke, 4.5 - Poor wound healing, 4.6 - Nerve damage, 4.7 -Gum disease	1
745	2022-02-23 07:50:49	1	0	0	1	0	0	1	4.1 - Loss of vision/cataract, 4.2 - Kidney disease, 4.5 - Poor wound healing, 4.7 -Gum disease	0	0	1	0	0	1	1	1	1	4	1	2	1	1	1	2	3	1	1	1	1	1	1	1	3	2	165	41	1	4	2022-09-27 16:08:22	1	1	1	1	1	1	1	4.2 - ಮೂತ್ರಪಿಂಡ ರೋಗ,4.3 - Foot amputation, 4.6 - Nerve damage, 4.7 -Gum disease	0
746	2022-02-23 07:50:49	1	0	0	1	0	0	1	4.1 - Loss of vision/cataract, 4.2 - Kidney disease, 4.5 - Poor wound healing, 4.7 -Gum disease	0	0	1	0	0	1	1	1	1	4	1	2	1	1	1	2	3	1	1	1	1	1	1	1	3	2	165	41	1	4	2022-09-30 19:08:57	1	1	1	0	1	1	1	4.2 - ಮೂತ್ರಪಿಂಡ ರೋಗ, 4.7 -Gum disease, 4.8 - Don't Know/Can't Say	0
747	2022-02-23 07:58:46	1	0	0	1	0	0	1	4.1 - Loss of vision/cataract, 4.6 - Nerve damage, 4.7 -Gum disease	0	0	1	1	0	0	1	1	1	4	2	2	0	1	0	2	3	1	4	1	1	1	1	1	3	2	169.1	49	1	4	2022-09-22 14:44:09	1	1	1	1	1	0	1	4.1 - Loss of vision/cataract, 4.2 - ಮೂತ್ರಪಿಂಡ ರೋಗ, 4.4 - Heart Failure/Stroke, 4.7 -Gum disease	0
748	2022-02-23 08:06:53	1	0	0	1	0	1	0	4.1 - Loss of vision/cataract, 4.2 - Kidney disease, 4.7 -Gum disease, 4.8 - Don't Know/Can't Say	0	0	1	1	0	1	1	1	2	3	2	1	0	1	0	1	3	1	1	2	1	2	1	1	3	1	169	63	1	1	2022-09-22 12:39:49	1	1	1	1	1	1	1	4.1 - Loss of vision/cataract, 4.2 - ಮೂತ್ರಪಿಂಡ ರೋಗ,4.3 - Foot amputation, 4.4 - Heart Failure/Stroke, 4.5 - Poor wound healing, 4.6 - Nerve damage, 4.7 -Gum disease, 4.8 - Don't Know/Can't Say	0
749	2022-02-23 10:16:55	1	0	0	1	1	0	0	4.6 - Nerve damage	1	99	0	0	1	99	0	1	1	2	1	1	1	1	0	2	3	1	1	2	2	2	3	1	2	2	4.1	48	1	1	2022-09-22 17:08:22	1	0	1	0	1	1	0	4.1 - Loss of vision/cataract,4.3 - Foot amputation, 4.5 - Poor wound healing, 4.8 - Don't Know/Can't Say	0
750	2022-02-23 10:27:08	1	1	1	0	1	1	1	4.4 - Heart Failure/Stroke, 4.6 - Nerve damage	0	0	0	0	0	0	0	2	1	2	3	3	1	2	1	1	2	1	1	2	1	2	1	2	1	2	140	36.3	0	4	2022-10-10 20:17:40	1	1	1	0	1	1	1	4.1 - Loss of vision/cataract,4.3 - Foot amputation, 4.5 - Poor wound healing	0
751	2022-02-23 11:12:00	1	1	1	0	0	0	1	4.1 - Loss of vision/cataract, 4.4 - Heart Failure/Stroke, 4.5 - Poor wound healing	0	1	0	0	0	0	0	1	1	2	3	2	1	3	1	2	3	1	1	2	1	1	2	1	2	2	150	41.4	0	1	2022-09-28 09:11:05	1	1	1	0	1	1	1	4.1 - Loss of vision/cataract,4.3 - Foot amputation, 4.4 - Heart Failure/Stroke, 4.5 - Poor wound healing, 4.7 -Gum disease	0
752	2022-02-23 11:18:14	1	1	1	0	1	0	1	4.4 - Heart Failure/Stroke, 4.7 -Gum disease	0	1	0	1	0	0	0	1	5	2	3	4	0	1	0	2	1	1	1	1	2	1	1	1	1	2	153	50.4	0	4	2022-09-24 13:51:52	1	1	1	0	1	0	1	4.1 - Loss of vision/cataract, 4.6 - Nerve damage, 4.7 -Gum disease	0
753	2022-02-23 11:22:37	1	1	1	0	1	1	1	4.4 - Heart Failure/Stroke, 4.5 - Poor wound healing	0	0	0	0	0	0	0	1	4	2	1	1	1	1	0	2	2	1	1	1	2	1	1	1	1	2	159	44.9	0	1	2022-09-24 12:24:05	1	1	1	0	1	1	1	4.1 - Loss of vision/cataract, 4.4 - Heart Failure/Stroke, 4.5 - Poor wound healing	0
754	2022-02-23 11:37:45	1	0	1	0	1	1	1	4.1 - Loss of vision/cataract, 4.4 - Heart Failure/Stroke, 4.7 -Gum disease	0	1	0	1	0	0	0	2	3	2	2	1	1	2	1	1	3	1	3	1	1	1	1	1	2	2	170	55	0	3	2022-09-24 11:45:01	1	1	1	0	1	0	1	4.1 - Loss of vision/cataract, 4.2 - ಮೂತ್ರಪಿಂಡ ರೋಗ, 4.5 - Poor wound healing, 4.7 -Gum disease	1
755	2022-02-23 11:40:49	1	1	1	1	0	1	0	4.1 - Loss of vision/cataract, 4.4 - Heart Failure/Stroke	0	1	0	0	1	0	0	2	4	3	3	4	1	2	0	1	3	1	1	1	2	1	1	1	2	2	140	47	0	3	2022-09-24 11:13:05	0	0	1	1	0	1	0	4.1 - Loss of vision/cataract,4.3 - Foot amputation, 4.4 - Heart Failure/Stroke, 4.6 - Nerve damage	0
756	2022-02-23 13:44:37	1	0	1	1	0	0	1	4.1 - Loss of vision/cataract, 4.2 - Kidney disease, 4.6 - Nerve damage, 4.7 -Gum disease	0	1	0	1	0	0	1	2	3	3	2	1	0	1	1	2	3	1	4	2	2	1	1	1	3	1	163	65	1	4	2022-09-27 16:01:21	1	1	1	1	0	1	1	4.1 - Loss of vision/cataract,4.3 - Foot amputation, 4.6 - Nerve damage, 4.7 -Gum disease	0
757	2022-02-23 13:44:37	1	0	1	1	0	0	1	4.1 - Loss of vision/cataract, 4.2 - Kidney disease, 4.6 - Nerve damage, 4.7 -Gum disease	0	1	0	1	0	0	1	2	3	3	2	1	0	1	1	2	3	1	4	2	2	1	1	1	3	1	163	65	1	4	2022-09-30 19:02:13	1	1	1	0	1	1	1	4.1 - Loss of vision/cataract, 4.5 - Poor wound healing, 4.6 - Nerve damage, 4.7 -Gum disease	0
758	2022-02-23 13:49:23	1	0	1	1	0	0	1	4.1 - Loss of vision/cataract, 4.4 - Heart Failure/Stroke, 4.5 - Poor wound healing, 4.7 -Gum disease, 4.8 - Don't Know/Can't Say	0	1	0	1	0	1	0	1	3	3	3	2	0	1	1	2	3	1	1	1	2	1	1	1	2	2	172	61	1	4	2022-09-27 15:57:03	1	0	1	1	1	1	1	4.1 - Loss of vision/cataract, 4.2 - ಮೂತ್ರಪಿಂಡ ರೋಗ,4.3 - Foot amputation, 4.6 - Nerve damage, 4.7 -Gum disease, 4.8 - Don't Know/Can't Say	0
759	2022-02-23 13:49:23	1	0	1	1	0	0	1	4.1 - Loss of vision/cataract, 4.4 - Heart Failure/Stroke, 4.5 - Poor wound healing, 4.7 -Gum disease, 4.8 - Don't Know/Can't Say	0	1	0	1	0	1	0	1	3	3	3	2	0	1	1	2	3	1	1	1	2	1	1	1	2	2	172	61	1	4	2022-09-30 18:54:14	1	1	1	1	1	1	1	4.1 - Loss of vision/cataract, 4.4 - Heart Failure/Stroke, 4.6 - Nerve damage, 4.8 - Don't Know/Can't Say	0
760	2022-02-23 13:53:54	1	0	1	1	0	0	1	4.1 - Loss of vision/cataract, 4.7 -Gum disease, 4.8 - Don't Know/Can't Say	0	0	1	0	0	1	0	2	1	2	2	2	0	1	0	2	3	1	4	1	1	1	1	1	3	2	164	63	1	4	2022-09-22 14:39:09	1	1	1	1	1	1	1	4.3 - Foot amputation, 4.4 - Heart Failure/Stroke, 4.6 - Nerve damage, 4.7 -Gum disease	0
761	2022-02-23 13:58:28	1	0	1	0	0	0	0	4.1 - Loss of vision/cataract, 4.2 - Kidney disease, 4.5 - Poor wound healing, 4.7 -Gum disease	0	1	1	0	0	1	0	1	1	1	3	3	0	1	0	2	3	1	4	1	1	1	1	1	3	1	167	68	1	1	2022-10-18 19:05:28	1	1	1	1	1	1	1	4.3 - Foot amputation, 4.4 - Heart Failure/Stroke, 4.6 - Nerve damage, 4.8 - Don't Know/Can't Say	0
762	2022-02-23 14:03:37	1	0	1	1	0	1	1	4.1 - Loss of vision/cataract,4.3 - Foot amputation, 4.5 - Poor wound healing, 4.7 -Gum disease	0	1	1	0	0	0	1	2	3	3	2	2	0	1	1	2	3	1	1	1	1	1	1	1	3	1	164	53	1	4	2022-09-22 15:14:10	1	1	1	1	1	0	1	4.1 - Loss of vision/cataract,4.3 - Foot amputation, 4.5 - Poor wound healing, 4.7 -Gum disease	0
763	2022-02-23 14:45:23	1	0	1	1	0	1	1	4.1 - Loss of vision/cataract,4.3 - Foot amputation, 4.7 -Gum disease	0	0	0	1	1	1	0	1	2	2	2	2	0	1	1	2	2	1	1	1	1	1	1	1	3	2	162	55	1	4	2022-09-22 12:46:54	1	1	1	1	1	1	1	4.1 - Loss of vision/cataract, 4.4 - Heart Failure/Stroke, 4.5 - Poor wound healing, 4.6 - Nerve damage, 4.7 -Gum disease	0
764	2022-02-23 14:48:41	1	0	1	1	0	1	1	4.1 - Loss of vision/cataract, 4.4 - Heart Failure/Stroke, 4.7 -Gum disease	0	0	1	0	1	0	1	1	2	2	2	2	0	2	0	2	3	1	2	1	1	1	1	1	3	1	169	80	1	4	2022-09-22 11:36:34	1	0	0	0	1	0	1	4.2 - ಮೂತ್ರಪಿಂಡ ರೋಗ,4.3 - Foot amputation, 4.5 - Poor wound healing, 4.6 - Nerve damage, 4.7 -Gum disease	0
765	2022-02-23 14:52:59	1	0	1	1	1	0	1	4.1 - Loss of vision/cataract, 4.5 - Poor wound healing, 4.7 -Gum disease	0	1	0	1	0	0	1	1	3	2	2	3	0	3	0	2	1	1	1	1	1	1	1	1	3	2	163	53	1	4	2022-09-22 14:06:41	1	0	1	1	1	1	0	4.1 - Loss of vision/cataract,4.3 - Foot amputation, 4.5 - Poor wound healing, 4.6 - Nerve damage, 4.7 -Gum disease	0
766	2022-02-23 15:08:28	1	0	1	0	1	1	0	4.1 - Loss of vision/cataract, 4.4 - Heart Failure/Stroke, 4.5 - Poor wound healing, 4.7 -Gum disease	0	0	0	0	0	0	0	2	2	1	2	3	0	3	0	2	2	2	3	1	1	2	1	1	1	1	165	65	1	4	2022-10-11 16:02:16	1	1	1	0	1	1	1	4.1 - Loss of vision/cataract,4.3 - Foot amputation, 4.4 - Heart Failure/Stroke, 4.6 - Nerve damage, 4.7 -Gum disease	0
767	2022-02-23 15:12:20	1	0	1	0	1	0	1	4.1 - Loss of vision/cataract, 4.4 - Heart Failure/Stroke, 4.7 -Gum disease	0	0	0	0	1	1	0	1	3	2	3	4	0	2	0	2	2	3	2	1	2	1	1	1	2	1	165	60	1	4	2022-09-22 13:01:13	1	1	1	1	1	1	1	4.1 - Loss of vision/cataract, 4.4 - Heart Failure/Stroke, 4.6 - Nerve damage, 4.7 -Gum disease	0
768	2022-02-23 15:19:48	1	0	1	0	1	0	1	4.1 - Loss of vision/cataract, 4.5 - Poor wound healing, 4.8 - Don't Know/Can't Say	0	1	0	0	0	1	0	1	2	4	3	4	0	3	0	2	2	1	2	1	1	2	1	1	2	2	167	42	0	4	2022-10-11 15:48:23	1	0	1	0	1	1	1	4.1 - Loss of vision/cataract, 4.4 - Heart Failure/Stroke, 4.6 - Nerve damage, 4.7 -Gum disease	0
769	2022-02-23 15:26:29	1	0	1	0	1	1	1	4.1 - Loss of vision/cataract, 4.4 - Heart Failure/Stroke, 4.7 -Gum disease	0	0	1	0	0	0	0	1	3	3	2	3	1	1	1	2	1	1	2	2	1	1	1	1	2	1	169	70	1	4	2022-09-22 15:03:01	1	1	1	1	0	1	1	4.1 - Loss of vision/cataract,4.3 - Foot amputation, 4.4 - Heart Failure/Stroke, 4.5 - Poor wound healing, 4.6 - Nerve damage, 4.7 -Gum disease	0
770	2022-02-23 15:29:35	1	1	1	0	1	1	1	4.1 - Loss of vision/cataract, 4.4 - Heart Failure/Stroke, 4.7 -Gum disease	0	1	0	1	0	0	0	1	3	3	2	3	1	2	0	1	1	1	2	1	2	1	1	1	3	1	171	70	1	4	2022-09-22 12:27:02	1	0	1	1	1	1	1	4.1 - Loss of vision/cataract, 4.2 - ಮೂತ್ರಪಿಂಡ ರೋಗ,4.3 - Foot amputation, 4.4 - Heart Failure/Stroke, 4.5 - Poor wound healing, 4.6 - Nerve damage, 4.7 -Gum disease	0
771	2022-02-23 15:34:55	1	1	1	1	0	1	1	4.1 - Loss of vision/cataract, 4.2 - Kidney disease, 4.5 - Poor wound healing, 4.7 -Gum disease	0	1	0	0	1	0	0	1	2	1	1	3	0	3	0	2	2	1	2	1	1	2	1	1	2	1	163	70	1	4	2022-09-22 14:29:16	1	1	1	1	1	1	1	4.2 - ಮೂತ್ರಪಿಂಡ ರೋಗ, 4.4 - Heart Failure/Stroke, 4.6 - Nerve damage	0
772	2022-02-23 15:58:43	1	1	1	1	0	1	1	4.1 - Loss of vision/cataract, 4.4 - Heart Failure/Stroke, 4.7 -Gum disease	0	1	0	1	0	0	0	2	2	3	3	3	1	3	0	1	2	1	3	1	2	1	1	1	3	1	167	56	1	4	2022-09-22 12:09:16	1	0	1	1	1	0	1	4.1 - Loss of vision/cataract, 4.2 - ಮೂತ್ರಪಿಂಡ ರೋಗ,4.3 - Foot amputation, 4.4 - Heart Failure/Stroke, 4.5 - Poor wound healing, 4.7 -Gum disease, 4.8 - Don't Know/Can't Say	0
773	2022-02-23 16:05:46	1	1	1	0	1	1	1	4.1 - Loss of vision/cataract, 4.4 - Heart Failure/Stroke, 4.7 -Gum disease	0	1	1	0	1	0	1	2	3	2	3	2	1	3	1	2	2	1	2	1	1	2	1	1	2	1	169	70	1	4	2022-09-22 11:54:42	1	0	0	1	1	0	1	4.1 - Loss of vision/cataract, 4.2 - ಮೂತ್ರಪಿಂಡ ರೋಗ,4.3 - Foot amputation, 4.5 - Poor wound healing, 4.6 - Nerve damage, 4.7 -Gum disease, 4.8 - Don't Know/Can't Say	0
774	2022-02-23 16:19:30	1	1	1	0	1	1	0	4.1 - Loss of vision/cataract,4.3 - Foot amputation, 4.5 - Poor wound healing, 4.7 -Gum disease	0	1	0	0	0	1	0	1	2	3	2	3	0	2	0	2	1	1	2	1	2	1	1	1	3	1	169	68	0	4	2022-10-17 18:59:23	1	1	1	1	1	0	1	4.3 - Foot amputation, 4.5 - Poor wound healing, 4.6 - Nerve damage, 4.8 - Don't Know/Can't Say	0
775	2022-02-23 16:23:03	1	0	1	1	1	0	1	4.1 - Loss of vision/cataract, 4.4 - Heart Failure/Stroke, 4.5 - Poor wound healing, 4.8 - Don't Know/Can't Say	0	1	0	1	0	0	1	1	3	4	3	3	0	3	0	2	1	1	2	1	2	1	1	1	2	1	163	70	0	1	2022-10-17 18:55:28	1	1	1	0	1	1	1	4.3 - Foot amputation, 4.5 - Poor wound healing, 4.6 - Nerve damage, 4.7 -Gum disease, 4.8 - Don't Know/Can't Say	0
776	2022-02-23 16:36:57	1	1	1	0	0	1	0	4.1 - Loss of vision/cataract, 4.5 - Poor wound healing, 4.7 -Gum disease	0	0	1	0	0	1	0	1	1	2	4	4	1	2	1	2	2	3	1	1	2	1	1	1	2	1	164	55	1	4	2022-09-22 14:49:41	1	1	1	1	0	1	1	4.2 - ಮೂತ್ರಪಿಂಡ ರೋಗ, 4.5 - Poor wound healing, 4.7 -Gum disease	0
777	2022-02-23 16:41:09	1	1	1	1	0	1	1	4.1 - Loss of vision/cataract,4.3 - Foot amputation, 4.6 - Nerve damage, 4.8 - Don't Know/Can't Say	0	0	1	0	0	0	0	2	2	2	3	2	1	2	0	2	1	1	2	1	1	1	1	1	3	1	170	65	1	4	2022-09-22 12:34:21	1	0	1	1	1	1	1	4.1 - Loss of vision/cataract, 4.2 - ಮೂತ್ರಪಿಂಡ ರೋಗ,4.3 - Foot amputation, 4.4 - Heart Failure/Stroke, 4.5 - Poor wound healing, 4.6 - Nerve damage, 4.7 -Gum disease	0
778	2022-02-23 20:55:12	1	0	0	0	0	0	0	4.8 - Don't Know/Can't Say	1	99	0	1	99	0	99	2	2	2	2	2	1	2	0	4	3	2	4	1	1	1	1	1	1	2	5.6	37.4	0	4	2022-09-29 19:18:39	1	1	0	0	1	1	0	4.1 - Loss of vision/cataract, 4.2 - ಮೂತ್ರಪಿಂಡ ರೋಗ,4.3 - Foot amputation, 4.5 - Poor wound healing	0
779	2022-02-23 21:30:19	1	0	0	1	0	0	0	4.1 - Loss of vision/cataract, 4.4 - Heart Failure/Stroke, 4.5 - Poor wound healing, 4.6 - Nerve damage	1	99	0	99	0	99	99	2	2	2	2	3	1	2	0	4	4	2	4	1	1	1	1	1	4	2	5.6	65.3	0	4	2022-09-21 14:05:26	1	0	1	0	1	1	0	4.1 - Loss of vision/cataract, 4.2 - ಮೂತ್ರಪಿಂಡ ರೋಗ,4.3 - Foot amputation, 4.7 -Gum disease	0
780	2022-02-23 22:06:22	1	0	0	0	0	0	0	4.1 - Loss of vision/cataract, 4.2 - Kidney disease, 4.4 - Heart Failure/Stroke, 4.7 -Gum disease	0	1	0	0	1	1	1	1	2	4	3	2	1	1	1	2	4	1	1	2	1	1	1	1	2	2	152	60.8	1	4	2022-09-23 20:45:33	1	0	1	1	1	1	1	4.1 - Loss of vision/cataract, 4.2 - ಮೂತ್ರಪಿಂಡ ರೋಗ,4.3 - Foot amputation, 4.4 - Heart Failure/Stroke, 4.5 - Poor wound healing	1
781	2022-02-23 22:10:50	1	0	0	0	0	0	0	4.1 - Loss of vision/cataract, 4.2 - Kidney disease,4.3 - Foot amputation, 4.4 - Heart Failure/Stroke, 4.5 - Poor wound healing, 4.6 - Nerve damage, 4.7 -Gum disease	0	1	0	0	1	1	1	1	3	4	3	2	1	1	1	2	2	1	1	2	1	1	1	1	2	2	150	55.2	1	2	2022-09-18 19:42:26	1	0	1	1	1	1	1	4.1 - Loss of vision/cataract, 4.2 - ಮೂತ್ರಪಿಂಡ ರೋಗ,4.3 - Foot amputation, 4.4 - Heart Failure/Stroke, 4.5 - Poor wound healing, 4.6 - Nerve damage	1
782	2022-02-24 11:00:52	1	0	1	1	1	1	1	4.1 - Loss of vision/cataract, 4.2 - Kidney disease,4.3 - Foot amputation, 4.4 - Heart Failure/Stroke, 4.5 - Poor wound healing, 4.6 - Nerve damage, 4.7 -Gum disease, 4.8 - Don't Know/Can't Say	1	1	1	1	1	0	1	1	3	3	2	2	1	2	1	2	2	3	2	2	1	1	1	1	2	1	159	55	1	1	2022-10-19 17:31:08	1	0	0	1	0	0	1	4.1 - Loss of vision/cataract, 4.2 - ಮೂತ್ರಪಿಂಡ ರೋಗ,4.3 - Foot amputation, 4.6 - Nerve damage	0
783	2022-02-24 11:14:56	1	0	1	1	1	1	1	4.1 - Loss of vision/cataract, 4.2 - Kidney disease,4.3 - Foot amputation, 4.4 - Heart Failure/Stroke, 4.5 - Poor wound healing, 4.6 - Nerve damage, 4.7 -Gum disease, 4.8 - Don't Know/Can't Say	1	1	1	1	1	0	1	2	4	3	3	3	0	2	1	2	1	1	1	2	1	1	1	2	2	2	160	52	1	1	2022-10-19 17:40:21	1	0	1	0	1	0	1	4.1 - Loss of vision/cataract,4.3 - Foot amputation, 4.5 - Poor wound healing	0
784	2022-02-24 11:25:55	1	1	1	1	1	1	1	4.1 - Loss of vision/cataract, 4.2 - Kidney disease,4.3 - Foot amputation, 4.4 - Heart Failure/Stroke, 4.5 - Poor wound healing, 4.6 - Nerve damage, 4.7 -Gum disease, 4.8 - Don't Know/Can't Say	1	1	1	1	1	0	1	2	3	3	1	1	0	2	1	2	3	1	3	2	1	1	1	2	2	1	164	70	1	4	2022-10-11 19:35:58	1	1	1	0	1	0	1	4.1 - Loss of vision/cataract, 4.2 - ಮೂತ್ರಪಿಂಡ ರೋಗ,4.3 - Foot amputation, 4.4 - Heart Failure/Stroke, 4.5 - Poor wound healing	0
785	2022-02-24 11:25:55	1	1	1	1	1	1	1	4.1 - Loss of vision/cataract, 4.2 - Kidney disease,4.3 - Foot amputation, 4.4 - Heart Failure/Stroke, 4.5 - Poor wound healing, 4.6 - Nerve damage, 4.7 -Gum disease, 4.8 - Don't Know/Can't Say	1	1	1	1	1	0	1	2	3	3	1	1	0	2	1	2	3	1	3	2	1	1	1	2	2	1	164	70	1	4	2022-10-17 12:21:45	1	0	1	0	0	1	1	4.1 - Loss of vision/cataract, 4.2 - ಮೂತ್ರಪಿಂಡ ರೋಗ,4.3 - Foot amputation, 4.4 - Heart Failure/Stroke	0
786	2022-02-24 11:25:55	1	1	1	1	1	1	1	4.1 - Loss of vision/cataract, 4.2 - Kidney disease,4.3 - Foot amputation, 4.4 - Heart Failure/Stroke, 4.5 - Poor wound healing, 4.6 - Nerve damage, 4.7 -Gum disease, 4.8 - Don't Know/Can't Say	1	1	1	1	1	0	1	2	3	3	1	1	0	2	1	2	3	1	3	2	1	1	1	2	2	1	164	70	1	4	2022-10-22 08:32:11	1	0	0	1	0	1	0	4.1 - Loss of vision/cataract, 4.2 - ಮೂತ್ರಪಿಂಡ ರೋಗ, 4.4 - Heart Failure/Stroke	0
787	2022-02-24 11:40:16	1	0	1	1	1	1	1	4.1 - Loss of vision/cataract, 4.2 - Kidney disease,4.3 - Foot amputation, 4.4 - Heart Failure/Stroke, 4.5 - Poor wound healing, 4.6 - Nerve damage, 4.7 -Gum disease, 4.8 - Don't Know/Can't Say	1	1	1	1	1	0	1	2	3	3	3	3	0	2	1	2	3	1	1	2	1	1	1	2	3	1	158	76	1	2	2022-10-19 16:51:25	1	0	1	0	0	1	0	4.1 - Loss of vision/cataract, 4.2 - ಮೂತ್ರಪಿಂಡ ರೋಗ, 4.5 - Poor wound healing, 4.6 - Nerve damage	0
788	2022-02-24 11:44:49	1	1	1	1	1	1	1	4.1 - Loss of vision/cataract, 4.2 - Kidney disease,4.3 - Foot amputation, 4.4 - Heart Failure/Stroke, 4.5 - Poor wound healing, 4.6 - Nerve damage, 4.7 -Gum disease, 4.8 - Don't Know/Can't Say	1	1	1	1	1	0	1	2	3	2	1	2	0	3	1	2	3	1	2	2	1	1	1	2	3	2	153	52	1	1	2022-10-19 17:48:16	1	0	0	0	1	0	1	4.2 - ಮೂತ್ರಪಿಂಡ ರೋಗ,4.3 - Foot amputation, 4.5 - Poor wound healing	99
789	2022-02-24 11:52:29	1	0	0	0	0	0	0	4.8 - Don't Know/Can't Say	99	99	99	99	99	99	99	1	4	4	3	1	1	1	1	4	4	1	4	1	1	1	1	1	3	2	5.1	45	1	4	2022-09-15 12:33:09	1	1	1	0	1	1	1	4.1 - Loss of vision/cataract, 4.2 - ಮೂತ್ರಪಿಂಡ ರೋಗ,4.3 - Foot amputation, 4.4 - Heart Failure/Stroke, 4.6 - Nerve damage	99
790	2022-02-24 11:55:16	1	0	0	0	0	0	0	4.3 - Foot amputation, 4.6 - Nerve damage, 4.7 -Gum disease, 4.8 - Don't Know/Can't Say	99	1	0	0	0	1	99	1	4	4	3	1	1	1	1	4	4	1	4	1	1	1	1	1	3	1	6.2	56	1	1	2022-09-21 18:31:24	1	0	0	1	0	1	1	4.1 - Loss of vision/cataract, 4.2 - ಮೂತ್ರಪಿಂಡ ರೋಗ, 4.4 - Heart Failure/Stroke, 4.5 - Poor wound healing, 4.7 -Gum disease	99
791	2022-02-24 12:02:17	1	0	1	1	1	1	1	4.2 - Kidney disease, 4.4 - Heart Failure/Stroke, 4.6 - Nerve damage	1	99	1	1	99	99	99	1	2	4	3	1	1	2	1	2	4	3	4	1	2	3	3	3	2	1	5.4	52	1	2	2022-09-21 18:48:34	1	0	1	1	1	1	1	4.1 - Loss of vision/cataract, 4.2 - ಮೂತ್ರಪಿಂಡ ರೋಗ,4.3 - Foot amputation, 4.4 - Heart Failure/Stroke, 4.5 - Poor wound healing, 4.6 - Nerve damage, 4.7 -Gum disease	99
792	2022-02-24 12:07:16	1	0	1	1	1	1	0	4.1 - Loss of vision/cataract,4.3 - Foot amputation, 4.4 - Heart Failure/Stroke, 4.5 - Poor wound healing	1	1	1	1	1	0	1	3	2	4	2	2	1	2	0	3	4	2	4	2	1	2	1	3	2	1	1.59	69	1	4	2022-10-08 18:23:24	1	1	1	1	1	1	1	4.1 - Loss of vision/cataract, 4.5 - Poor wound healing, 4.6 - Nerve damage, 4.7 -Gum disease	0
793	2022-02-25 09:52:40	1	1	1	1	1	1	1	4.1 - Loss of vision/cataract, 4.2 - Kidney disease,4.3 - Foot amputation, 4.4 - Heart Failure/Stroke, 4.5 - Poor wound healing, 4.6 - Nerve damage, 4.7 -Gum disease, 4.8 - Don't Know/Can't Say	1	1	1	1	1	0	1	2	3	3	3	3	1	2	1	2	2	1	1	2	2	2	1	2	1	1	165	42	1	2	2022-10-08 18:23:24	1	1	1	1	1	1	1	4.1 - Loss of vision/cataract, 4.5 - Poor wound healing, 4.6 - Nerve damage, 4.7 -Gum disease	0
794	2022-02-24 12:11:52	1	0	0	0	0	0	0	4.8 - Don't Know/Can't Say	99	99	99	99	99	99	99	1	2	3	4	5	1	2	1	3	3	2	4	1	2	2	3	3	1	1	6.1	52	1	1	2022-10-02 16:32:18	1	0	1	1	1	1	1	4.1 - Loss of vision/cataract,4.3 - Foot amputation, 4.4 - Heart Failure/Stroke, 4.5 - Poor wound healing, 4.6 - Nerve damage	0
795	2022-02-24 12:18:33	0	0	0	0	0	0	0	4.6 - Nerve damage	1	1	1	1	1	1	1	1	3	1	2	3	0	1	0	2	3	1	2	3	3	2	2	3	3	2	5.1	54	0	4	2022-09-26 19:25:35	0	0	0	1	1	0	1	4.6 - Nerve damage	99
796	2022-02-24 12:18:36	1	0	1	1	1	1	1	4.8 - Don't Know/Can't Say	0	0	1	0	0	1	0	1	2	3	4	5	1	1	1	3	3	2	4	1	1	2	3	3	1	1	6.4	61	1	2	2022-09-14 18:35:42	1	0	1	1	1	1	1	4.1 - Loss of vision/cataract, 4.2 - ಮೂತ್ರಪಿಂಡ ರೋಗ, 4.4 - Heart Failure/Stroke, 4.5 - Poor wound healing, 4.7 -Gum disease	0
797	2022-02-24 12:22:14	1	0	1	1	1	1	0	4.1 - Loss of vision/cataract, 4.2 - Kidney disease,4.3 - Foot amputation, 4.4 - Heart Failure/Stroke, 4.5 - Poor wound healing, 4.6 - Nerve damage, 4.7 -Gum disease	1	1	1	1	1	0	1	1	2	1	2	1	1	1	0	4	3	2	4	2	2	2	3	3	1	1	1.58	55	0	2	2022-10-15 19:12:53	1	1	1	0	1	1	1	4.1 - Loss of vision/cataract, 4.2 - ಮೂತ್ರಪಿಂಡ ರೋಗ,4.3 - Foot amputation, 4.5 - Poor wound healing, 4.7 -Gum disease	0
798	2022-02-24 12:26:55	1	0	0	0	0	0	0	4.8 - Don't Know/Can't Say	99	99	99	99	99	99	99	1	2	4	4	5	1	1	1	4	4	1	4	1	1	1	1	1	2	2	5.2	56	1	4	2022-10-02 16:42:56	1	0	1	1	1	1	1	4.1 - Loss of vision/cataract,4.3 - Foot amputation, 4.4 - Heart Failure/Stroke, 4.5 - Poor wound healing, 4.7 -Gum disease	0
799	2022-02-24 12:27:43	1	1	0	1	0	0	0	4.2 - Kidney disease, 4.5 - Poor wound healing, 4.6 - Nerve damage	99	99	99	99	99	99	99	1	3	1	2	2	0	1	0	4	4	2	2	3	3	3	3	3	3	2	5.1	59	0	4	2022-09-29 21:31:19	0	0	1	1	0	1	1	4.2 - ಮೂತ್ರಪಿಂಡ ರೋಗ, 4.4 - Heart Failure/Stroke, 4.6 - Nerve damage	99
800	2022-02-24 12:30:43	1	0	0	0	0	0	0	4.8 - Don't Know/Can't Say	99	99	99	99	99	99	99	3	2	3	4	5	1	1	1	4	4	1	4	1	1	2	2	1	2	1	5.9	73.8	1	5	2022-09-21 18:44:58	1	1	1	1	1	1	1	4.1 - Loss of vision/cataract, 4.2 - ಮೂತ್ರಪಿಂಡ ರೋಗ,4.3 - Foot amputation, 4.4 - Heart Failure/Stroke, 4.5 - Poor wound healing, 4.6 - Nerve damage, 4.7 -Gum disease	99
801	2022-02-24 12:31:07	0	0	0	0	0	0	0	4.6 - Nerve damage	99	99	99	99	99	99	99	3	4	1	2	1	0	1	0	4	4	3	2	3	3	2	3	3	2	2	4.6	49	0	4	2022-10-17 19:05:42	0	0	0	1	0	0	0	4.1 - Loss of vision/cataract,4.3 - Foot amputation, 4.5 - Poor wound healing	1
802	2022-02-24 12:32:55	1	0	0	0	0	0	0	4.8 - Don't Know/Can't Say	99	99	99	99	99	99	99	3	2	3	4	5	1	1	1	4	4	1	4	1	1	1	1	1	1	2	5.4	58	1	4	2022-09-23 13:10:06	1	0	0	1	0	1	1	4.1 - Loss of vision/cataract, 4.2 - ಮೂತ್ರಪಿಂಡ ರೋಗ, 4.4 - Heart Failure/Stroke, 4.5 - Poor wound healing	99
803	2022-02-24 12:34:27	0	0	0	0	0	0	0	4.5 - Poor wound healing	99	1	99	99	99	99	99	3	3	1	2	1	0	1	0	4	4	1	2	3	3	3	3	3	1	2	4.11	31	0	4	2022-09-26 19:17:01	0	0	0	1	1	0	1	4.5 - Poor wound healing	99
804	2022-02-24 12:37:40	1	0	1	1	1	1	1	4.1 - Loss of vision/cataract, 4.2 - Kidney disease,4.3 - Foot amputation, 4.4 - Heart Failure/Stroke, 4.5 - Poor wound healing, 4.6 - Nerve damage, 4.7 -Gum disease	1	1	1	1	1	0	1	3	3	4	2	2	1	3	0	4	3	4	4	2	1	2	3	3	1	1	1.65	85	1	5	2022-10-08 18:09:59	1	1	1	1	1	1	1	4.1 - Loss of vision/cataract, 4.5 - Poor wound healing, 4.6 - Nerve damage, 4.7 -Gum disease	0
805	2022-02-24 12:37:42	0	0	0	0	0	0	0	4.3 - Foot amputation	99	99	99	99	99	99	99	1	2	1	2	2	0	1	0	4	4	2	1	3	3	1	1	3	3	2	4.4	38	0	4	2022-09-29 21:18:59	0	1	0	1	0	1	0	4.3 - Foot amputation, 4.6 - Nerve damage, 4.7 -Gum disease	99
806	2022-02-24 12:44:57	0	0	0	1	0	0	0	4.6 - Nerve damage	1	99	99	99	99	99	99	3	3	3	2	1	0	1	0	4	4	3	4	3	3	2	2	3	3	2	4.11	75	0	4	2022-09-29 21:21:12	0	0	0	1	1	1	1	4.3 - Foot amputation, 4.5 - Poor wound healing, 4.7 -Gum disease	99
807	2022-02-24 12:45:19	1	0	1	1	1	1	0	4.1 - Loss of vision/cataract, 4.2 - Kidney disease,4.3 - Foot amputation, 4.4 - Heart Failure/Stroke, 4.5 - Poor wound healing, 4.6 - Nerve damage, 4.7 -Gum disease	1	1	1	1	1	0	1	1	2	1	2	2	1	1	1	1	4	1	3	2	1	1	3	3	1	1	1.62	75	0	1	2022-10-08 18:20:02	1	0	1	1	1	1	1	4.1 - Loss of vision/cataract, 4.2 - ಮೂತ್ರಪಿಂಡ ರೋಗ,4.3 - Foot amputation, 4.4 - Heart Failure/Stroke, 4.5 - Poor wound healing, 4.6 - Nerve damage, 4.7 -Gum disease, 4.8 - Don't Know/Can't Say	0
808	2022-02-24 12:46:25	1	0	0	0	0	0	0	4.8 - Don't Know/Can't Say	99	99	99	99	99	99	99	1	3	2	4	5	1	1	1	4	4	1	4	1	1	2	2	1	3	1	5.8	82.3	1	4	2022-09-23 13:36:01	1	0	1	1	0	0	0	4.1 - Loss of vision/cataract,4.3 - Foot amputation, 4.4 - Heart Failure/Stroke, 4.5 - Poor wound healing, 4.6 - Nerve damage	99
809	2022-02-24 12:49:31	1	0	0	0	0	0	0	4.8 - Don't Know/Can't Say	99	99	99	99	99	99	99	1	2	2	4	5	1	1	1	4	4	1	4	1	1	2	2	1	2	1	6.4	50.4	1	4	2022-10-08 18:32:17	1	0	1	1	1	1	1	4.1 - Loss of vision/cataract,4.3 - Foot amputation, 4.5 - Poor wound healing, 4.6 - Nerve damage	1
810	2022-02-24 12:49:49	0	0	0	0	0	0	0	4.5 - Poor wound healing	99	99	99	99	99	99	99	1	2	3	2	1	0	2	0	4	4	3	1	3	3	3	3	3	3	2	4.11	68	0	4	2022-09-26 19:46:07	0	0	0	1	0	1	0	4.4 - Heart Failure/Stroke	99
811	2022-02-24 12:49:49	0	0	0	0	0	0	0	4.5 - Poor wound healing	99	99	99	99	99	99	99	1	2	3	2	1	0	2	0	4	4	3	1	3	3	3	3	3	3	2	4.11	68	0	4	2022-09-29 20:20:01	0	0	0	1	1	1	0	4.8 - Don't Know/Can't Say	1
812	2022-02-24 12:49:58	1	1	1	1	1	1	1	4.1 - Loss of vision/cataract, 4.2 - Kidney disease,4.3 - Foot amputation, 4.4 - Heart Failure/Stroke, 4.5 - Poor wound healing, 4.6 - Nerve damage, 4.7 -Gum disease, 4.8 - Don't Know/Can't Say	1	1	1	1	1	0	1	1	3	2	2	2	1	2	0	2	1	1	2	1	1	1	1	1	2	2	150	49	1	1	2022-10-19 16:29:41	1	0	0	1	0	1	0	4.1 - Loss of vision/cataract, 4.2 - ಮೂತ್ರಪಿಂಡ ರೋಗ,4.3 - Foot amputation	0
813	2022-02-24 12:49:58	1	1	1	1	1	1	1	4.1 - Loss of vision/cataract, 4.2 - Kidney disease,4.3 - Foot amputation, 4.4 - Heart Failure/Stroke, 4.5 - Poor wound healing, 4.6 - Nerve damage, 4.7 -Gum disease, 4.8 - Don't Know/Can't Say	1	1	1	1	1	0	1	1	3	2	2	2	1	2	0	2	1	1	2	1	1	1	1	1	2	2	150	49	1	1	2022-10-25 12:41:48	1	0	1	0	1	0	1	4.1 - Loss of vision/cataract, 4.2 - ಮೂತ್ರಪಿಂಡ ರೋಗ,4.3 - Foot amputation	0
814	2022-02-24 12:53:10	1	0	1	0	1	1	1	4.1 - Loss of vision/cataract, 4.4 - Heart Failure/Stroke, 4.6 - Nerve damage, 4.8 - Don't Know/Can't Say	0	1	0	0	1	0	0	1	1	3	2	3	0	2	1	2	2	2	2	1	1	2	1	2	3	1	171	75	1	4	2022-09-22 14:17:20	1	0	1	0	1	1	1	4.2 - ಮೂತ್ರಪಿಂಡ ರೋಗ, 4.4 - Heart Failure/Stroke, 4.7 -Gum disease	0
815	2022-02-24 12:53:14	1	1	1	1	1	1	1	4.1 - Loss of vision/cataract, 4.2 - Kidney disease,4.3 - Foot amputation, 4.4 - Heart Failure/Stroke, 4.5 - Poor wound healing, 4.6 - Nerve damage, 4.7 -Gum disease	1	1	1	1	1	1	1	1	2	1	2	1	1	1	1	2	4	1	1	2	1	2	1	3	2	2	1.57	65	1	3	2022-10-08 17:59:57	1	1	1	1	1	0	0	4.1 - Loss of vision/cataract, 4.2 - ಮೂತ್ರಪಿಂಡ ರೋಗ, 4.5 - Poor wound healing, 4.8 - Don't Know/Can't Say	0
816	2022-02-24 12:56:19	1	0	0	0	0	0	0	4.8 - Don't Know/Can't Say	99	99	99	99	99	99	99	1	2	2	4	5	1	1	1	4	4	1	4	1	1	2	2	1	3	1	5.1	51.3	1	4	2022-10-22 08:28:12	1	0	1	0	1	0	1	4.1 - Loss of vision/cataract, 4.2 - ಮೂತ್ರಪಿಂಡ ರೋಗ, 4.4 - Heart Failure/Stroke	1
817	2022-02-24 12:57:24	1	1	1	0	0	1	1	4.1 - Loss of vision/cataract, 4.4 - Heart Failure/Stroke, 4.6 - Nerve damage, 4.8 - Don't Know/Can't Say	0	1	0	1	0	1	0	2	2	2	1	3	0	2	1	1	2	1	2	1	2	1	1	2	2	1	167	50	1	4	2022-09-22 12:18:43	1	0	1	1	1	1	1	4.1 - Loss of vision/cataract, 4.2 - ಮೂತ್ರಪಿಂಡ ರೋಗ,4.3 - Foot amputation, 4.4 - Heart Failure/Stroke, 4.5 - Poor wound healing, 4.6 - Nerve damage, 4.7 -Gum disease	0
818	2022-02-24 12:58:11	1	0	1	1	1	1	0	4.1 - Loss of vision/cataract, 4.2 - Kidney disease,4.3 - Foot amputation, 4.4 - Heart Failure/Stroke, 4.5 - Poor wound healing, 4.6 - Nerve damage, 4.7 -Gum disease	1	1	1	1	1	0	1	1	2	3	3	2	1	1	1	3	4	1	4	2	1	1	1	3	2	2	1.58	70	1	4	2022-10-19 20:01:22	1	1	1	1	1	1	1	4.1 - Loss of vision/cataract, 4.5 - Poor wound healing	0
819	2022-02-24 12:59:24	0	0	0	0	0	0	0	4.3 - Foot amputation	99	99	99	99	99	99	99	3	3	2	2	2	0	1	0	4	4	3	2	3	3	3	2	3	3	1	5.1	55	0	4	2022-09-29 21:16:19	0	1	0	1	1	0	0	4.2 - ಮೂತ್ರಪಿಂಡ ರೋಗ, 4.7 -Gum disease	99
820	2022-02-24 12:59:47	1	1	1	1	1	1	1	4.1 - Loss of vision/cataract, 4.4 - Heart Failure/Stroke, 4.6 - Nerve damage, 4.7 -Gum disease	0	0	0	1	0	0	0	1	4	3	2	1	1	1	1	3	4	1	4	1	1	1	1	3	1	2	5.1	42	1	2	2022-09-21 18:57:31	1	0	1	1	1	1	1	4.1 - Loss of vision/cataract, 4.2 - ಮೂತ್ರಪಿಂಡ ರೋಗ,4.3 - Foot amputation, 4.4 - Heart Failure/Stroke, 4.5 - Poor wound healing, 4.6 - Nerve damage	99
821	2022-02-24 13:07:23	0	0	0	0	0	0	0	4.5 - Poor wound healing	99	99	99	99	99	99	99	1	1	3	2	1	0	1	0	4	3	3	4	3	3	2	2	2	4	2	4.11	59	0	4	2022-09-29 21:05:52	0	0	0	1	1	1	0	4.4 - Heart Failure/Stroke	1
822	2022-02-24 13:10:55	0	0	0	0	0	0	0	4.3 - Foot amputation	99	99	99	99	99	99	99	1	3	2	2	1	0	1	0	4	4	3	2	3	2	3	2	3	3	2	6.1	100	0	4	2022-09-29 21:23:44	0	0	0	1	1	0	0	4.3 - Foot amputation, 4.4 - Heart Failure/Stroke, 4.6 - Nerve damage, 4.8 - Don't Know/Can't Say	0
823	2022-02-24 13:16:18	0	0	0	0	0	0	0	4.7 -Gum disease	99	99	99	99	99	99	1	1	3	1	2	3	0	1	0	4	3	3	1	3	3	3	2	3	3	2	4.1	41	0	4	2022-09-26 19:21:56	0	0	0	1	1	0	1	4.3 - Foot amputation	99
824	2022-02-24 13:19:39	1	1	1	1	1	1	1	4.1 - Loss of vision/cataract, 4.2 - Kidney disease,4.3 - Foot amputation, 4.4 - Heart Failure/Stroke, 4.5 - Poor wound healing, 4.6 - Nerve damage, 4.7 -Gum disease, 4.8 - Don't Know/Can't Say	1	1	1	1	1	0	1	2	3	2	2	2	1	2	1	2	2	1	2	2	2	1	1	2	3	2	145	80	1	4	2022-10-19 16:41:55	1	0	0	1	0	1	1	4.2 - ಮೂತ್ರಪಿಂಡ ರೋಗ, 4.4 - Heart Failure/Stroke, 4.6 - Nerve damage	0
825	2022-02-24 13:27:07	1	0	1	1	1	1	1	4.8 - Don't Know/Can't Say	99	99	99	99	99	99	99	3	2	2	4	5	1	1	1	4	4	1	4	1	1	1	2	1	3	1	6.4	82	1	4	2022-10-02 15:56:35	1	0	1	1	1	1	1	4.1 - Loss of vision/cataract,4.3 - Foot amputation, 4.4 - Heart Failure/Stroke, 4.6 - Nerve damage, 4.7 -Gum disease	0
826	2022-02-24 13:29:19	1	1	1	1	1	1	1	4.1 - Loss of vision/cataract, 4.2 - Kidney disease,4.3 - Foot amputation, 4.4 - Heart Failure/Stroke, 4.5 - Poor wound healing, 4.6 - Nerve damage, 4.7 -Gum disease, 4.8 - Don't Know/Can't Say	1	1	1	1	1	0	1	2	3	3	2	3	1	2	1	2	3	1	2	2	1	1	1	1	2	2	155	45	0	2	2022-10-19 17:04:08	1	0	1	0	1	0	1	4.3 - Foot amputation, 4.5 - Poor wound healing, 4.6 - Nerve damage	0
827	2022-02-24 13:35:57	0	0	0	1	0	0	0	4.4 - Heart Failure/Stroke	99	99	99	99	99	99	99	1	4	1	2	3	0	1	0	4	4	3	2	3	2	2	2	2	3	2	5.1	70	0	4	2022-09-29 21:02:39	0	1	0	1	1	0	1	4.4 - Heart Failure/Stroke	1
828	2022-02-24 13:39:57	0	0	0	0	1	0	0	4.3 - Foot amputation	1	99	99	1	99	99	1	3	2	1	2	3	0	1	0	3	3	1	4	3	3	2	2	2	1	2	4.11	43	0	4	2022-09-29 22:15:34	1	0	0	1	0	0	1	4.1 - Loss of vision/cataract, 4.2 - ಮೂತ್ರಪಿಂಡ ರೋಗ,4.3 - Foot amputation, 4.4 - Heart Failure/Stroke	0
829	2022-02-24 13:48:22	0	0	0	0	0	0	0	4.6 - Nerve damage	99	99	99	99	99	99	99	1	3	1	1	1	0	1	0	4	4	4	2	3	3	2	2	2	3	1	5.1	50	1	4	2022-10-13 18:20:21	1	0	1	0	1	1	1	4.1 - Loss of vision/cataract, 4.2 - ಮೂತ್ರಪಿಂಡ ರೋಗ,4.3 - Foot amputation, 4.5 - Poor wound healing	0
830	2022-02-24 13:54:18	0	0	0	0	1	0	0	4.4 - Heart Failure/Stroke	99	99	99	99	99	99	99	1	3	1	2	1	0	1	0	4	4	3	4	3	2	2	2	2	3	2	4.1	52	0	4	2022-10-13 18:33:08	1	0	1	0	1	0	1	4.1 - Loss of vision/cataract, 4.2 - ಮೂತ್ರಪಿಂಡ ರೋಗ, 4.4 - Heart Failure/Stroke, 4.5 - Poor wound healing	0
831	2022-02-24 13:54:59	1	0	1	0	1	0	0	4.1 - Loss of vision/cataract,4.3 - Foot amputation, 4.5 - Poor wound healing, 4.8 - Don't Know/Can't Say	0	1	1	1	1	1	0	2	2	3	2	2	0	3	0	3	3	3	4	2	1	1	1	1	1	1	168	60	1	1	2022-09-22 15:10:13	1	1	1	0	1	1	1	4.2 - ಮೂತ್ರಪಿಂಡ ರೋಗ, 4.4 - Heart Failure/Stroke, 4.6 - Nerve damage, 4.8 - Don't Know/Can't Say	0
832	2022-02-24 13:58:36	0	0	0	0	0	0	0	4.2 - Kidney disease	99	99	1	1	99	99	99	1	4	1	2	1	0	1	0	4	4	3	4	3	2	2	2	3	3	2	4.11	64	0	4	2022-09-29 21:10:04	0	1	0	0	0	0	0	4.6 - Nerve damage	1
833	2022-02-24 14:11:02	0	0	0	0	0	0	0	4.4 - Heart Failure/Stroke	99	99	99	99	1	99	99	1	4	2	2	1	0	1	0	4	4	3	4	3	3	3	3	2	1	2	4.1	59	0	4	2022-10-13 18:26:01	1	1	1	0	0	1	0	4.1 - Loss of vision/cataract, 4.2 - ಮೂತ್ರಪಿಂಡ ರೋಗ, 4.5 - Poor wound healing	0
834	2022-02-24 14:15:41	0	0	0	1	0	0	0	4.3 - Foot amputation	99	99	1	99	99	99	99	1	3	1	2	1	0	1	0	2	2	2	3	3	3	2	2	2	2	2	4.11	49	0	4	2022-10-13 18:46:56	1	0	1	0	1	0	1	4.2 - ಮೂತ್ರಪಿಂಡ ರೋಗ,4.3 - Foot amputation, 4.5 - Poor wound healing	0
835	2022-02-24 14:18:31	0	0	0	0	0	0	0	4.3 - Foot amputation	99	99	99	99	99	99	99	1	3	1	2	1	0	1	0	3	3	2	1	3	3	2	2	3	3	2	5.1	75	0	4	2022-09-29 21:26:42	0	0	0	1	1	1	0	4.3 - Foot amputation, 4.5 - Poor wound healing, 4.6 - Nerve damage	0
836	2022-02-24 14:28:49	0	0	0	0	0	0	0	4.3 - Foot amputation	1	1	1	1	1	1	1	1	3	1	2	1	0	2	0	4	4	3	2	3	3	2	2	3	1	2	4.11	63	0	4	2022-09-29 21:29:01	0	0	0	0	0	0	0	4.2 - ಮೂತ್ರಪಿಂಡ ರೋಗ, 4.4 - Heart Failure/Stroke, 4.6 - Nerve damage	99
837	2022-02-24 14:30:57	1	0	1	1	1	1	0	4.1 - Loss of vision/cataract, 4.2 - Kidney disease,4.3 - Foot amputation, 4.4 - Heart Failure/Stroke, 4.5 - Poor wound healing, 4.6 - Nerve damage, 4.7 -Gum disease	1	1	1	1	1	1	1	3	2	2	2	2	1	3	1	2	2	1	1	2	2	2	2	1	1	2	1.53	38	0	1	2022-10-15 18:59:07	1	1	1	1	1	1	1	4.2 - ಮೂತ್ರಪಿಂಡ ರೋಗ,4.3 - Foot amputation, 4.4 - Heart Failure/Stroke, 4.5 - Poor wound healing, 4.6 - Nerve damage, 4.7 -Gum disease	0
838	2022-02-24 14:34:11	0	0	0	0	0	0	0	4.4 - Heart Failure/Stroke, 4.7 -Gum disease	99	99	99	99	99	1	99	1	1	1	2	1	0	1	0	3	3	2	2	3	2	2	2	3	1	2	4.11	55	0	4	2022-10-13 18:42:46	1	0	1	0	1	1	0	4.1 - Loss of vision/cataract, 4.2 - ಮೂತ್ರಪಿಂಡ ರೋಗ	0
839	2022-02-24 14:36:08	1	1	1	1	1	1	1	4.1 - Loss of vision/cataract, 4.2 - Kidney disease,4.3 - Foot amputation, 4.4 - Heart Failure/Stroke, 4.5 - Poor wound healing, 4.6 - Nerve damage, 4.7 -Gum disease, 4.8 - Don't Know/Can't Say	1	1	1	1	1	0	1	2	2	2	2	3	1	2	1	2	2	1	2	2	1	1	1	2	2	2	155	61	1	2	2022-10-19 17:35:26	1	0	1	0	0	0	0	4.1 - Loss of vision/cataract, 4.2 - ಮೂತ್ರಪಿಂಡ ರೋಗ, 4.4 - Heart Failure/Stroke	0
840	2022-02-24 14:43:50	0	0	0	0	0	0	0	4.3 - Foot amputation, 4.6 - Nerve damage	99	99	99	99	99	99	99	1	3	1	2	1	0	1	0	4	4	3	2	3	2	2	2	3	1	2	4.11	89	0	4	2022-09-26 19:30:28	0	0	1	1	0	0	1	4.7 -Gum disease	99
841	2022-02-24 14:43:50	0	0	0	0	0	0	0	4.3 - Foot amputation, 4.6 - Nerve damage	99	99	99	99	99	99	99	1	3	1	2	1	0	1	0	4	4	3	2	3	2	2	2	3	1	2	4.11	89	0	4	2022-09-29 20:15:18	1	0	0	1	1	0	0	4.2 - ಮೂತ್ರಪಿಂಡ ರೋಗ	1
842	2022-02-24 14:47:01	0	0	0	0	0	1	0	4.3 - Foot amputation, 4.6 - Nerve damage	99	99	99	1	99	99	99	1	2	1	2	1	0	1	0	4	4	3	2	3	2	2	2	3	2	2	4.11	43	0	4	2022-09-29 20:09:49	0	0	0	1	0	1	0	4.2 - ಮೂತ್ರಪಿಂಡ ರೋಗ	99
843	2022-02-24 14:47:14	1	1	1	1	1	1	1	4.1 - Loss of vision/cataract, 4.2 - Kidney disease,4.3 - Foot amputation, 4.4 - Heart Failure/Stroke, 4.5 - Poor wound healing, 4.6 - Nerve damage, 4.7 -Gum disease, 4.8 - Don't Know/Can't Say	1	1	1	1	1	0	1	2	2	2	2	2	1	2	1	2	2	1	1	2	1	1	1	2	1	2	151	44	1	2	2022-10-19 17:56:44	1	1	0	0	1	0	1	4.1 - Loss of vision/cataract, 4.2 - ಮೂತ್ರಪಿಂಡ ರೋಗ, 4.4 - Heart Failure/Stroke, 4.6 - Nerve damage	0
844	2022-02-24 14:49:09	0	0	0	0	0	0	0	4.4 - Heart Failure/Stroke, 4.6 - Nerve damage, 4.8 - Don't Know/Can't Say	99	99	99	1	99	99	99	1	1	1	2	1	0	1	0	4	4	3	2	3	2	2	3	2	2	2	4.9	53	0	4	2022-09-29 21:13:39	0	1	0	1	0	0	0	4.2 - ಮೂತ್ರಪಿಂಡ ರೋಗ, 4.6 - Nerve damage, 4.8 - Don't Know/Can't Say	99
845	2022-02-24 14:55:45	1	1	0	0	0	0	0	4.1 - Loss of vision/cataract, 4.2 - Kidney disease,4.3 - Foot amputation, 4.4 - Heart Failure/Stroke, 4.5 - Poor wound healing, 4.6 - Nerve damage, 4.7 -Gum disease, 4.8 - Don't Know/Can't Say	1	1	1	1	1	0	1	1	2	1	1	3	1	1	1	2	1	1	2	2	1	1	1	2	3	2	155	61	1	2	2022-10-19 16:37:49	1	1	0	1	1	1	0	4.1 - Loss of vision/cataract, 4.2 - ಮೂತ್ರಪಿಂಡ ರೋಗ, 4.5 - Poor wound healing	0
846	2022-02-24 14:58:17	1	0	0	1	0	1	1	4.1 - Loss of vision/cataract,4.3 - Foot amputation, 4.5 - Poor wound healing, 4.8 - Don't Know/Can't Say	1	0	0	1	0	0	1	1	2	2	2	2	1	2	0	3	3	1	2	1	2	1	1	1	3	2	170	45	1	4	2022-09-22 14:11:26	1	1	1	0	1	1	1	4.1 - Loss of vision/cataract,4.3 - Foot amputation, 4.6 - Nerve damage	0
847	2022-02-24 15:01:13	0	0	0	0	0	0	0	4.4 - Heart Failure/Stroke, 4.6 - Nerve damage	99	99	99	99	99	99	99	1	2	1	2	1	0	1	1	4	4	3	4	3	2	2	2	3	3	2	4.11	70	1	1	2022-09-29 20:12:36	0	1	0	1	1	0	1	4.7 -Gum disease	99
848	2022-02-24 15:04:25	0	0	0	0	0	0	0	4.5 - Poor wound healing	1	1	0	1	99	99	99	1	4	1	2	1	1	1	0	4	4	3	2	3	1	1	1	1	4	2	5.4	91	0	4	2022-09-26 19:41:51	0	1	0	1	0	1	0	4.4 - Heart Failure/Stroke	99
849	2022-02-24 15:04:26	1	0	0	0	1	0	1	4.2 - Kidney disease, 4.4 - Heart Failure/Stroke, 4.6 - Nerve damage	1	0	1	0	0	1	0	1	2	2	2	2	1	1	1	3	3	1	2	2	2	2	1	1	2	2	160	40	1	4	2022-09-22 14:58:46	1	1	1	1	1	0	1	4.2 - ಮೂತ್ರಪಿಂಡ ರೋಗ, 4.4 - Heart Failure/Stroke, 4.5 - Poor wound healing, 4.7 -Gum disease	0
850	2022-02-24 15:06:25	0	0	0	0	0	1	0	4.6 - Nerve damage	99	99	99	99	99	99	99	1	3	1	2	1	0	1	0	4	4	3	4	2	3	2	2	3	1	2	4.11	43	0	4	2022-10-13 18:51:38	1	0	1	0	1	1	0	4.1 - Loss of vision/cataract,4.3 - Foot amputation, 4.4 - Heart Failure/Stroke	0
851	2022-02-24 15:13:10	1	1	1	1	0	0	0	4.2 - Kidney disease, 4.5 - Poor wound healing, 4.6 - Nerve damage, 4.7 -Gum disease	99	0	1	1	0	1	1	1	4	1	2	1	0	1	0	4	4	4	1	3	3	3	3	3	4	2	4.11	80	0	3	2022-09-29 22:20:54	1	0	0	1	0	0	0	4.1 - Loss of vision/cataract, 4.2 - ಮೂತ್ರಪಿಂಡ ರೋಗ,4.3 - Foot amputation	0
852	2022-02-24 15:17:41	0	0	0	0	0	0	0	4.5 - Poor wound healing, 4.7 -Gum disease	99	99	99	99	99	1	99	1	3	1	2	3	0	1	0	4	4	3	2	2	2	2	2	2	2	2	4.11	39	0	4	2022-09-29 22:31:05	1	0	1	0	1	1	0	4.1 - Loss of vision/cataract, 4.2 - ಮೂತ್ರಪಿಂಡ ರೋಗ, 4.4 - Heart Failure/Stroke, 4.7 -Gum disease	0
853	2022-02-24 15:18:35	1	1	1	1	1	1	1	4.1 - Loss of vision/cataract, 4.2 - Kidney disease,4.3 - Foot amputation, 4.4 - Heart Failure/Stroke, 4.5 - Poor wound healing, 4.6 - Nerve damage, 4.7 -Gum disease, 4.8 - Don't Know/Can't Say	1	1	1	1	1	0	1	2	3	2	2	2	1	2	1	2	1	1	2	2	1	1	1	1	1	2	162	44	1	2	2022-10-19 18:07:46	1	0	0	0	1	0	1	4.1 - Loss of vision/cataract, 4.2 - ಮೂತ್ರಪಿಂಡ ರೋಗ,4.3 - Foot amputation	0
854	2022-02-24 16:13:52	1	0	1	1	1	1	1	4.1 - Loss of vision/cataract, 4.2 - Kidney disease,4.3 - Foot amputation, 4.4 - Heart Failure/Stroke, 4.5 - Poor wound healing, 4.6 - Nerve damage, 4.7 -Gum disease	1	1	1	1	1	0	0	3	4	2	3	3	1	1	1	3	3	1	1	1	1	1	1	1	2	2	160	77.3	1	2	2022-09-26 19:30:54	1	0	1	1	1	0	1	4.1 - Loss of vision/cataract, 4.2 - ಮೂತ್ರಪಿಂಡ ರೋಗ,4.3 - Foot amputation	0
855	2022-02-24 16:21:37	1	0	1	1	1	1	0	4.1 - Loss of vision/cataract, 4.2 - Kidney disease,4.3 - Foot amputation, 4.4 - Heart Failure/Stroke, 4.5 - Poor wound healing, 4.6 - Nerve damage, 4.7 -Gum disease	1	1	1	99	99	99	1	3	2	4	2	1	1	1	1	4	4	1	4	2	2	1	1	3	2	2	1.57	60	0	3	2022-10-15 19:03:13	1	1	1	1	1	1	1	4.3 - Foot amputation, 4.4 - Heart Failure/Stroke, 4.6 - Nerve damage, 4.7 -Gum disease, 4.8 - Don't Know/Can't Say	1
856	2022-02-24 16:26:06	1	0	1	1	1	1	1	4.1 - Loss of vision/cataract, 4.2 - Kidney disease,4.3 - Foot amputation, 4.4 - Heart Failure/Stroke, 4.5 - Poor wound healing, 4.6 - Nerve damage, 4.7 -Gum disease	1	1	1	1	0	0	0	3	2	3	2	2	1	1	1	3	3	1	1	2	2	2	2	1	2	2	150	38.6	1	4	2022-10-20 07:36:06	1	1	0	0	0	1	0	4.1 - Loss of vision/cataract, 4.2 - ಮೂತ್ರಪಿಂಡ ರೋಗ,4.3 - Foot amputation, 4.4 - Heart Failure/Stroke, 4.5 - Poor wound healing, 4.6 - Nerve damage, 4.7 -Gum disease, 4.8 - Don't Know/Can't Say	1
857	2022-02-24 16:32:23	1	0	1	1	1	1	1	4.1 - Loss of vision/cataract, 4.2 - Kidney disease,4.3 - Foot amputation, 4.4 - Heart Failure/Stroke, 4.5 - Poor wound healing, 4.6 - Nerve damage, 4.7 -Gum disease	1	1	1	1	1	1	1	3	4	4	2	2	1	1	1	3	3	3	1	2	2	2	2	2	2	2	140	44.2	1	4	2022-10-07 18:08:41	1	0	1	0	0	1	0	4.1 - Loss of vision/cataract, 4.2 - ಮೂತ್ರಪಿಂಡ ರೋಗ,4.3 - Foot amputation, 4.4 - Heart Failure/Stroke	0
858	2022-02-24 16:39:37	1	0	1	1	1	1	1	4.1 - Loss of vision/cataract, 4.2 - Kidney disease,4.3 - Foot amputation, 4.4 - Heart Failure/Stroke, 4.5 - Poor wound healing, 4.6 - Nerve damage, 4.7 -Gum disease	1	1	1	1	1	1	1	3	4	3	2	1	1	1	1	3	3	3	1	2	2	2	2	2	3	2	140	46.5	1	4	2022-10-20 16:05:01	1	0	1	0	0	1	0	4.1 - Loss of vision/cataract, 4.4 - Heart Failure/Stroke	0
859	2022-02-24 17:02:37	1	0	1	1	1	1	0	4.1 - Loss of vision/cataract, 4.2 - Kidney disease,4.3 - Foot amputation, 4.4 - Heart Failure/Stroke, 4.5 - Poor wound healing, 4.6 - Nerve damage, 4.7 -Gum disease	1	1	99	99	99	99	1	1	2	3	3	3	1	1	1	4	3	1	1	2	2	3	3	2	2	2	1.56	75	0	4	2022-10-08 18:14:32	1	0	1	1	1	1	1	4.1 - Loss of vision/cataract,4.3 - Foot amputation, 4.4 - Heart Failure/Stroke, 4.6 - Nerve damage	0
860	2022-02-24 17:17:33	1	0	0	0	0	0	0	4.3 - Foot amputation, 4.4 - Heart Failure/Stroke, 4.5 - Poor wound healing, 4.6 - Nerve damage	1	99	0	99	1	99	0	2	2	2	2	2	0	2	0	4	4	2	4	1	1	1	1	1	3	2	4.5	60.3	0	4	2022-09-29 18:36:34	1	0	1	0	1	0	0	4.1 - Loss of vision/cataract, 4.2 - ಮೂತ್ರಪಿಂಡ ರೋಗ,4.3 - Foot amputation	0
861	2022-02-24 17:18:41	1	0	1	1	1	1	1	4.1 - Loss of vision/cataract, 4.2 - Kidney disease,4.3 - Foot amputation, 4.4 - Heart Failure/Stroke, 4.5 - Poor wound healing, 4.6 - Nerve damage, 4.7 -Gum disease	1	1	1	1	1	1	1	3	4	3	2	2	1	1	1	3	3	3	1	2	2	2	2	2	3	2	160	63.7	1	4	2022-10-07 20:04:31	1	0	1	0	1	1	0	4.1 - Loss of vision/cataract, 4.2 - ಮೂತ್ರಪಿಂಡ ರೋಗ,4.3 - Foot amputation, 4.4 - Heart Failure/Stroke	1
862	2022-02-24 17:32:00	1	1	1	1	1	1	1	4.1 - Loss of vision/cataract, 4.2 - Kidney disease,4.3 - Foot amputation, 4.4 - Heart Failure/Stroke, 4.5 - Poor wound healing, 4.6 - Nerve damage, 4.7 -Gum disease	1	1	1	1	1	0	1	1	2	3	2	1	1	1	1	4	4	1	4	2	1	2	3	3	2	2	1.53	40	0	4	2022-10-15 19:16:43	1	1	0	1	1	1	1	4.1 - Loss of vision/cataract, 4.2 - ಮೂತ್ರಪಿಂಡ ರೋಗ,4.3 - Foot amputation, 4.4 - Heart Failure/Stroke, 4.5 - Poor wound healing, 4.6 - Nerve damage, 4.7 -Gum disease, 4.8 - Don't Know/Can't Say	0
863	2022-02-24 17:35:09	1	0	1	1	1	1	1	4.1 - Loss of vision/cataract, 4.2 - Kidney disease,4.3 - Foot amputation, 4.4 - Heart Failure/Stroke, 4.5 - Poor wound healing, 4.6 - Nerve damage, 4.7 -Gum disease	1	1	1	1	1	1	1	2	3	3	2	2	1	1	1	3	3	3	1	2	2	2	2	2	3	2	145	68.7	1	4	2022-10-07 17:37:32	1	0	1	0	1	1	0	4.1 - Loss of vision/cataract, 4.2 - ಮೂತ್ರಪಿಂಡ ರೋಗ,4.3 - Foot amputation, 4.4 - Heart Failure/Stroke	0
864	2022-02-24 17:44:16	1	0	1	1	1	1	1	4.1 - Loss of vision/cataract, 4.2 - Kidney disease,4.3 - Foot amputation, 4.4 - Heart Failure/Stroke, 4.5 - Poor wound healing, 4.6 - Nerve damage, 4.7 -Gum disease	1	1	1	1	1	1	1	2	2	3	2	2	1	1	1	3	3	3	1	2	2	2	2	2	3	2	159	53.5	1	4	2022-10-20 15:59:13	1	1	1	0	0	1	0	4.1 - Loss of vision/cataract, 4.4 - Heart Failure/Stroke, 4.5 - Poor wound healing, 4.7 -Gum disease	1
865	2022-02-24 17:50:59	1	0	1	1	1	1	1	4.1 - Loss of vision/cataract, 4.2 - Kidney disease,4.3 - Foot amputation, 4.4 - Heart Failure/Stroke, 4.5 - Poor wound healing, 4.6 - Nerve damage, 4.7 -Gum disease	0	0	0	0	0	0	0	2	2	2	2	2	1	2	1	3	3	3	1	2	2	2	2	2	3	2	145	68.3	1	4	2022-10-07 19:23:35	1	1	1	0	0	1	1	4.1 - Loss of vision/cataract, 4.2 - ಮೂತ್ರಪಿಂಡ ರೋಗ,4.3 - Foot amputation, 4.4 - Heart Failure/Stroke	0
866	2022-02-24 18:20:06	1	0	1	1	1	1	1	4.1 - Loss of vision/cataract, 4.2 - Kidney disease,4.3 - Foot amputation, 4.4 - Heart Failure/Stroke, 4.5 - Poor wound healing, 4.6 - Nerve damage, 4.7 -Gum disease	1	1	1	1	1	1	1	2	2	2	2	2	1	1	1	3	3	3	1	2	2	2	2	2	2	2	150	42.2	1	4	2022-10-19 17:26:31	1	0	0	1	0	1	0	4.1 - Loss of vision/cataract, 4.2 - ಮೂತ್ರಪಿಂಡ ರೋಗ, 4.4 - Heart Failure/Stroke	0
867	2022-02-24 18:57:35	1	0	1	1	1	1	1	4.1 - Loss of vision/cataract, 4.2 - Kidney disease,4.3 - Foot amputation, 4.4 - Heart Failure/Stroke, 4.5 - Poor wound healing, 4.6 - Nerve damage, 4.7 -Gum disease	1	1	1	1	1	1	1	2	2	2	2	2	1	2	1	3	3	3	1	2	2	2	2	2	2	2	146	54	1	4	2022-10-19 16:30:52	1	1	1	0	1	0	1	4.1 - Loss of vision/cataract, 4.2 - ಮೂತ್ರಪಿಂಡ ರೋಗ,4.3 - Foot amputation	0
868	2022-02-24 18:57:35	1	0	1	1	1	1	1	4.1 - Loss of vision/cataract, 4.2 - Kidney disease,4.3 - Foot amputation, 4.4 - Heart Failure/Stroke, 4.5 - Poor wound healing, 4.6 - Nerve damage, 4.7 -Gum disease	1	1	1	1	1	1	1	2	2	2	2	2	1	2	1	3	3	3	1	2	2	2	2	2	2	2	146	54	1	4	2022-10-25 13:46:15	1	0	0	1	0	1	1	4.1 - Loss of vision/cataract, 4.2 - ಮೂತ್ರಪಿಂಡ ರೋಗ,4.3 - Foot amputation	0
869	2022-02-24 19:28:32	1	0	1	0	1	1	0	4.1 - Loss of vision/cataract, 4.4 - Heart Failure/Stroke, 4.6 - Nerve damage, 4.7 -Gum disease	0	1	0	1	0	1	0	1	2	3	2	2	0	2	1	3	1	1	2	1	2	1	1	2	2	1	169	65	1	4	2022-09-22 14:54:16	1	1	1	1	1	1	1	4.1 - Loss of vision/cataract, 4.2 - ಮೂತ್ರಪಿಂಡ ರೋಗ,4.3 - Foot amputation, 4.5 - Poor wound healing, 4.7 -Gum disease	0
870	2022-02-24 19:32:13	1	0	1	0	0	1	1	4.1 - Loss of vision/cataract, 4.5 - Poor wound healing, 4.7 -Gum disease	0	1	0	1	0	1	0	2	2	2	2	2	0	2	1	2	2	1	2	1	2	1	1	1	3	1	170	80	1	4	2022-09-22 14:33:34	1	1	1	1	1	1	1	4.1 - Loss of vision/cataract,4.3 - Foot amputation, 4.5 - Poor wound healing, 4.7 -Gum disease	0
871	2022-02-24 19:45:54	1	0	1	0	1	1	0	4.1 - Loss of vision/cataract,4.3 - Foot amputation, 4.5 - Poor wound healing, 4.7 -Gum disease	0	1	0	0	1	0	0	1	1	2	2	2	0	3	0	2	1	1	3	1	1	1	2	1	3	1	165	66	1	4	2022-09-22 14:22:23	1	1	1	0	1	1	1	4.1 - Loss of vision/cataract, 4.2 - ಮೂತ್ರಪಿಂಡ ರೋಗ,4.3 - Foot amputation, 4.4 - Heart Failure/Stroke, 4.5 - Poor wound healing, 4.6 - Nerve damage	0
872	2022-02-24 19:55:38	1	0	1	1	0	1	1	4.1 - Loss of vision/cataract, 4.4 - Heart Failure/Stroke, 4.7 -Gum disease, 4.8 - Don't Know/Can't Say	0	0	0	0	1	0	1	2	1	2	2	3	1	2	0	3	1	1	1	1	2	1	1	2	3	1	168	70	1	4	2022-10-11 15:54:11	1	1	1	0	1	0	1	4.1 - Loss of vision/cataract,4.3 - Foot amputation, 4.6 - Nerve damage, 4.8 - Don't Know/Can't Say	0
873	2022-02-24 20:10:08	1	0	1	0	1	1	1	4.2 - Kidney disease, 4.4 - Heart Failure/Stroke, 4.5 - Poor wound healing, 4.8 - Don't Know/Can't Say	0	1	0	1	0	1	0	2	3	3	2	2	0	2	0	1	1	1	2	1	2	1	1	2	3	2	167	67	1	4	2022-10-11 15:57:28	1	1	1	0	1	1	1	4.2 - ಮೂತ್ರಪಿಂಡ ರೋಗ, 4.5 - Poor wound healing, 4.7 -Gum disease, 4.8 - Don't Know/Can't Say	0
874	2022-02-24 20:18:06	1	0	1	0	1	1	1	4.3 - Foot amputation, 4.4 - Heart Failure/Stroke, 4.6 - Nerve damage, 4.8 - Don't Know/Can't Say	0	1	0	0	1	0	1	2	2	3	2	3	0	2	1	1	2	1	2	1	2	1	2	1	3	2	167	67	0	4	2022-09-22 12:53:35	1	1	1	1	1	1	1	4.1 - Loss of vision/cataract, 4.2 - ಮೂತ್ರಪಿಂಡ ರೋಗ,4.3 - Foot amputation, 4.4 - Heart Failure/Stroke, 4.5 - Poor wound healing, 4.7 -Gum disease, 4.8 - Don't Know/Can't Say	0
875	2022-02-24 21:23:10	1	0	1	1	1	1	1	4.1 - Loss of vision/cataract, 4.2 - Kidney disease,4.3 - Foot amputation, 4.4 - Heart Failure/Stroke, 4.5 - Poor wound healing, 4.6 - Nerve damage, 4.7 -Gum disease	1	1	1	1	1	1	1	2	2	2	2	2	1	1	1	3	3	3	1	2	2	2	2	2	3	1	162	81.9	1	4	2022-09-23 20:46:44	1	1	1	0	1	1	1	4.1 - Loss of vision/cataract, 4.2 - ಮೂತ್ರಪಿಂಡ ರೋಗ,4.3 - Foot amputation, 4.4 - Heart Failure/Stroke, 4.7 -Gum disease	0
876	2022-02-24 21:33:53	1	0	1	1	1	1	1	4.1 - Loss of vision/cataract, 4.2 - Kidney disease,4.3 - Foot amputation, 4.4 - Heart Failure/Stroke, 4.5 - Poor wound healing, 4.6 - Nerve damage, 4.7 -Gum disease	1	1	1	1	1	1	1	2	2	2	2	2	1	1	1	3	3	3	1	2	2	2	2	2	1	1	170	52.3	1	1	2022-09-26 19:36:37	1	0	1	1	0	1	1	4.1 - Loss of vision/cataract, 4.2 - ಮೂತ್ರಪಿಂಡ ರೋಗ,4.3 - Foot amputation	0
877	2022-02-25 06:04:44	1	1	1	1	1	1	1	4.1 - Loss of vision/cataract, 4.2 - Kidney disease,4.3 - Foot amputation, 4.4 - Heart Failure/Stroke, 4.5 - Poor wound healing, 4.6 - Nerve damage, 4.7 -Gum disease, 4.8 - Don't Know/Can't Say	1	1	0	1	1	0	1	2	3	4	3	3	1	2	1	2	2	1	2	2	1	1	1	2	1	2	148	36	1	2	2022-10-19 18:00:24	1	0	1	0	0	1	0	4.1 - Loss of vision/cataract, 4.2 - ಮೂತ್ರಪಿಂಡ ರೋಗ, 4.4 - Heart Failure/Stroke	0
878	2022-02-25 06:20:31	1	1	1	1	1	1	1	4.1 - Loss of vision/cataract, 4.2 - Kidney disease,4.3 - Foot amputation, 4.4 - Heart Failure/Stroke, 4.5 - Poor wound healing, 4.6 - Nerve damage, 4.7 -Gum disease, 4.8 - Don't Know/Can't Say	1	1	1	1	0	0	1	2	3	1	2	1	1	1	1	3	3	1	2	2	1	1	1	2	3	1	160	65	1	2	2022-10-19 16:24:08	1	0	1	0	1	0	1	4.1 - Loss of vision/cataract, 4.2 - ಮೂತ್ರಪಿಂಡ ರೋಗ, 4.4 - Heart Failure/Stroke	0
879	2022-02-25 06:25:01	1	1	1	1	1	1	1	4.1 - Loss of vision/cataract, 4.2 - Kidney disease,4.3 - Foot amputation, 4.4 - Heart Failure/Stroke, 4.5 - Poor wound healing, 4.6 - Nerve damage, 4.7 -Gum disease, 4.8 - Don't Know/Can't Say	1	1	1	1	1	0	1	2	2	2	3	2	1	1	1	3	3	1	3	2	1	1	1	2	2	2	160	65	1	2	2022-10-19 17:07:48	1	1	0	1	0	1	1	4.1 - Loss of vision/cataract,4.3 - Foot amputation, 4.5 - Poor wound healing	0
880	2022-02-25 06:34:32	1	1	1	1	1	1	1	4.1 - Loss of vision/cataract, 4.2 - Kidney disease,4.3 - Foot amputation, 4.4 - Heart Failure/Stroke, 4.5 - Poor wound healing, 4.6 - Nerve damage, 4.7 -Gum disease, 4.8 - Don't Know/Can't Say	1	1	1	1	1	0	1	1	1	2	2	4	1	3	1	3	2	2	2	2	2	1	1	2	1	1	167	72	1	2	2022-10-19 16:33:50	1	0	0	1	0	1	0	4.1 - Loss of vision/cataract, 4.2 - ಮೂತ್ರಪಿಂಡ ರೋಗ,4.3 - Foot amputation, 4.6 - Nerve damage	1
881	2022-02-25 09:07:11	1	1	1	1	1	1	1	4.1 - Loss of vision/cataract, 4.2 - Kidney disease,4.3 - Foot amputation, 4.4 - Heart Failure/Stroke, 4.5 - Poor wound healing, 4.6 - Nerve damage, 4.7 -Gum disease, 4.8 - Don't Know/Can't Say	1	1	1	1	1	0	1	2	3	3	3	3	1	2	1	3	2	1	2	2	1	1	1	2	1	2	157	49	1	2	2022-10-19 18:11:40	1	0	0	1	0	1	0	4.1 - Loss of vision/cataract, 4.2 - ಮೂತ್ರಪಿಂಡ ರೋಗ,4.3 - Foot amputation	0
882	2022-02-25 09:10:42	1	1	1	1	1	1	1	4.1 - Loss of vision/cataract, 4.2 - Kidney disease,4.3 - Foot amputation, 4.4 - Heart Failure/Stroke, 4.5 - Poor wound healing, 4.6 - Nerve damage, 4.7 -Gum disease, 4.8 - Don't Know/Can't Say	1	1	1	0	1	0	1	1	2	3	2	2	1	1	1	2	2	1	2	2	1	1	1	2	1	2	155	52	1	1	2022-10-25 12:35:57	1	0	1	0	1	0	1	4.1 - Loss of vision/cataract, 4.2 - ಮೂತ್ರಪಿಂಡ ರೋಗ,4.3 - Foot amputation, 4.5 - Poor wound healing	0
883	2022-02-25 09:17:33	1	1	1	1	1	1	1	4.1 - Loss of vision/cataract, 4.2 - Kidney disease,4.3 - Foot amputation, 4.4 - Heart Failure/Stroke, 4.5 - Poor wound healing, 4.6 - Nerve damage, 4.7 -Gum disease, 4.8 - Don't Know/Can't Say	1	1	1	1	1	0	1	2	3	2	2	2	1	1	1	3	2	2	1	2	1	1	1	2	3	2	168	52	1	2	2022-10-19 18:04:10	1	0	0	1	0	0	0	4.1 - Loss of vision/cataract, 4.2 - ಮೂತ್ರಪಿಂಡ ರೋಗ, 4.4 - Heart Failure/Stroke	0
884	2022-02-25 09:59:37	1	1	1	1	1	1	1	4.1 - Loss of vision/cataract, 4.2 - Kidney disease,4.3 - Foot amputation, 4.4 - Heart Failure/Stroke, 4.5 - Poor wound healing, 4.6 - Nerve damage, 4.7 -Gum disease, 4.8 - Don't Know/Can't Say	1	1	1	1	1	0	1	2	3	3	3	3	1	2	1	3	3	1	2	2	1	1	1	1	3	1	162	50	1	1	2022-10-19 17:52:59	1	0	1	1	0	0	1	4.2 - ಮೂತ್ರಪಿಂಡ ರೋಗ,4.3 - Foot amputation, 4.4 - Heart Failure/Stroke, 4.6 - Nerve damage	0
885	2022-02-25 10:06:27	1	1	1	1	1	1	1	4.1 - Loss of vision/cataract, 4.2 - Kidney disease,4.3 - Foot amputation, 4.4 - Heart Failure/Stroke, 4.5 - Poor wound healing, 4.6 - Nerve damage, 4.7 -Gum disease, 4.8 - Don't Know/Can't Say	1	1	1	1	1	0	1	3	2	2	2	3	1	1	1	3	3	1	2	2	1	1	1	2	1	1	162	62	1	4	2022-10-25 12:38:47	1	0	0	0	1	0	1	4.1 - Loss of vision/cataract, 4.2 - ಮೂತ್ರಪಿಂಡ ರೋಗ,4.3 - Foot amputation	0
886	2022-02-25 10:09:09	1	1	1	1	1	1	1	4.1 - Loss of vision/cataract, 4.2 - Kidney disease,4.3 - Foot amputation, 4.4 - Heart Failure/Stroke, 4.5 - Poor wound healing, 4.6 - Nerve damage, 4.7 -Gum disease, 4.8 - Don't Know/Can't Say	1	1	1	1	1	0	1	2	2	3	2	2	1	1	1	3	3	1	2	2	1	1	1	2	3	2	163	62	1	4	2022-10-19 17:19:39	1	0	0	1	0	1	0	4.2 - ಮೂತ್ರಪಿಂಡ ರೋಗ,4.3 - Foot amputation, 4.4 - Heart Failure/Stroke	1
887	2022-02-25 10:14:17	1	1	1	1	1	1	1	4.1 - Loss of vision/cataract, 4.2 - Kidney disease,4.3 - Foot amputation, 4.4 - Heart Failure/Stroke, 4.5 - Poor wound healing, 4.6 - Nerve damage, 4.7 -Gum disease, 4.8 - Don't Know/Can't Say	1	1	1	1	1	0	1	2	2	3	2	2	1	1	1	3	2	1	2	2	1	1	1	1	1	2	155	42	1	4	2022-10-19 18:19:46	1	0	0	1	0	1	0	4.1 - Loss of vision/cataract,4.3 - Foot amputation, 4.4 - Heart Failure/Stroke	0
888	2022-02-25 13:35:48	1	1	1	1	1	1	1	4.1 - Loss of vision/cataract, 4.2 - Kidney disease,4.3 - Foot amputation, 4.4 - Heart Failure/Stroke, 4.5 - Poor wound healing, 4.6 - Nerve damage, 4.7 -Gum disease, 4.8 - Don't Know/Can't Say	1	1	1	1	1	0	1	2	2	3	3	4	1	2	1	3	1	1	1	2	1	1	1	2	3	2	155	42	1	2	2022-10-19 18:19:46	1	0	0	1	0	1	0	4.1 - Loss of vision/cataract,4.3 - Foot amputation, 4.4 - Heart Failure/Stroke	0
889	2022-02-25 13:46:36	1	1	1	1	1	1	1	4.1 - Loss of vision/cataract, 4.2 - Kidney disease,4.3 - Foot amputation, 4.4 - Heart Failure/Stroke, 4.5 - Poor wound healing, 4.6 - Nerve damage, 4.7 -Gum disease, 4.8 - Don't Know/Can't Say	1	1	1	1	1	0	1	2	3	3	3	3	1	1	1	2	2	2	2	2	1	1	1	2	2	2	153	62	1	1	2022-10-19 16:55:13	1	0	0	1	0	1	0	4.1 - Loss of vision/cataract,4.3 - Foot amputation, 4.5 - Poor wound healing	0
890	2022-02-25 13:53:54	1	1	1	1	1	1	1	4.1 - Loss of vision/cataract, 4.2 - Kidney disease,4.3 - Foot amputation, 4.4 - Heart Failure/Stroke, 4.5 - Poor wound healing, 4.6 - Nerve damage, 4.7 -Gum disease, 4.8 - Don't Know/Can't Say	1	1	1	1	1	0	1	3	3	3	3	3	1	2	1	3	2	1	2	2	1	1	1	2	2	2	158	48	1	2	2022-10-19 18:16:04	1	1	0	1	0	1	0	4.1 - Loss of vision/cataract, 4.2 - ಮೂತ್ರಪಿಂಡ ರೋಗ,4.3 - Foot amputation, 4.4 - Heart Failure/Stroke	0
891	2022-02-25 14:49:55	1	1	1	1	1	1	1	4.1 - Loss of vision/cataract, 4.2 - Kidney disease,4.3 - Foot amputation, 4.4 - Heart Failure/Stroke, 4.5 - Poor wound healing, 4.6 - Nerve damage, 4.7 -Gum disease, 4.8 - Don't Know/Can't Say	1	1	1	1	1	0	1	2	3	2	3	3	1	2	1	2	2	1	2	2	1	1	1	2	3	1	173	56	1	4	2022-10-19 17:44:21	1	0	0	1	0	1	1	4.1 - Loss of vision/cataract, 4.2 - ಮೂತ್ರಪಿಂಡ ರೋಗ, 4.5 - Poor wound healing	0
892	2022-02-25 15:11:27	1	1	1	1	1	1	1	4.1 - Loss of vision/cataract, 4.2 - Kidney disease,4.3 - Foot amputation, 4.4 - Heart Failure/Stroke, 4.5 - Poor wound healing, 4.6 - Nerve damage, 4.7 -Gum disease, 4.8 - Don't Know/Can't Say	1	1	1	1	0	1	1	1	1	1	2	1	1	1	1	3	1	1	2	2	1	1	1	1	3	2	148	58	1	4	2022-10-19 17:44:21	1	0	0	1	0	1	1	4.1 - Loss of vision/cataract, 4.2 - ಮೂತ್ರಪಿಂಡ ರೋಗ, 4.5 - Poor wound healing	0
893	2022-02-25 14:55:52	1	1	1	1	1	1	1	4.1 - Loss of vision/cataract, 4.2 - Kidney disease,4.3 - Foot amputation, 4.4 - Heart Failure/Stroke, 4.5 - Poor wound healing, 4.6 - Nerve damage, 4.7 -Gum disease, 4.8 - Don't Know/Can't Say	1	1	1	1	1	0	1	2	3	2	2	2	1	1	1	3	2	1	1	2	1	1	1	2	2	2	160	58	1	4	2022-10-19 18:25:19	1	0	0	0	0	1	0	4.1 - Loss of vision/cataract,4.3 - Foot amputation, 4.4 - Heart Failure/Stroke	99
894	2022-02-25 14:58:19	1	1	1	1	1	1	1	4.1 - Loss of vision/cataract, 4.2 - Kidney disease,4.3 - Foot amputation, 4.4 - Heart Failure/Stroke, 4.5 - Poor wound healing, 4.6 - Nerve damage, 4.7 -Gum disease, 4.8 - Don't Know/Can't Say	1	1	1	1	1	0	1	1	3	3	3	2	1	3	1	2	2	1	2	2	1	1	1	2	3	2	150	63	1	3	2022-10-19 16:59:59	1	0	0	1	0	1	0	4.1 - Loss of vision/cataract,4.3 - Foot amputation, 4.4 - Heart Failure/Stroke, 4.6 - Nerve damage	0
895	2022-02-25 15:01:26	1	1	1	1	1	1	1	4.1 - Loss of vision/cataract, 4.2 - Kidney disease,4.3 - Foot amputation, 4.4 - Heart Failure/Stroke, 4.5 - Poor wound healing, 4.6 - Nerve damage, 4.7 -Gum disease, 4.8 - Don't Know/Can't Say	1	1	1	1	1	0	1	2	2	2	2	2	1	2	1	3	2	1	2	2	1	1	1	2	2	2	150	50	1	4	2022-10-25 12:32:58	1	0	0	1	1	0	1	4.1 - Loss of vision/cataract, 4.2 - ಮೂತ್ರಪಿಂಡ ರೋಗ,4.3 - Foot amputation, 4.4 - Heart Failure/Stroke	0
896	2022-02-25 15:04:04	1	1	1	1	1	1	1	4.1 - Loss of vision/cataract, 4.2 - Kidney disease,4.3 - Foot amputation, 4.4 - Heart Failure/Stroke, 4.5 - Poor wound healing, 4.6 - Nerve damage, 4.7 -Gum disease, 4.8 - Don't Know/Can't Say	1	1	1	1	1	0	1	2	2	1	1	1	1	1	1	3	2	1	2	2	1	1	1	2	2	2	155	47	1	1	2022-10-07 14:30:34	1	0	1	0	1	1	0	4.1 - Loss of vision/cataract, 4.2 - ಮೂತ್ರಪಿಂಡ ರೋಗ,4.3 - Foot amputation	0
897	2022-02-25 15:06:47	1	1	1	1	1	1	1	4.1 - Loss of vision/cataract, 4.2 - Kidney disease,4.3 - Foot amputation, 4.4 - Heart Failure/Stroke, 4.5 - Poor wound healing, 4.6 - Nerve damage, 4.7 -Gum disease, 4.8 - Don't Know/Can't Say	1	1	1	1	1	0	1	2	2	2	2	2	1	2	1	3	2	1	1	2	1	1	1	1	4	2	140	58	1	1	2022-10-07 14:42:01	1	0	1	0	1	1	0	4.1 - Loss of vision/cataract, 4.2 - ಮೂತ್ರಪಿಂಡ ರೋಗ	1
898	2022-02-25 15:08:45	1	1	1	1	1	1	1	4.1 - Loss of vision/cataract, 4.2 - Kidney disease,4.3 - Foot amputation, 4.4 - Heart Failure/Stroke, 4.5 - Poor wound healing, 4.6 - Nerve damage, 4.7 -Gum disease, 4.8 - Don't Know/Can't Say	1	1	1	1	1	0	1	2	2	2	2	2	1	2	1	2	1	1	2	2	1	1	1	2	3	2	157	65	1	1	2022-10-19 17:15:15	1	0	0	1	0	1	0	4.1 - Loss of vision/cataract, 4.2 - ಮೂತ್ರಪಿಂಡ ರೋಗ, 4.4 - Heart Failure/Stroke	0
899	2022-02-25 16:48:41	1	0	1	1	1	1	1	4.1 - Loss of vision/cataract, 4.2 - Kidney disease,4.3 - Foot amputation, 4.4 - Heart Failure/Stroke, 4.5 - Poor wound healing, 4.6 - Nerve damage, 4.7 -Gum disease	1	1	1	1	1	1	1	2	2	3	2	2	1	1	1	3	3	3	1	2	2	2	2	2	3	2	148	40.5	1	4	2022-10-07 17:56:53	1	0	1	0	1	1	1	4.1 - Loss of vision/cataract, 4.2 - ಮೂತ್ರಪಿಂಡ ರೋಗ,4.3 - Foot amputation	0
900	2022-02-25 17:30:38	1	0	1	1	1	1	1	4.1 - Loss of vision/cataract, 4.2 - Kidney disease,4.3 - Foot amputation, 4.4 - Heart Failure/Stroke, 4.5 - Poor wound healing, 4.6 - Nerve damage, 4.7 -Gum disease	1	1	1	1	1	1	1	2	2	2	2	2	1	1	1	3	3	3	1	2	2	2	2	2	1	2	158	52.6	1	1	2022-10-20 16:02:10	1	0	0	1	0	1	0	4.1 - Loss of vision/cataract,4.3 - Foot amputation, 4.4 - Heart Failure/Stroke	99
901	2022-02-25 17:37:49	1	0	1	1	1	1	1	4.1 - Loss of vision/cataract, 4.2 - Kidney disease,4.3 - Foot amputation, 4.4 - Heart Failure/Stroke, 4.5 - Poor wound healing, 4.6 - Nerve damage, 4.7 -Gum disease	1	1	1	1	1	1	1	2	2	2	2	2	1	1	1	3	3	3	2	2	2	2	2	2	3	2	150	67.6	1	4	2022-10-20 07:58:08	1	0	0	1	0	0	0	4.1 - Loss of vision/cataract, 4.4 - Heart Failure/Stroke	0
902	2022-02-25 18:13:55	1	0	0	0	0	1	0	4.8 - Don't Know/Can't Say	1	99	1	0	1	99	99	1	2	2	2	2	0	2	0	4	4	2	4	1	1	1	1	1	4	2	5.2	55.6	0	4	2022-09-29 18:55:07	1	0	0	1	0	1	0	4.1 - Loss of vision/cataract, 4.2 - ಮೂತ್ರಪಿಂಡ ರೋಗ,4.3 - Foot amputation, 4.5 - Poor wound healing	0
903	2022-02-25 18:17:07	1	0	0	0	0	1	0	4.8 - Don't Know/Can't Say	1	99	1	1	0	99	0	2	2	2	2	2	0	2	0	4	4	2	4	1	1	1	1	1	3	2	4.3	44.5	0	4	2022-10-11 20:21:04	1	1	0	1	1	0	1	4.1 - Loss of vision/cataract, 4.2 - ಮೂತ್ರಪಿಂಡ ರೋಗ, 4.4 - Heart Failure/Stroke	0
904	2022-02-25 18:23:13	1	0	0	0	0	1	0	4.8 - Don't Know/Can't Say	1	99	0	99	1	99	99	2	2	2	2	2	0	2	0	4	4	2	4	1	1	1	1	1	2	2	5.3	55.4	1	4	2022-10-18 18:46:18	1	0	0	0	1	0	1	4.1 - Loss of vision/cataract,4.3 - Foot amputation, 4.8 - Don't Know/Can't Say	0
905	2022-02-25 18:26:52	1	0	0	0	0	1	0	4.8 - Don't Know/Can't Say	1	99	1	1	1	99	99	2	2	2	2	2	0	2	0	4	4	2	4	1	1	1	1	1	2	1	5.3	58.3	1	4	2022-10-25 11:34:40	1	0	0	1	0	1	1	4.1 - Loss of vision/cataract, 4.2 - ಮೂತ್ರಪಿಂಡ ರೋಗ,4.3 - Foot amputation	0
906	2022-02-25 18:43:38	1	0	1	1	1	1	1	4.1 - Loss of vision/cataract, 4.2 - Kidney disease,4.3 - Foot amputation, 4.4 - Heart Failure/Stroke, 4.5 - Poor wound healing, 4.6 - Nerve damage, 4.7 -Gum disease	1	1	1	1	1	1	1	2	2	2	2	2	1	1	1	3	3	3	1	2	2	2	2	2	2	2	150	58	1	4	2022-10-20 07:29:13	1	1	0	0	1	0	1	4.1 - Loss of vision/cataract, 4.4 - Heart Failure/Stroke, 4.5 - Poor wound healing	0
907	2022-02-25 18:52:53	1	0	0	0	0	0	0	4.1 - Loss of vision/cataract, 4.2 - Kidney disease,4.3 - Foot amputation, 4.4 - Heart Failure/Stroke, 4.5 - Poor wound healing, 4.6 - Nerve damage, 4.7 -Gum disease	1	1	1	1	1	1	1	2	1	1	2	2	1	2	1	3	3	3	1	2	2	2	2	2	3	2	150	41	1	4	2022-10-20 07:25:49	1	0	0	0	0	0	0	4.1 - Loss of vision/cataract, 4.4 - Heart Failure/Stroke, 4.5 - Poor wound healing	1
908	2022-02-25 22:27:13	1	0	1	1	1	1	1	4.1 - Loss of vision/cataract, 4.2 - Kidney disease,4.3 - Foot amputation, 4.4 - Heart Failure/Stroke, 4.5 - Poor wound healing, 4.6 - Nerve damage, 4.7 -Gum disease	1	1	1	1	1	1	1	2	2	2	2	2	1	1	1	3	3	3	1	2	2	2	2	2	1	2	150	46	1	4	2022-10-20 07:32:45	1	0	0	0	0	0	0	4.1 - Loss of vision/cataract, 4.4 - Heart Failure/Stroke, 4.5 - Poor wound healing	99
909	2022-02-25 22:37:35	1	0	1	1	1	1	1	4.1 - Loss of vision/cataract, 4.2 - Kidney disease,4.3 - Foot amputation, 4.4 - Heart Failure/Stroke, 4.5 - Poor wound healing, 4.6 - Nerve damage, 4.7 -Gum disease	1	1	1	1	1	1	1	2	2	2	2	2	1	1	1	3	3	3	1	1	1	1	1	1	2	2	154	62.5	1	4	2022-10-19 17:05:17	1	0	1	0	1	0	1	4.1 - Loss of vision/cataract,4.3 - Foot amputation, 4.4 - Heart Failure/Stroke	1
910	2022-02-25 22:37:35	1	0	1	1	1	1	1	4.1 - Loss of vision/cataract, 4.2 - Kidney disease,4.3 - Foot amputation, 4.4 - Heart Failure/Stroke, 4.5 - Poor wound healing, 4.6 - Nerve damage, 4.7 -Gum disease	1	1	1	1	1	1	1	2	2	2	2	2	1	1	1	3	3	3	1	1	1	1	1	1	2	2	154	62.5	1	4	2022-10-19 17:09:43	1	0	0	0	0	1	0	4.1 - Loss of vision/cataract, 4.4 - Heart Failure/Stroke, 4.5 - Poor wound healing	99
911	2022-02-25 22:41:52	1	0	1	1	1	1	1	4.1 - Loss of vision/cataract, 4.2 - Kidney disease,4.3 - Foot amputation, 4.4 - Heart Failure/Stroke, 4.5 - Poor wound healing, 4.6 - Nerve damage, 4.7 -Gum disease	1	1	1	1	1	1	1	2	2	2	2	2	1	2	1	3	3	3	1	1	1	1	1	1	3	2	154	51.6	1	4	2022-10-20 15:28:56	1	1	0	1	0	1	0	4.1 - Loss of vision/cataract, 4.2 - ಮೂತ್ರಪಿಂಡ ರೋಗ,4.3 - Foot amputation, 4.4 - Heart Failure/Stroke	0
912	2022-02-25 22:58:12	1	1	1	1	1	1	1	4.1 - Loss of vision/cataract, 4.2 - Kidney disease,4.3 - Foot amputation, 4.4 - Heart Failure/Stroke, 4.5 - Poor wound healing, 4.6 - Nerve damage, 4.7 -Gum disease	1	1	1	1	1	1	1	2	2	1	2	2	1	1	1	3	3	3	1	1	1	1	1	1	3	2	149	52.6	1	4	2022-10-20 07:48:24	1	1	0	0	1	0	0	4.1 - Loss of vision/cataract, 4.4 - Heart Failure/Stroke, 4.5 - Poor wound healing	1
913	2022-02-26 09:33:26	1	1	0	1	0	1	1	4.6 - Nerve damage	1	99	1	0	1	1	0	1	1	2	1	1	1	2	1	2	1	2	2	2	3	2	1	2	2	2	4.1	52	0	4	2022-09-26 11:40:03	1	0	0	0	1	0	0	4.1 - Loss of vision/cataract, 4.2 - ಮೂತ್ರಪಿಂಡ ರೋಗ,4.3 - Foot amputation, 4.6 - Nerve damage	0
914	2022-02-26 09:43:15	1	1	1	0	1	1	0	4.3 - Foot amputation	1	99	0	0	1	0	1	1	2	1	1	1	1	1	0	2	3	2	1	1	2	1	1	2	2	2	4.11	52	0	4	2022-10-02 21:11:29	1	0	1	1	1	0	0	4.1 - Loss of vision/cataract	0
915	2022-02-26 09:47:25	1	0	1	0	1	1	0	4.6 - Nerve damage	1	99	0	0	1	0	0	1	1	1	2	1	1	2	1	2	3	2	1	1	2	3	1	3	1	2	5	45	0	4	2022-09-24 20:13:55	1	0	1	1	1	0	0	4.1 - Loss of vision/cataract,4.3 - Foot amputation, 4.5 - Poor wound healing, 4.6 - Nerve damage	0
916	2022-02-26 09:52:26	1	0	0	1	0	1	1	4.8 - Don't Know/Can't Say	1	0	1	99	1	0	0	1	1	2	2	1	1	1	0	2	3	2	1	1	3	2	3	2	2	2	5	45	0	1	2022-10-20 10:54:42	1	0	1	0	1	0	1	4.1 - Loss of vision/cataract, 4.2 - ಮೂತ್ರಪಿಂಡ ರೋಗ,4.3 - Foot amputation, 4.4 - Heart Failure/Stroke, 4.5 - Poor wound healing	0
917	2022-02-26 10:12:35	1	0	1	1	1	1	1	4.1 - Loss of vision/cataract, 4.2 - Kidney disease,4.3 - Foot amputation, 4.4 - Heart Failure/Stroke, 4.5 - Poor wound healing, 4.6 - Nerve damage, 4.7 -Gum disease	1	1	1	1	1	1	1	2	2	1	2	2	1	1	1	3	3	3	1	1	1	1	1	1	3	2	152	49.2	1	4	2022-10-19 17:15:26	1	0	0	0	0	1	0	4.1 - Loss of vision/cataract, 4.4 - Heart Failure/Stroke, 4.6 - Nerve damage	1
918	2022-02-26 10:19:00	1	0	1	1	1	1	1	4.1 - Loss of vision/cataract, 4.2 - Kidney disease,4.3 - Foot amputation, 4.4 - Heart Failure/Stroke, 4.5 - Poor wound healing, 4.6 - Nerve damage, 4.7 -Gum disease	1	1	1	1	1	1	1	2	2	2	2	2	1	1	1	3	3	3	1	1	1	1	1	1	1	2	130	31.2	1	4	2022-10-19 17:18:58	1	0	0	1	0	0	1	4.1 - Loss of vision/cataract, 4.4 - Heart Failure/Stroke, 4.5 - Poor wound healing	1
919	2022-03-01 11:05:27	1	0	1	1	1	1	1	4.1 - Loss of vision/cataract, 4.2 - Kidney disease,4.3 - Foot amputation, 4.4 - Heart Failure/Stroke, 4.5 - Poor wound healing, 4.6 - Nerve damage, 4.7 -Gum disease, 4.8 - Don't Know/Can't Say	1	1	1	1	1	1	1	2	2	2	1	2	1	1	1	3	3	3	1	1	1	1	1	1	3	2	140	35.3	1	4	2022-10-19 17:18:58	1	0	0	1	0	0	1	4.1 - Loss of vision/cataract, 4.4 - Heart Failure/Stroke, 4.5 - Poor wound healing	1
920	2022-02-26 10:22:41	1	0	1	1	1	1	1	4.1 - Loss of vision/cataract, 4.2 - Kidney disease,4.3 - Foot amputation, 4.4 - Heart Failure/Stroke, 4.5 - Poor wound healing, 4.6 - Nerve damage, 4.7 -Gum disease	1	1	1	1	1	1	1	3	2	3	2	2	1	1	1	3	3	3	1	1	1	1	1	1	2	2	140	35.5	1	4	2022-10-07 20:10:36	1	0	0	1	1	0	1	4.1 - Loss of vision/cataract, 4.2 - ಮೂತ್ರಪಿಂಡ ರೋಗ,4.3 - Foot amputation, 4.4 - Heart Failure/Stroke, 4.5 - Poor wound healing	0
921	2022-03-01 11:01:32	1	0	1	1	1	1	1	4.1 - Loss of vision/cataract, 4.2 - Kidney disease,4.3 - Foot amputation, 4.4 - Heart Failure/Stroke, 4.5 - Poor wound healing, 4.6 - Nerve damage, 4.7 -Gum disease	1	1	1	1	1	1	1	2	2	1	1	2	1	2	1	3	3	3	1	1	1	1	1	1	2	2	140	35.3	1	4	2022-10-07 20:10:36	1	0	0	1	1	0	1	4.1 - Loss of vision/cataract, 4.2 - ಮೂತ್ರಪಿಂಡ ರೋಗ,4.3 - Foot amputation, 4.4 - Heart Failure/Stroke, 4.5 - Poor wound healing	0
922	2022-02-26 22:18:14	1	0	0	1	1	1	0	4.1 - Loss of vision/cataract, 4.2 - Kidney disease, 4.4 - Heart Failure/Stroke, 4.7 -Gum disease	99	99	99	99	1	99	99	1	1	1	2	3	1	1	0	2	4	1	1	2	1	1	1	3	1	2	150.2	60.5	1	4	2022-10-12 16:15:30	0	1	1	1	1	1	1	4.1 - Loss of vision/cataract, 4.2 - ಮೂತ್ರಪಿಂಡ ರೋಗ,4.3 - Foot amputation, 4.4 - Heart Failure/Stroke, 4.5 - Poor wound healing, 4.6 - Nerve damage, 4.7 -Gum disease, 4.8 - Don't Know/Can't Say	0
923	2022-02-26 22:42:27	1	0	1	1	1	1	0	4.1 - Loss of vision/cataract, 4.2 - Kidney disease, 4.4 - Heart Failure/Stroke, 4.5 - Poor wound healing	0	1	1	1	1	99	99	1	3	2	2	1	1	2	0	4	4	1	1	2	1	1	1	3	1	2	150.4	39.9	1	4	2022-10-25 11:19:24	1	0	0	1	0	1	0	4.1 - Loss of vision/cataract, 4.2 - ಮೂತ್ರಪಿಂಡ ರೋಗ,4.3 - Foot amputation, 4.4 - Heart Failure/Stroke	0
924	2022-02-26 23:13:43	1	0	1	0	0	0	0	4.2 - Kidney disease,4.3 - Foot amputation, 4.6 - Nerve damage	0	1	1	1	99	1	99	1	1	1	2	2	0	2	0	3	4	1	2	2	1	1	1	3	1	1	153	35.4	0	4	2022-10-12 12:55:58	1	0	1	1	1	1	1	4.1 - Loss of vision/cataract, 4.2 - ಮೂತ್ರಪಿಂಡ ರೋಗ,4.3 - Foot amputation, 4.4 - Heart Failure/Stroke, 4.5 - Poor wound healing, 4.6 - Nerve damage, 4.7 -Gum disease, 4.8 - Don't Know/Can't Say	0
925	2022-02-27 15:17:23	1	0	1	1	1	1	0	4.1 - Loss of vision/cataract, 4.2 - Kidney disease,4.3 - Foot amputation, 4.6 - Nerve damage, 4.7 -Gum disease	1	1	1	1	1	0	0	1	2	1	2	1	1	1	0	4	2	1	4	2	1	1	1	3	1	2	140.3	40	0	1	2022-09-21 19:37:26	1	1	0	0	1	1	1	4.1 - Loss of vision/cataract, 4.2 - ಮೂತ್ರಪಿಂಡ ರೋಗ,4.3 - Foot amputation, 4.4 - Heart Failure/Stroke, 4.5 - Poor wound healing, 4.6 - Nerve damage, 4.7 -Gum disease	0
926	2022-02-27 16:40:08	1	0	0	0	0	0	0	4.8 - Don't Know/Can't Say	99	99	99	99	99	99	99	1	2	3	4	5	1	1	1	4	4	1	4	1	1	1	1	1	2	2	5.2	57	1	4	2022-10-22 08:12:16	1	1	0	1	0	1	0	4.1 - Loss of vision/cataract, 4.2 - ಮೂತ್ರಪಿಂಡ ರೋಗ,4.3 - Foot amputation, 4.6 - Nerve damage	0
927	2022-02-27 17:11:20	0	0	0	0	0	0	0	4.8 - Don't Know/Can't Say	99	99	99	99	99	99	99	1	2	3	4	5	1	1	1	4	4	1	4	1	1	1	1	1	2	2	5.7	67	1	4	2022-10-22 08:23:55	1	1	0	1	0	1	0	4.1 - Loss of vision/cataract, 4.2 - ಮೂತ್ರಪಿಂಡ ರೋಗ,4.3 - Foot amputation	1
928	2022-02-27 18:56:41	1	0	1	1	0	1	1	4.1 - Loss of vision/cataract, 4.4 - Heart Failure/Stroke, 4.5 - Poor wound healing, 4.7 -Gum disease, 4.8 - Don't Know/Can't Say	0	0	1	0	0	1	0	2	2	3	2	2	0	2	0	2	2	2	2	1	2	1	1	1	3	1	169	67	1	1	2022-09-22 13:08:01	1	1	1	1	1	1	1	4.1 - Loss of vision/cataract, 4.2 - ಮೂತ್ರಪಿಂಡ ರೋಗ, 4.4 - Heart Failure/Stroke, 4.5 - Poor wound healing, 4.6 - Nerve damage, 4.8 - Don't Know/Can't Say	0
929	2022-02-27 19:15:07	1	0	0	1	0	1	0	4.1 - Loss of vision/cataract	0	1	1	1	0	1	0	3	3	2	2	2	1	2	1	2	3	1	2	1	1	1	1	1	3	2	5.9	65.5	1	4	2022-09-27 20:47:44	1	0	1	1	1	1	0	4.1 - Loss of vision/cataract, 4.2 - ಮೂತ್ರಪಿಂಡ ರೋಗ,4.3 - Foot amputation, 4.4 - Heart Failure/Stroke, 4.5 - Poor wound healing, 4.7 -Gum disease, 4.8 - Don't Know/Can't Say	0
930	2022-02-27 19:15:07	1	0	0	1	0	1	0	4.1 - Loss of vision/cataract	0	1	1	1	0	1	0	3	3	2	2	2	1	2	1	2	3	1	2	1	1	1	1	1	3	2	5.9	65.5	1	4	2022-10-10 18:40:35	1	0	1	1	1	1	0	4.1 - Loss of vision/cataract, 4.2 - ಮೂತ್ರಪಿಂಡ ರೋಗ,4.3 - Foot amputation, 4.4 - Heart Failure/Stroke, 4.5 - Poor wound healing, 4.6 - Nerve damage, 4.7 -Gum disease, 4.8 - Don't Know/Can't Say	0
931	2022-02-27 19:25:48	1	0	0	1	1	0	0	4.1 - Loss of vision/cataract	0	1	1	0	0	1	0	3	3	3	2	2	1	2	1	2	3	1	2	1	1	1	1	1	2	2	4.5	45.5	1	4	2022-09-18 11:43:11	0	0	0	0	0	0	0	4.8 - Don't Know/Can't Say	1
932	2022-02-27 19:25:48	1	0	0	1	1	0	0	4.1 - Loss of vision/cataract	0	1	1	0	0	1	0	3	3	3	2	2	1	2	1	2	3	1	2	1	1	1	1	1	2	2	4.5	45.5	1	4	2022-09-30 20:58:41	1	0	1	1	1	1	0	4.1 - Loss of vision/cataract, 4.2 - ಮೂತ್ರಪಿಂಡ ರೋಗ,4.3 - Foot amputation, 4.4 - Heart Failure/Stroke, 4.5 - Poor wound healing, 4.6 - Nerve damage, 4.7 -Gum disease, 4.8 - Don't Know/Can't Say	0
933	2022-02-27 19:29:44	1	0	0	1	1	0	0	4.1 - Loss of vision/cataract	0	1	0	1	0	1	0	3	3	3	2	1	1	2	1	2	3	1	2	1	1	1	1	1	3	2	4.8	55.3	1	4	2022-09-23 22:02:34	1	0	1	1	0	1	0	4.1 - Loss of vision/cataract, 4.2 - ಮೂತ್ರಪಿಂಡ ರೋಗ,4.3 - Foot amputation, 4.4 - Heart Failure/Stroke, 4.5 - Poor wound healing, 4.6 - Nerve damage, 4.7 -Gum disease, 4.8 - Don't Know/Can't Say	0
934	2022-02-27 19:29:44	1	0	0	1	1	0	0	4.1 - Loss of vision/cataract	0	1	0	1	0	1	0	3	3	3	2	1	1	2	1	2	3	1	2	1	1	1	1	1	3	2	4.8	55.3	1	4	2022-09-24 15:31:01	1	0	1	1	0	1	1	4.1 - Loss of vision/cataract, 4.2 - ಮೂತ್ರಪಿಂಡ ರೋಗ,4.3 - Foot amputation, 4.4 - Heart Failure/Stroke, 4.5 - Poor wound healing, 4.6 - Nerve damage, 4.7 -Gum disease, 4.8 - Don't Know/Can't Say	0
935	2022-02-27 19:29:44	1	0	0	1	1	0	0	4.1 - Loss of vision/cataract	0	1	0	1	0	1	0	3	3	3	2	1	1	2	1	2	3	1	2	1	1	1	1	1	3	2	4.8	55.3	1	4	2022-09-27 20:54:12	1	0	1	1	1	0	0	4.1 - Loss of vision/cataract, 4.2 - ಮೂತ್ರಪಿಂಡ ರೋಗ,4.3 - Foot amputation, 4.4 - Heart Failure/Stroke, 4.5 - Poor wound healing, 4.6 - Nerve damage, 4.8 - Don't Know/Can't Say	0
936	2022-02-27 20:58:42	1	0	1	1	1	1	0	4.1 - Loss of vision/cataract, 4.2 - Kidney disease,4.3 - Foot amputation, 4.4 - Heart Failure/Stroke, 4.5 - Poor wound healing, 4.6 - Nerve damage, 4.7 -Gum disease	1	1	1	1	1	0	1	1	2	2	2	1	1	2	0	4	4	1	4	2	1	1	1	3	1	2	140.6	43.2	1	2	2022-10-11 12:33:47	0	0	1	1	1	1	1	4.1 - Loss of vision/cataract, 4.2 - ಮೂತ್ರಪಿಂಡ ರೋಗ,4.3 - Foot amputation, 4.4 - Heart Failure/Stroke, 4.5 - Poor wound healing, 4.6 - Nerve damage, 4.7 -Gum disease	0
937	2022-02-28 11:55:58	1	0	1	1	1	1	0	4.1 - Loss of vision/cataract, 4.2 - Kidney disease,4.3 - Foot amputation, 4.4 - Heart Failure/Stroke, 4.5 - Poor wound healing, 4.6 - Nerve damage, 4.7 -Gum disease	1	1	1	1	1	0	1	1	1	3	2	2	1	3	0	4	4	1	4	2	1	1	1	3	1	2	140.3	48.2	1	1	2022-10-11 12:33:47	0	0	1	1	1	1	1	4.1 - Loss of vision/cataract, 4.2 - ಮೂತ್ರಪಿಂಡ ರೋಗ,4.3 - Foot amputation, 4.4 - Heart Failure/Stroke, 4.5 - Poor wound healing, 4.6 - Nerve damage, 4.7 -Gum disease	0
938	2022-02-28 12:01:09	1	0	1	1	1	1	0	4.1 - Loss of vision/cataract, 4.2 - Kidney disease,4.3 - Foot amputation, 4.4 - Heart Failure/Stroke, 4.5 - Poor wound healing, 4.6 - Nerve damage, 4.7 -Gum disease	1	1	1	1	1	0	1	1	3	1	1	2	1	1	0	4	4	1	4	2	1	1	3	3	3	1	150.3	52.1	1	2	2022-10-17 19:11:58	1	0	1	1	1	1	1	4.1 - Loss of vision/cataract, 4.2 - ಮೂತ್ರಪಿಂಡ ರೋಗ,4.3 - Foot amputation, 4.4 - Heart Failure/Stroke, 4.5 - Poor wound healing, 4.6 - Nerve damage, 4.7 -Gum disease, 4.8 - Don't Know/Can't Say	0
939	2022-02-28 12:05:44	1	0	1	1	1	1	0	4.1 - Loss of vision/cataract, 4.2 - Kidney disease,4.3 - Foot amputation, 4.4 - Heart Failure/Stroke, 4.5 - Poor wound healing, 4.6 - Nerve damage, 4.7 -Gum disease	1	1	1	1	1	0	1	1	2	2	2	3	1	3	0	4	4	1	4	3	1	1	1	3	1	2	140.2	45.4	1	2	2022-10-17 19:25:57	1	0	1	1	1	1	1	4.1 - Loss of vision/cataract, 4.2 - ಮೂತ್ರಪಿಂಡ ರೋಗ,4.3 - Foot amputation, 4.4 - Heart Failure/Stroke, 4.5 - Poor wound healing, 4.6 - Nerve damage, 4.7 -Gum disease	0
940	2022-02-28 12:09:42	1	0	1	1	1	1	0	4.1 - Loss of vision/cataract, 4.2 - Kidney disease,4.3 - Foot amputation, 4.4 - Heart Failure/Stroke, 4.5 - Poor wound healing, 4.6 - Nerve damage, 4.7 -Gum disease	1	1	1	1	1	0	1	1	2	3	3	1	1	2	0	4	4	1	4	2	1	1	3	3	1	2	150.1	49.3	1	1	2022-09-28 12:38:45	1	0	0	0	1	1	0	4.1 - Loss of vision/cataract, 4.2 - ಮೂತ್ರಪಿಂಡ ರೋಗ,4.3 - Foot amputation, 4.4 - Heart Failure/Stroke, 4.5 - Poor wound healing, 4.6 - Nerve damage, 4.7 -Gum disease	0
941	2022-02-28 12:14:35	1	0	1	1	1	1	0	4.1 - Loss of vision/cataract, 4.2 - Kidney disease,4.3 - Foot amputation, 4.4 - Heart Failure/Stroke, 4.5 - Poor wound healing, 4.6 - Nerve damage, 4.7 -Gum disease	1	1	1	1	1	0	1	1	1	1	1	1	1	1	0	4	4	1	4	2	1	1	1	3	1	2	140.2	46.2	1	1	2022-09-28 12:20:11	1	1	0	0	1	1	0	4.1 - Loss of vision/cataract, 4.2 - ಮೂತ್ರಪಿಂಡ ರೋಗ,4.3 - Foot amputation, 4.4 - Heart Failure/Stroke, 4.5 - Poor wound healing, 4.6 - Nerve damage, 4.7 -Gum disease	0
942	2022-02-28 12:18:24	1	0	1	1	1	1	1	4.1 - Loss of vision/cataract, 4.2 - Kidney disease,4.3 - Foot amputation, 4.4 - Heart Failure/Stroke, 4.5 - Poor wound healing, 4.6 - Nerve damage, 4.7 -Gum disease	0	1	1	1	1	1	1	1	2	1	1	2	0	2	1	1	2	1	2	1	1	1	1	1	2	1	153	48.3	1	2	2022-09-21 16:00:44	1	0	1	1	1	1	1	4.1 - Loss of vision/cataract, 4.2 - ಮೂತ್ರಪಿಂಡ ರೋಗ,4.3 - Foot amputation, 4.4 - Heart Failure/Stroke, 4.5 - Poor wound healing, 4.6 - Nerve damage, 4.7 -Gum disease	1
943	2022-02-28 12:22:52	1	0	1	1	1	1	0	4.1 - Loss of vision/cataract, 4.2 - Kidney disease,4.3 - Foot amputation, 4.4 - Heart Failure/Stroke, 4.5 - Poor wound healing, 4.6 - Nerve damage, 4.7 -Gum disease	1	1	1	1	1	0	1	1	2	1	2	1	1	1	0	4	3	1	4	2	1	1	3	3	1	2	140.4	45.2	1	1	2022-09-28 13:23:24	1	0	0	0	1	1	0	4.1 - Loss of vision/cataract, 4.2 - ಮೂತ್ರಪಿಂಡ ರೋಗ,4.3 - Foot amputation, 4.4 - Heart Failure/Stroke, 4.5 - Poor wound healing, 4.6 - Nerve damage, 4.7 -Gum disease	0
944	2022-02-28 12:24:58	1	0	1	1	1	1	1	4.1 - Loss of vision/cataract, 4.2 - Kidney disease,4.3 - Foot amputation, 4.4 - Heart Failure/Stroke, 4.5 - Poor wound healing, 4.6 - Nerve damage, 4.7 -Gum disease	0	1	1	1	1	1	1	1	1	1	1	3	0	2	1	1	2	2	2	1	1	1	1	1	1	1	168	52.1	1	2	2022-10-07 15:39:38	1	0	1	1	1	1	1	4.1 - Loss of vision/cataract, 4.2 - ಮೂತ್ರಪಿಂಡ ರೋಗ,4.3 - Foot amputation, 4.4 - Heart Failure/Stroke, 4.5 - Poor wound healing, 4.6 - Nerve damage, 4.7 -Gum disease, 4.8 - Don't Know/Can't Say	1
945	2022-02-28 12:30:41	1	0	1	1	1	1	1	4.1 - Loss of vision/cataract, 4.2 - Kidney disease,4.3 - Foot amputation, 4.4 - Heart Failure/Stroke, 4.5 - Poor wound healing, 4.6 - Nerve damage, 4.7 -Gum disease	0	1	1	1	1	1	1	1	2	2	2	4	0	2	1	1	2	1	2	1	1	1	1	1	2	1	165	54.1	1	2	2022-09-21 13:59:53	1	0	1	1	1	1	1	4.1 - Loss of vision/cataract, 4.2 - ಮೂತ್ರಪಿಂಡ ರೋಗ,4.3 - Foot amputation, 4.4 - Heart Failure/Stroke, 4.5 - Poor wound healing, 4.6 - Nerve damage, 4.7 -Gum disease	1
946	2022-02-28 12:34:43	1	0	1	1	1	1	1	4.1 - Loss of vision/cataract, 4.2 - Kidney disease,4.3 - Foot amputation, 4.4 - Heart Failure/Stroke, 4.5 - Poor wound healing, 4.6 - Nerve damage, 4.7 -Gum disease	0	1	1	1	1	1	1	1	4	3	1	4	0	3	1	1	1	1	1	1	1	1	1	1	1	1	168	57.1	1	2	2022-09-21 14:42:01	1	0	1	1	1	1	1	4.1 - Loss of vision/cataract, 4.2 - ಮೂತ್ರಪಿಂಡ ರೋಗ,4.3 - Foot amputation, 4.4 - Heart Failure/Stroke, 4.5 - Poor wound healing, 4.6 - Nerve damage, 4.7 -Gum disease	1
947	2022-02-28 12:39:24	1	0	1	1	1	1	1	4.1 - Loss of vision/cataract, 4.2 - Kidney disease,4.3 - Foot amputation, 4.4 - Heart Failure/Stroke, 4.5 - Poor wound healing, 4.6 - Nerve damage, 4.7 -Gum disease, 4.8 - Don't Know/Can't Say	0	1	1	1	1	1	1	1	2	2	1	2	0	2	1	1	1	1	2	1	1	1	1	1	1	1	153	42	1	1	2022-10-07 15:35:39	1	0	1	1	1	1	1	4.1 - Loss of vision/cataract, 4.2 - ಮೂತ್ರಪಿಂಡ ರೋಗ,4.3 - Foot amputation, 4.4 - Heart Failure/Stroke, 4.5 - Poor wound healing, 4.6 - Nerve damage, 4.7 -Gum disease	1
948	2022-02-28 12:44:25	1	0	1	1	1	1	1	4.1 - Loss of vision/cataract, 4.2 - Kidney disease,4.3 - Foot amputation, 4.4 - Heart Failure/Stroke, 4.5 - Poor wound healing, 4.6 - Nerve damage, 4.7 -Gum disease	0	1	1	1	1	1	1	1	2	1	3	3	0	1	1	1	1	1	1	1	1	1	1	1	2	1	153	62.4	1	3	2022-09-21 13:22:59	1	0	1	1	1	1	1	4.1 - Loss of vision/cataract, 4.2 - ಮೂತ್ರಪಿಂಡ ರೋಗ,4.3 - Foot amputation, 4.4 - Heart Failure/Stroke, 4.5 - Poor wound healing, 4.6 - Nerve damage, 4.7 -Gum disease	1
949	2022-02-28 12:48:26	1	0	1	1	1	1	1	4.1 - Loss of vision/cataract, 4.2 - Kidney disease,4.3 - Foot amputation, 4.4 - Heart Failure/Stroke, 4.5 - Poor wound healing, 4.6 - Nerve damage, 4.7 -Gum disease	0	1	1	1	1	1	1	1	4	3	3	4	0	2	1	1	1	1	3	1	1	1	1	1	1	1	154	45.3	1	4	2022-10-07 15:19:43	1	0	1	1	1	1	1	4.1 - Loss of vision/cataract, 4.2 - ಮೂತ್ರಪಿಂಡ ರೋಗ,4.3 - Foot amputation, 4.4 - Heart Failure/Stroke, 4.5 - Poor wound healing, 4.6 - Nerve damage, 4.7 -Gum disease	1
950	2022-02-28 12:52:13	1	0	1	1	1	1	1	4.2 - Kidney disease,4.3 - Foot amputation, 4.4 - Heart Failure/Stroke, 4.5 - Poor wound healing, 4.6 - Nerve damage, 4.7 -Gum disease, 4.8 - Don't Know/Can't Say	0	1	1	1	1	1	1	1	4	3	3	2	0	3	1	1	1	1	2	1	1	1	1	1	2	1	153	65.2	1	3	2022-09-21 13:16:48	1	0	1	1	1	1	1	4.1 - Loss of vision/cataract, 4.2 - ಮೂತ್ರಪಿಂಡ ರೋಗ,4.3 - Foot amputation, 4.4 - Heart Failure/Stroke, 4.5 - Poor wound healing, 4.6 - Nerve damage, 4.7 -Gum disease	1
951	2022-02-28 12:55:30	1	0	1	1	1	1	1	4.1 - Loss of vision/cataract, 4.2 - Kidney disease,4.3 - Foot amputation, 4.4 - Heart Failure/Stroke, 4.5 - Poor wound healing, 4.6 - Nerve damage, 4.7 -Gum disease	0	1	1	1	1	1	1	1	4	1	3	4	0	2	1	1	2	1	2	1	1	1	1	1	2	2	143	53	1	3	2022-09-21 14:37:08	1	0	1	1	1	1	1	4.1 - Loss of vision/cataract, 4.2 - ಮೂತ್ರಪಿಂಡ ರೋಗ,4.3 - Foot amputation, 4.4 - Heart Failure/Stroke, 4.5 - Poor wound healing, 4.6 - Nerve damage, 4.7 -Gum disease	1
952	2022-02-28 12:59:32	1	0	1	1	1	1	1	4.1 - Loss of vision/cataract, 4.2 - Kidney disease,4.3 - Foot amputation, 4.4 - Heart Failure/Stroke, 4.5 - Poor wound healing, 4.6 - Nerve damage, 4.7 -Gum disease	0	1	1	1	1	1	1	1	1	1	2	4	0	3	1	1	1	1	1	1	1	1	1	1	1	1	154	55.3	1	4	2022-10-07 15:48:36	1	0	1	1	1	1	1	4.1 - Loss of vision/cataract, 4.2 - ಮೂತ್ರಪಿಂಡ ರೋಗ,4.3 - Foot amputation, 4.4 - Heart Failure/Stroke, 4.5 - Poor wound healing, 4.6 - Nerve damage, 4.7 -Gum disease	1
953	2022-02-28 16:46:52	1	0	1	0	1	0	0	4.8 - Don't Know/Can't Say	99	99	1	1	0	99	0	1	4	1	2	1	0	1	0	4	4	1	1	3	1	1	1	3	1	2	130.2	59.3	1	2	2022-09-29 15:43:28	1	1	1	1	1	0	1	4.2 - ಮೂತ್ರಪಿಂಡ ರೋಗ, 4.4 - Heart Failure/Stroke, 4.6 - Nerve damage, 4.7 -Gum disease	0
954	2022-02-28 17:38:54	1	0	0	0	0	0	0	4.8 - Don't Know/Can't Say	1	99	1	1	99	99	99	2	1	1	2	1	0	1	0	4	4	4	1	2	1	2	1	3	3	2	140.8	62	1	4	2022-09-29 15:13:59	1	1	1	1	1	0	1	4.1 - Loss of vision/cataract, 4.2 - ಮೂತ್ರಪಿಂಡ ರೋಗ, 4.8 - Don't Know/Can't Say	99
955	2022-02-28 20:13:05	1	0	1	1	1	1	0	4.1 - Loss of vision/cataract, 4.2 - Kidney disease,4.3 - Foot amputation, 4.4 - Heart Failure/Stroke, 4.5 - Poor wound healing, 4.6 - Nerve damage, 4.7 -Gum disease	0	1	1	1	1	0	1	3	2	3	2	1	0	1	1	1	4	1	1	2	1	1	1	2	3	2	59	58	1	4	2022-09-16 19:52:00	1	0	1	1	1	1	0	4.1 - Loss of vision/cataract, 4.2 - ಮೂತ್ರಪಿಂಡ ರೋಗ,4.3 - Foot amputation, 4.4 - Heart Failure/Stroke, 4.5 - Poor wound healing, 4.6 - Nerve damage	1
956	2022-02-28 20:18:43	1	0	1	1	1	1	0	4.1 - Loss of vision/cataract, 4.2 - Kidney disease,4.3 - Foot amputation, 4.4 - Heart Failure/Stroke, 4.5 - Poor wound healing, 4.6 - Nerve damage, 4.7 -Gum disease	0	1	1	1	1	0	1	3	2	3	2	1	0	2	1	1	3	1	1	2	1	1	2	2	1	1	69	52	1	1	2022-09-16 19:58:41	1	0	1	1	1	1	0	4.1 - Loss of vision/cataract, 4.2 - ಮೂತ್ರಪಿಂಡ ರೋಗ,4.3 - Foot amputation, 4.4 - Heart Failure/Stroke, 4.5 - Poor wound healing, 4.6 - Nerve damage, 4.7 -Gum disease	1
957	2022-02-28 20:18:43	1	0	1	1	1	1	0	4.1 - Loss of vision/cataract, 4.2 - Kidney disease,4.3 - Foot amputation, 4.4 - Heart Failure/Stroke, 4.5 - Poor wound healing, 4.6 - Nerve damage, 4.7 -Gum disease	0	1	1	1	1	0	1	3	2	3	2	1	0	2	1	1	3	1	1	2	1	1	2	2	1	1	69	52	1	1	2022-09-27 19:33:03	1	0	1	1	1	1	0	4.1 - Loss of vision/cataract, 4.2 - ಮೂತ್ರಪಿಂಡ ರೋಗ,4.3 - Foot amputation, 4.4 - Heart Failure/Stroke, 4.5 - Poor wound healing, 4.6 - Nerve damage, 4.7 -Gum disease	1
958	2022-02-28 20:23:43	1	0	1	1	1	1	0	4.1 - Loss of vision/cataract, 4.2 - Kidney disease,4.3 - Foot amputation, 4.4 - Heart Failure/Stroke, 4.5 - Poor wound healing, 4.6 - Nerve damage, 4.7 -Gum disease	0	1	1	1	1	0	1	3	2	3	2	1	0	1	1	1	4	1	1	2	1	1	1	3	1	2	60	42	1	2	2022-10-13 19:34:41	1	0	1	1	1	1	0	4.1 - Loss of vision/cataract, 4.2 - ಮೂತ್ರಪಿಂಡ ರೋಗ,4.3 - Foot amputation, 4.4 - Heart Failure/Stroke, 4.5 - Poor wound healing, 4.6 - Nerve damage, 4.7 -Gum disease	1
959	2022-02-28 20:26:42	1	0	1	1	1	0	0	4.1 - Loss of vision/cataract, 4.2 - Kidney disease,4.3 - Foot amputation, 4.4 - Heart Failure/Stroke, 4.5 - Poor wound healing, 4.6 - Nerve damage, 4.7 -Gum disease	0	1	1	1	1	0	1	3	2	3	2	1	0	2	1	1	4	1	1	2	1	1	1	3	1	2	60	43	1	2	2022-10-13 19:21:57	1	0	1	1	1	1	0	4.1 - Loss of vision/cataract, 4.2 - ಮೂತ್ರಪಿಂಡ ರೋಗ,4.3 - Foot amputation, 4.4 - Heart Failure/Stroke, 4.5 - Poor wound healing, 4.6 - Nerve damage, 4.7 -Gum disease	1
960	2022-02-28 20:30:11	1	0	1	1	1	1	0	4.1 - Loss of vision/cataract, 4.2 - Kidney disease,4.3 - Foot amputation, 4.4 - Heart Failure/Stroke, 4.5 - Poor wound healing, 4.6 - Nerve damage	0	1	1	1	1	0	1	3	2	3	2	1	0	2	1	1	4	1	1	2	1	1	1	3	1	2	60	45	1	2	2022-09-27 19:25:59	1	0	1	1	1	1	0	4.1 - Loss of vision/cataract, 4.2 - ಮೂತ್ರಪಿಂಡ ರೋಗ,4.3 - Foot amputation, 4.4 - Heart Failure/Stroke, 4.5 - Poor wound healing	1
961	2022-02-28 20:32:18	1	0	1	1	1	1	0	4.1 - Loss of vision/cataract, 4.2 - Kidney disease,4.3 - Foot amputation, 4.5 - Poor wound healing, 4.6 - Nerve damage, 4.7 -Gum disease	0	1	1	1	1	0	1	3	2	3	2	1	0	2	1	1	4	1	1	2	1	1	1	3	1	2	61	40	1	2	2022-09-27 19:35:47	1	0	1	1	1	1	0	4.1 - Loss of vision/cataract, 4.2 - ಮೂತ್ರಪಿಂಡ ರೋಗ,4.3 - Foot amputation, 4.4 - Heart Failure/Stroke, 4.5 - Poor wound healing, 4.6 - Nerve damage, 4.7 -Gum disease	1
962	2022-02-28 22:45:24	1	0	0	0	0	0	0	4.1 - Loss of vision/cataract, 4.2 - Kidney disease,4.3 - Foot amputation, 4.4 - Heart Failure/Stroke, 4.5 - Poor wound healing, 4.6 - Nerve damage	0	1	0	1	1	1	1	1	2	3	3	2	1	1	0	2	2	1	1	2	1	1	1	1	1	1	157	70	1	1	2022-10-07 16:12:39	1	0	1	1	1	1	1	4.1 - Loss of vision/cataract, 4.2 - ಮೂತ್ರಪಿಂಡ ರೋಗ,4.3 - Foot amputation, 4.4 - Heart Failure/Stroke, 4.5 - Poor wound healing, 4.6 - Nerve damage	1
963	2022-02-28 22:45:24	1	0	0	0	0	0	0	4.1 - Loss of vision/cataract, 4.2 - Kidney disease,4.3 - Foot amputation, 4.4 - Heart Failure/Stroke, 4.5 - Poor wound healing, 4.6 - Nerve damage	0	1	0	1	1	1	1	1	2	3	3	2	1	1	0	2	2	1	1	2	1	1	1	1	1	1	157	70	1	1	2022-10-19 19:25:59	1	0	1	1	1	1	1	4.1 - Loss of vision/cataract, 4.2 - ಮೂತ್ರಪಿಂಡ ರೋಗ,4.3 - Foot amputation, 4.4 - Heart Failure/Stroke, 4.5 - Poor wound healing, 4.6 - Nerve damage	1
964	2022-02-28 22:45:24	1	0	0	0	0	0	0	4.1 - Loss of vision/cataract, 4.2 - Kidney disease,4.3 - Foot amputation, 4.4 - Heart Failure/Stroke, 4.5 - Poor wound healing, 4.6 - Nerve damage	0	1	0	1	1	1	1	1	2	3	3	2	1	1	0	2	2	1	1	2	1	1	1	1	1	1	157	70	1	1	2022-10-22 08:50:45	1	1	1	0	1	0	1	4.1 - Loss of vision/cataract, 4.2 - ಮೂತ್ರಪಿಂಡ ರೋಗ,4.3 - Foot amputation	1
965	2022-02-28 22:50:01	1	0	0	0	0	0	0	4.1 - Loss of vision/cataract, 4.2 - Kidney disease,4.3 - Foot amputation, 4.4 - Heart Failure/Stroke, 4.5 - Poor wound healing, 4.6 - Nerve damage	0	0	0	1	1	1	1	1	3	2	3	2	1	1	0	2	2	1	1	2	1	1	1	1	1	1	164	55	1	1	2022-09-28 20:39:05	1	0	1	1	1	1	1	4.1 - Loss of vision/cataract, 4.2 - ಮೂತ್ರಪಿಂಡ ರೋಗ,4.3 - Foot amputation, 4.4 - Heart Failure/Stroke, 4.5 - Poor wound healing	1
966	2022-02-28 23:17:41	1	0	0	1	0	0	0	4.1 - Loss of vision/cataract, 4.2 - Kidney disease,4.3 - Foot amputation, 4.4 - Heart Failure/Stroke, 4.5 - Poor wound healing	0	1	0	0	1	1	1	1	3	2	3	2	1	1	0	2	2	1	1	2	1	1	1	1	1	2	156	51	1	2	2022-09-23 15:07:34	1	0	1	1	1	1	1	4.1 - Loss of vision/cataract, 4.2 - ಮೂತ್ರಪಿಂಡ ರೋಗ,4.3 - Foot amputation, 4.4 - Heart Failure/Stroke, 4.5 - Poor wound healing	1
967	2022-02-28 23:20:32	1	0	0	1	0	0	0	4.1 - Loss of vision/cataract, 4.2 - Kidney disease,4.3 - Foot amputation, 4.4 - Heart Failure/Stroke, 4.5 - Poor wound healing	0	0	0	1	1	1	1	1	3	4	3	2	1	1	0	2	4	1	1	2	1	1	1	1	2	1	155	55	1	2	2022-09-28 20:21:11	1	0	1	1	1	1	1	4.1 - Loss of vision/cataract,4.3 - Foot amputation, 4.4 - Heart Failure/Stroke, 4.5 - Poor wound healing	1
968	2022-02-28 23:22:44	1	0	0	1	0	0	0	4.1 - Loss of vision/cataract, 4.2 - Kidney disease,4.3 - Foot amputation, 4.4 - Heart Failure/Stroke, 4.5 - Poor wound healing, 4.6 - Nerve damage, 4.7 -Gum disease	0	0	0	1	1	1	1	1	2	4	3	2	1	1	0	2	2	1	1	2	1	1	1	1	1	1	153	54	1	1	2022-09-28 20:11:12	1	0	1	1	1	1	1	4.1 - Loss of vision/cataract, 4.2 - ಮೂತ್ರಪಿಂಡ ರೋಗ, 4.4 - Heart Failure/Stroke, 4.5 - Poor wound healing	1
969	2022-02-28 23:29:53	1	0	1	1	0	0	0	4.1 - Loss of vision/cataract, 4.2 - Kidney disease,4.3 - Foot amputation, 4.4 - Heart Failure/Stroke, 4.5 - Poor wound healing, 4.6 - Nerve damage	0	0	0	1	1	1	1	1	2	4	3	2	1	2	0	2	2	1	2	2	1	1	1	1	1	1	154	51.4	1	1	2022-09-23 20:39:26	1	0	1	1	1	1	1	4.1 - Loss of vision/cataract, 4.2 - ಮೂತ್ರಪಿಂಡ ರೋಗ,4.3 - Foot amputation, 4.4 - Heart Failure/Stroke, 4.5 - Poor wound healing, 4.6 - Nerve damage	1
970	2022-03-01 10:09:22	1	0	1	1	1	1	1	4.1 - Loss of vision/cataract, 4.2 - Kidney disease,4.3 - Foot amputation, 4.4 - Heart Failure/Stroke, 4.5 - Poor wound healing, 4.6 - Nerve damage, 4.7 -Gum disease, 4.8 - Don't Know/Can't Say	1	1	1	1	1	1	1	1	2	2	2	2	1	1	1	3	3	3	1	1	1	1	1	1	2	2	150	58.4	1	4	2022-10-07 18:31:45	1	0	1	0	1	1	0	4.1 - Loss of vision/cataract, 4.2 - ಮೂತ್ರಪಿಂಡ ರೋಗ,4.3 - Foot amputation, 4.4 - Heart Failure/Stroke	0
971	2022-03-01 10:13:58	1	0	1	1	1	1	1	4.1 - Loss of vision/cataract, 4.2 - Kidney disease,4.3 - Foot amputation, 4.4 - Heart Failure/Stroke, 4.5 - Poor wound healing, 4.6 - Nerve damage, 4.7 -Gum disease, 4.8 - Don't Know/Can't Say	1	1	1	1	1	1	1	2	2	2	2	2	1	1	1	3	3	3	1	1	1	1	1	1	3	2	143	48.4	1	4	2022-10-07 18:19:30	1	0	1	0	1	0	1	4.1 - Loss of vision/cataract, 4.2 - ಮೂತ್ರಪಿಂಡ ರೋಗ,4.3 - Foot amputation	0
972	2022-03-01 10:17:31	0	0	1	1	1	1	1	4.1 - Loss of vision/cataract, 4.2 - Kidney disease,4.3 - Foot amputation, 4.4 - Heart Failure/Stroke, 4.5 - Poor wound healing, 4.6 - Nerve damage, 4.7 -Gum disease	1	1	1	1	1	1	1	2	2	2	2	2	1	1	1	3	3	3	1	1	1	1	1	1	2	2	147	63.7	1	4	2022-10-07 19:18:25	1	1	1	1	0	0	1	4.1 - Loss of vision/cataract, 4.2 - ಮೂತ್ರಪಿಂಡ ರೋಗ,4.3 - Foot amputation, 4.4 - Heart Failure/Stroke	0
973	2022-03-01 10:23:59	1	0	1	1	1	1	1	4.1 - Loss of vision/cataract, 4.2 - Kidney disease,4.3 - Foot amputation, 4.4 - Heart Failure/Stroke, 4.5 - Poor wound healing, 4.6 - Nerve damage, 4.7 -Gum disease	1	1	1	1	1	1	1	2	2	1	2	1	1	1	1	3	3	3	1	1	1	1	1	1	3	2	156	57.8	1	4	2022-10-07 19:29:51	1	0	0	0	0	1	1	4.1 - Loss of vision/cataract, 4.2 - ಮೂತ್ರಪಿಂಡ ರೋಗ,4.3 - Foot amputation, 4.4 - Heart Failure/Stroke	0
974	2022-03-01 10:36:36	1	0	1	0	0	1	1	4.1 - Loss of vision/cataract, 4.2 - Kidney disease,4.3 - Foot amputation, 4.4 - Heart Failure/Stroke, 4.5 - Poor wound healing, 4.6 - Nerve damage, 4.7 -Gum disease	1	0	1	0	1	0	1	3	1	2	2	3	1	3	1	3	2	4	2	1	2	1	1	2	3	2	1.56	76	0	5	2022-10-15 18:21:31	1	1	1	1	1	1	1	4.1 - Loss of vision/cataract, 4.2 - ಮೂತ್ರಪಿಂಡ ರೋಗ,4.3 - Foot amputation, 4.5 - Poor wound healing, 4.6 - Nerve damage	0
975	2022-03-01 10:42:33	1	0	0	0	1	0	0	4.8 - Don't Know/Can't Say	1	99	1	1	99	99	99	1	1	1	1	1	1	1	0	2	2	1	2	2	1	1	2	3	1	1	150.4	64.5	1	1	2022-09-26 18:35:43	1	0	1	0	0	1	0	4.3 - Foot amputation, 4.7 -Gum disease, 4.8 - Don't Know/Can't Say	1
976	2022-03-01 10:44:35	1	0	1	1	1	1	1	4.1 - Loss of vision/cataract, 4.2 - Kidney disease,4.3 - Foot amputation, 4.4 - Heart Failure/Stroke, 4.5 - Poor wound healing, 4.6 - Nerve damage, 4.7 -Gum disease	1	1	1	1	1	1	1	2	1	1	1	2	1	1	1	3	3	3	1	1	1	1	1	1	3	2	152	70.6	1	4	2022-10-07 17:51:24	1	1	0	1	1	0	1	4.2 - ಮೂತ್ರಪಿಂಡ ರೋಗ,4.3 - Foot amputation	0
977	2022-03-01 11:10:45	1	0	1	1	1	1	1	4.1 - Loss of vision/cataract, 4.2 - Kidney disease,4.3 - Foot amputation, 4.4 - Heart Failure/Stroke, 4.5 - Poor wound healing, 4.6 - Nerve damage, 4.7 -Gum disease	1	1	1	1	1	1	1	2	2	2	2	2	1	1	1	3	3	3	1	1	1	1	1	1	4	2	150	73.6	1	4	2022-10-07 17:44:52	1	0	1	0	1	0	0	4.1 - Loss of vision/cataract, 4.2 - ಮೂತ್ರಪಿಂಡ ರೋಗ,4.3 - Foot amputation	0
978	2022-03-01 11:23:12	1	0	0	0	0	0	0	4.8 - Don't Know/Can't Say	99	99	99	99	99	99	99	1	2	2	4	5	1	1	1	4	4	1	4	1	1	1	1	1	1	2	5.3	48	1	1	2022-10-22 08:08:28	1	0	0	1	1	0	0	4.1 - Loss of vision/cataract, 4.2 - ಮೂತ್ರಪಿಂಡ ರೋಗ,4.3 - Foot amputation	0
979	2022-03-01 11:34:37	1	0	0	0	0	0	0	4.8 - Don't Know/Can't Say	99	99	99	99	99	99	99	1	2	2	4	5	1	1	1	4	4	1	4	1	1	2	2	1	3	1	5.1	43.3	1	4	2022-10-08 12:42:01	1	0	1	1	1	1	1	4.1 - Loss of vision/cataract,4.3 - Foot amputation, 4.4 - Heart Failure/Stroke, 4.5 - Poor wound healing	99
980	2022-03-01 11:36:48	1	0	0	0	0	0	0	4.8 - Don't Know/Can't Say	99	99	99	99	99	99	99	1	2	2	2	1	1	1	1	4	4	1	4	1	1	2	2	1	3	1	5.4	64.4	1	4	2022-09-23 13:23:55	1	0	0	1	1	0	0	4.1 - Loss of vision/cataract, 4.2 - ಮೂತ್ರಪಿಂಡ ರೋಗ,4.3 - Foot amputation, 4.5 - Poor wound healing, 4.6 - Nerve damage, 4.7 -Gum disease	99
981	2022-03-01 12:57:17	1	0	1	1	1	1	1	4.1 - Loss of vision/cataract, 4.2 - Kidney disease,4.3 - Foot amputation, 4.4 - Heart Failure/Stroke, 4.5 - Poor wound healing, 4.6 - Nerve damage, 4.7 -Gum disease	1	1	1	1	1	1	1	1	2	1	3	1	1	1	1	2	4	1	3	1	1	1	1	2	3	2	158	55.2	1	5	2022-10-19 11:10:15	1	1	1	1	1	1	1	4.1 - Loss of vision/cataract, 4.2 - ಮೂತ್ರಪಿಂಡ ರೋಗ,4.3 - Foot amputation, 4.4 - Heart Failure/Stroke, 4.5 - Poor wound healing, 4.6 - Nerve damage, 4.7 -Gum disease	1
982	2022-03-01 13:13:01	1	0	1	1	1	1	1	4.1 - Loss of vision/cataract, 4.2 - Kidney disease,4.3 - Foot amputation, 4.4 - Heart Failure/Stroke, 4.5 - Poor wound healing, 4.6 - Nerve damage, 4.7 -Gum disease	1	1	1	1	1	99	99	3	2	4	2	2	1	1	1	1	1	1	2	1	1	1	1	3	1	2	152	56	0	2	2022-09-21 18:02:32	1	1	1	1	1	1	1	4.1 - Loss of vision/cataract, 4.2 - ಮೂತ್ರಪಿಂಡ ರೋಗ,4.3 - Foot amputation, 4.4 - Heart Failure/Stroke, 4.5 - Poor wound healing, 4.6 - Nerve damage, 4.7 -Gum disease	1
983	2022-03-01 13:23:01	1	0	0	0	1	0	0	4.8 - Don't Know/Can't Say	1	99	1	99	99	99	99	1	1	1	1	1	1	1	0	2	2	1	2	2	1	1	1	3	1	2	150.1	50.5	1	1	2022-09-23 20:18:36	1	0	1	1	0	1	1	4.1 - Loss of vision/cataract, 4.2 - ಮೂತ್ರಪಿಂಡ ರೋಗ,4.3 - Foot amputation	0
984	2022-03-01 13:39:13	1	0	0	0	1	0	0	4.8 - Don't Know/Can't Say	1	1	1	1	0	0	99	2	1	3	1	2	0	1	1	4	4	2	4	2	1	2	1	3	1	2	140.5	51.8	1	1	2022-09-29 15:07:17	1	0	1	0	1	0	1	4.1 - Loss of vision/cataract, 4.8 - Don't Know/Can't Say	1
985	2022-03-01 13:45:31	1	0	0	0	1	0	0	4.8 - Don't Know/Can't Say	1	0	1	0	99	99	99	1	1	1	2	1	0	2	0	2	2	1	2	2	1	1	1	3	1	2	140.9	42.4	1	4	2022-09-23 20:24:52	1	1	1	0	1	1	0	4.1 - Loss of vision/cataract, 4.2 - ಮೂತ್ರಪಿಂಡ ರೋಗ,4.3 - Foot amputation	1
986	2022-03-01 13:57:36	1	0	0	0	1	0	0	4.8 - Don't Know/Can't Say	1	99	99	99	99	99	99	1	1	1	1	2	1	2	1	2	4	2	2	2	1	1	1	3	1	2	150.3	66	1	1	2022-09-29 15:22:19	1	1	0	1	0	1	1	4.1 - Loss of vision/cataract, 4.8 - Don't Know/Can't Say	99
987	2022-03-01 14:05:14	1	0	0	0	1	0	0	4.8 - Don't Know/Can't Say	1	1	1	1	1	1	1	1	1	1	1	1	1	1	1	2	4	2	1	2	1	1	1	3	2	2	140.9	50.6	1	1	2022-09-23 20:29:36	1	0	1	1	0	1	0	4.1 - Loss of vision/cataract, 4.2 - ಮೂತ್ರಪಿಂಡ ರೋಗ,4.3 - Foot amputation	0
988	2022-03-01 14:05:14	1	0	0	0	1	0	0	4.8 - Don't Know/Can't Say	1	1	1	1	1	1	1	1	1	1	1	1	1	1	1	2	4	2	1	2	1	1	1	3	2	2	140.9	50.6	1	1	2022-09-26 11:46:16	1	0	0	1	1	0	1	4.1 - Loss of vision/cataract, 4.2 - ಮೂತ್ರಪಿಂಡ ರೋಗ, 4.4 - Heart Failure/Stroke, 4.6 - Nerve damage	1
989	2022-03-01 14:30:45	0	1	1	0	1	0	1	4.1 - Loss of vision/cataract, 4.2 - Kidney disease,4.3 - Foot amputation, 4.4 - Heart Failure/Stroke, 4.5 - Poor wound healing, 4.6 - Nerve damage, 4.7 -Gum disease	1	1	1	1	1	1	0	2	2	2	2	3	1	3	0	3	1	3	2	1	2	1	2	1	3	2	1.6	60	0	4	2022-10-15 18:51:52	1	1	1	1	1	1	1	4.1 - Loss of vision/cataract,4.3 - Foot amputation, 4.4 - Heart Failure/Stroke, 4.5 - Poor wound healing, 4.6 - Nerve damage, 4.7 -Gum disease	0
990	2022-03-01 14:34:39	0	1	1	0	1	0	1	4.1 - Loss of vision/cataract, 4.2 - Kidney disease,4.3 - Foot amputation, 4.4 - Heart Failure/Stroke, 4.5 - Poor wound healing, 4.6 - Nerve damage, 4.7 -Gum disease	1	1	1	1	1	1	0	2	1	3	2	3	1	2	1	3	1	3	2	1	2	1	1	1	3	1	1.68	65	0	4	2022-10-15 18:30:45	1	0	1	1	0	1	1	4.1 - Loss of vision/cataract, 4.2 - ಮೂತ್ರಪಿಂಡ ರೋಗ, 4.5 - Poor wound healing, 4.6 - Nerve damage, 4.7 -Gum disease, 4.8 - Don't Know/Can't Say	0
991	2022-03-01 15:09:17	1	0	0	0	0	0	0	4.8 - Don't Know/Can't Say	1	1	1	1	1	1	1	1	1	1	1	1	1	1	1	4	4	2	1	2	1	1	1	3	3	1	150.5	55.6	1	1	2022-09-26 18:33:14	0	0	0	1	0	1	0	4.1 - Loss of vision/cataract, 4.8 - Don't Know/Can't Say	0
992	2022-03-01 15:16:36	0	0	1	0	1	0	1	4.1 - Loss of vision/cataract, 4.2 - Kidney disease,4.3 - Foot amputation, 4.4 - Heart Failure/Stroke, 4.5 - Poor wound healing, 4.6 - Nerve damage, 4.7 -Gum disease	1	1	0	0	0	1	0	2	3	4	3	1	0	2	0	1	3	1	2	1	1	2	1	3	1	1	170	74	0	2	2022-10-15 18:44:47	1	0	1	1	1	1	1	4.1 - Loss of vision/cataract,4.3 - Foot amputation, 4.5 - Poor wound healing, 4.6 - Nerve damage, 4.7 -Gum disease	0
993	2022-03-03 19:45:50	0	0	1	0	1	0	1	4.1 - Loss of vision/cataract, 4.2 - Kidney disease,4.3 - Foot amputation, 4.4 - Heart Failure/Stroke, 4.5 - Poor wound healing, 4.6 - Nerve damage, 4.7 -Gum disease	0	1	0	1	1	1	0	3	3	3	3	3	1	2	0	2	3	1	2	1	2	1	2	3	1	1	175	58	1	2	2022-10-15 18:44:47	1	0	1	1	1	1	1	4.1 - Loss of vision/cataract,4.3 - Foot amputation, 4.5 - Poor wound healing, 4.6 - Nerve damage, 4.7 -Gum disease	0
994	2022-03-01 15:24:22	1	0	0	0	0	0	0	4.8 - Don't Know/Can't Say	1	1	1	1	1	1	1	1	1	1	1	1	0	2	1	4	4	2	3	3	1	1	1	3	3	2	140.5	55.9	1	3	2022-09-23 20:36:15	1	0	1	1	0	0	1	4.1 - Loss of vision/cataract, 4.2 - ಮೂತ್ರಪಿಂಡ ರೋಗ,4.3 - Foot amputation	0
995	2022-03-01 15:24:22	1	0	0	0	0	0	0	4.8 - Don't Know/Can't Say	1	1	1	1	1	1	1	1	1	1	1	1	0	2	1	4	4	2	3	3	1	1	1	3	3	2	140.5	55.9	1	3	2022-09-26 11:56:12	1	0	1	1	1	1	0	4.1 - Loss of vision/cataract, 4.2 - ಮೂತ್ರಪಿಂಡ ರೋಗ,4.3 - Foot amputation, 4.4 - Heart Failure/Stroke	1
996	2022-03-01 15:29:53	1	0	0	0	0	0	0	4.8 - Don't Know/Can't Say	99	1	99	1	99	1	99	1	1	1	2	1	0	1	1	4	4	2	1	2	1	1	1	3	3	2	150.5	61.4	1	2	2022-09-26 18:43:01	1	1	1	1	0	1	1	4.3 - Foot amputation, 4.6 - Nerve damage, 4.8 - Don't Know/Can't Say	1
997	2022-03-01 15:32:37	1	0	0	0	1	0	0	4.8 - Don't Know/Can't Say	1	1	1	1	1	1	1	1	1	1	1	1	1	1	1	4	4	2	1	2	1	1	1	3	3	2	150.4	65.6	1	1	2022-09-26 18:48:11	0	0	1	1	1	1	1	4.2 - ಮೂತ್ರಪಿಂಡ ರೋಗ, 4.8 - Don't Know/Can't Say	0
998	2022-03-01 15:36:02	1	0	1	0	1	0	0	4.8 - Don't Know/Can't Say	1	99	1	99	99	1	99	1	1	2	2	1	0	1	1	4	4	2	1	2	1	1	1	3	2	2	140.9	75.8	1	2	2022-09-26 18:45:17	1	0	1	1	1	1	1	4.1 - Loss of vision/cataract, 4.7 -Gum disease	1
999	2022-03-01 15:43:13	1	0	0	0	0	0	0	4.8 - Don't Know/Can't Say	99	99	1	1	1	1	99	1	1	1	2	2	1	1	1	4	2	1	2	2	1	1	1	3	1	2	150.1	40	1	3	2022-09-24 12:56:09	1	0	1	1	0	0	0	4.1 - Loss of vision/cataract, 4.2 - ಮೂತ್ರಪಿಂಡ ರೋಗ,4.3 - Foot amputation, 4.6 - Nerve damage	0
1000	2022-03-01 15:50:41	0	0	1	1	0	1	0	4.1 - Loss of vision/cataract, 4.2 - Kidney disease,4.3 - Foot amputation, 4.4 - Heart Failure/Stroke, 4.5 - Poor wound healing, 4.6 - Nerve damage, 4.7 -Gum disease	0	1	1	1	1	0	1	3	4	3	1	3	1	2	1	2	1	1	2	2	1	2	1	3	1	1	167	62	0	2	2022-10-15 18:28:05	1	0	1	1	1	1	1	4.1 - Loss of vision/cataract, 4.2 - ಮೂತ್ರಪಿಂಡ ರೋಗ,4.3 - Foot amputation, 4.5 - Poor wound healing, 4.6 - Nerve damage	0
1001	2022-03-01 15:55:57	1	1	1	1	1	0	1	4.1 - Loss of vision/cataract, 4.2 - Kidney disease,4.3 - Foot amputation, 4.4 - Heart Failure/Stroke, 4.5 - Poor wound healing, 4.6 - Nerve damage, 4.7 -Gum disease	0	1	0	1	0	1	0	2	4	2	2	3	0	2	1	3	2	1	2	1	2	1	2	3	1	1	161	60	0	4	2022-10-15 19:05:52	1	1	1	1	1	1	1	4.3 - Foot amputation, 4.5 - Poor wound healing, 4.6 - Nerve damage, 4.7 -Gum disease	0
1002	2022-03-01 16:12:07	0	0	1	0	1	0	1	4.1 - Loss of vision/cataract, 4.2 - Kidney disease,4.3 - Foot amputation, 4.4 - Heart Failure/Stroke, 4.5 - Poor wound healing, 4.6 - Nerve damage, 4.7 -Gum disease	1	0	1	0	0	1	0	2	3	3	1	1	0	3	0	1	1	1	2	1	2	1	1	3	1	1	155	63	1	2	2022-10-15 19:08:27	1	1	1	1	1	1	1	4.1 - Loss of vision/cataract,4.3 - Foot amputation, 4.5 - Poor wound healing, 4.6 - Nerve damage, 4.7 -Gum disease	0
1003	2022-03-02 09:33:41	1	0	0	0	1	0	0	4.8 - Don't Know/Can't Say	99	99	1	1	1	99	99	1	2	1	1	1	1	1	1	2	2	1	1	2	1	1	1	3	1	1	150.1	47.7	1	3	2022-09-26 18:38:09	1	0	1	0	0	0	1	4.3 - Foot amputation	1
1004	2022-03-02 10:24:27	1	1	1	0	1	0	0	4.8 - Don't Know/Can't Say	1	1	1	1	1	1	1	1	1	1	1	2	1	1	1	4	4	1	1	2	1	1	1	3	3	2	140.11	80.5	1	4	2022-09-29 15:34:10	1	1	1	0	1	1	0	4.1 - Loss of vision/cataract, 4.2 - ಮೂತ್ರಪಿಂಡ ರೋಗ,4.3 - Foot amputation, 4.4 - Heart Failure/Stroke, 4.5 - Poor wound healing, 4.6 - Nerve damage, 4.7 -Gum disease, 4.8 - Don't Know/Can't Say	0
1005	2022-03-02 10:28:59	1	0	0	0	0	0	0	4.8 - Don't Know/Can't Say	99	99	99	1	1	99	99	1	2	1	1	1	1	1	1	4	4	1	1	2	1	1	1	3	1	2	150.2	47.6	1	3	2022-09-29 16:45:35	1	1	1	0	1	0	1	4.1 - Loss of vision/cataract, 4.2 - ಮೂತ್ರಪಿಂಡ ರೋಗ,4.3 - Foot amputation, 4.4 - Heart Failure/Stroke, 4.5 - Poor wound healing, 4.6 - Nerve damage, 4.7 -Gum disease	1
1006	2022-03-02 10:30:57	1	0	0	0	1	0	0	4.8 - Don't Know/Can't Say	1	1	1	1	1	1	1	1	1	1	1	1	1	1	1	2	2	1	2	2	1	1	1	3	1	2	140.11	45.5	1	3	2022-10-22 08:37:55	1	0	0	1	1	0	1	4.1 - Loss of vision/cataract, 4.2 - ಮೂತ್ರಪಿಂಡ ರೋಗ, 4.4 - Heart Failure/Stroke	1
1007	2022-03-02 10:34:40	1	0	0	0	1	0	0	4.8 - Don't Know/Can't Say	1	99	99	1	1	99	99	1	1	1	1	1	1	1	1	2	2	1	1	2	1	1	1	3	1	2	150.6	65.6	1	1	2022-09-26 18:50:16	1	1	0	0	0	0	0	4.3 - Foot amputation, 4.6 - Nerve damage	0
1008	2022-03-02 10:36:16	1	0	0	0	1	0	0	4.8 - Don't Know/Can't Say	1	1	1	1	1	1	1	1	1	1	1	1	1	1	1	2	3	1	3	2	1	1	1	3	1	2	150.1	45.5	1	3	2022-09-26 18:40:48	1	0	1	0	0	0	1	4.1 - Loss of vision/cataract	1
1009	2022-03-02 17:25:34	1	0	1	0	1	1	0	4.6 - Nerve damage	1	99	1	0	0	1	1	1	2	1	1	1	1	1	1	2	3	2	1	1	2	3	2	2	1	1	5.6	54	1	1	2022-09-24 19:52:27	1	0	1	1	1	0	0	4.1 - Loss of vision/cataract, 4.2 - ಮೂತ್ರಪಿಂಡ ರೋಗ,4.3 - Foot amputation, 4.5 - Poor wound healing, 4.6 - Nerve damage	0
1010	2022-03-02 17:31:31	1	0	1	0	1	0	1	4.6 - Nerve damage, 4.7 -Gum disease	1	0	1	99	1	0	1	1	1	1	2	1	1	1	0	2	2	1	1	2	1	2	3	3	2	1	5.11	85	1	1	2022-09-24 20:03:47	1	0	1	1	1	0	0	4.1 - Loss of vision/cataract,4.3 - Foot amputation, 4.5 - Poor wound healing, 4.6 - Nerve damage	0
1011	2022-03-02 17:34:21	1	1	0	0	1	0	1	4.6 - Nerve damage	99	1	1	99	1	1	1	1	1	2	1	1	1	1	0	2	3	2	1	3	2	3	2	2	2	1	5.6	63	1	1	2022-09-26 11:49:36	1	0	0	1	1	0	0	4.1 - Loss of vision/cataract, 4.2 - ಮೂತ್ರಪಿಂಡ ರೋಗ,4.3 - Foot amputation, 4.6 - Nerve damage	0
1012	2022-03-02 17:36:35	1	1	0	1	0	1	1	4.6 - Nerve damage	1	0	1	99	0	1	0	1	1	1	2	1	1	2	1	2	1	1	2	2	1	3	3	3	3	1	5.4	60	1	1	2022-09-30 18:57:10	1	0	1	1	1	0	0	4.1 - Loss of vision/cataract, 4.2 - ಮೂತ್ರಪಿಂಡ ರೋಗ,4.3 - Foot amputation, 4.5 - Poor wound healing, 4.6 - Nerve damage, 4.7 -Gum disease	0
1013	2022-03-02 21:19:05	1	1	1	0	1	0	1	4.4 - Heart Failure/Stroke, 4.7 -Gum disease	0	1	0	1	0	1	0	2	1	3	3	4	1	1	1	2	3	1	3	1	2	1	1	1	2	1	150	60	1	3	2022-09-30 10:42:53	1	1	1	0	1	1	1	4.1 - Loss of vision/cataract, 4.4 - Heart Failure/Stroke, 4.6 - Nerve damage	0
1014	2022-03-02 21:22:01	1	1	1	0	1	0	1	4.4 - Heart Failure/Stroke, 4.5 - Poor wound healing	0	1	0	0	0	1	0	2	4	2	3	4	1	2	1	1	3	1	1	1	2	1	1	1	2	1	157	48	1	2	2022-10-13 20:23:08	1	1	1	0	1	1	1	4.1 - Loss of vision/cataract, 4.4 - Heart Failure/Stroke, 4.5 - Poor wound healing, 4.6 - Nerve damage	0
1015	2022-03-03 15:12:45	1	0	1	1	1	1	1	4.1 - Loss of vision/cataract, 4.2 - Kidney disease,4.3 - Foot amputation, 4.4 - Heart Failure/Stroke, 4.5 - Poor wound healing, 4.6 - Nerve damage, 4.7 -Gum disease	1	1	1	1	1	1	1	1	1	2	1	1	1	1	1	3	3	3	1	1	1	1	1	1	2	2	150	63	1	1	2022-10-07 19:42:09	1	0	0	1	0	1	0	4.1 - Loss of vision/cataract, 4.2 - ಮೂತ್ರಪಿಂಡ ರೋಗ,4.3 - Foot amputation, 4.4 - Heart Failure/Stroke	0
1016	2022-03-03 15:27:50	1	0	1	1	1	1	1	4.1 - Loss of vision/cataract, 4.2 - Kidney disease,4.3 - Foot amputation, 4.4 - Heart Failure/Stroke, 4.5 - Poor wound healing, 4.6 - Nerve damage, 4.7 -Gum disease	1	1	1	1	1	1	1	2	2	2	2	2	1	2	1	3	3	3	2	1	1	1	1	1	1	2	140.6	52.5	1	4	2022-10-11 19:17:15	1	0	1	0	1	1	0	4.1 - Loss of vision/cataract, 4.2 - ಮೂತ್ರಪಿಂಡ ರೋಗ,4.3 - Foot amputation, 4.4 - Heart Failure/Stroke	0
1017	2022-03-03 15:27:50	1	0	1	1	1	1	1	4.1 - Loss of vision/cataract, 4.2 - Kidney disease,4.3 - Foot amputation, 4.4 - Heart Failure/Stroke, 4.5 - Poor wound healing, 4.6 - Nerve damage, 4.7 -Gum disease	1	1	1	1	1	1	1	2	2	2	2	2	1	2	1	3	3	3	2	1	1	1	1	1	1	2	140.6	52.5	1	4	2022-10-17 12:09:11	1	0	1	0	0	1	1	4.1 - Loss of vision/cataract, 4.2 - ಮೂತ್ರಪಿಂಡ ರೋಗ,4.3 - Foot amputation, 4.4 - Heart Failure/Stroke	1
1018	2022-03-03 15:27:50	1	0	1	1	1	1	1	4.1 - Loss of vision/cataract, 4.2 - Kidney disease,4.3 - Foot amputation, 4.4 - Heart Failure/Stroke, 4.5 - Poor wound healing, 4.6 - Nerve damage, 4.7 -Gum disease	1	1	1	1	1	1	1	2	2	2	2	2	1	2	1	3	3	3	2	1	1	1	1	1	1	2	140.6	52.5	1	4	2022-10-22 08:59:41	1	0	1	0	1	0	1	4.1 - Loss of vision/cataract, 4.2 - ಮೂತ್ರಪಿಂಡ ರೋಗ, 4.4 - Heart Failure/Stroke	1
1019	2022-03-03 15:32:59	1	0	1	1	1	1	1	4.1 - Loss of vision/cataract, 4.2 - Kidney disease,4.3 - Foot amputation, 4.4 - Heart Failure/Stroke, 4.5 - Poor wound healing, 4.6 - Nerve damage, 4.7 -Gum disease	1	1	1	1	1	1	1	2	2	2	2	2	1	2	1	3	3	3	1	1	1	1	1	1	2	2	140.6	60.4	1	1	2022-10-11 19:06:19	1	0	1	0	1	0	1	4.1 - Loss of vision/cataract, 4.2 - ಮೂತ್ರಪಿಂಡ ರೋಗ,4.3 - Foot amputation, 4.4 - Heart Failure/Stroke, 4.5 - Poor wound healing	1
1020	2022-03-03 15:37:36	1	0	1	1	1	1	1	4.1 - Loss of vision/cataract, 4.2 - Kidney disease,4.3 - Foot amputation, 4.4 - Heart Failure/Stroke, 4.5 - Poor wound healing, 4.6 - Nerve damage, 4.7 -Gum disease	1	1	1	1	1	1	1	2	2	2	1	2	1	1	1	3	3	3	1	1	1	1	1	1	1	2	150	50.2	1	4	2022-10-19 17:22:15	1	1	0	1	0	0	1	4.1 - Loss of vision/cataract,4.3 - Foot amputation, 4.4 - Heart Failure/Stroke	0
1021	2022-03-03 15:37:36	1	0	1	1	1	1	1	4.1 - Loss of vision/cataract, 4.2 - Kidney disease,4.3 - Foot amputation, 4.4 - Heart Failure/Stroke, 4.5 - Poor wound healing, 4.6 - Nerve damage, 4.7 -Gum disease	1	1	1	1	1	1	1	2	2	2	1	2	1	1	1	3	3	3	1	1	1	1	1	1	1	2	150	50.2	1	4	2022-10-20 16:07:20	1	1	0	0	1	0	0	4.1 - Loss of vision/cataract, 4.4 - Heart Failure/Stroke, 4.5 - Poor wound healing	0
1022	2022-03-03 15:47:35	1	1	1	1	1	1	1	4.1 - Loss of vision/cataract, 4.2 - Kidney disease,4.3 - Foot amputation, 4.4 - Heart Failure/Stroke, 4.5 - Poor wound healing, 4.6 - Nerve damage, 4.7 -Gum disease	1	1	1	1	1	1	1	1	2	2	1	1	1	1	1	3	3	3	1	1	1	1	1	1	2	2	150	58.1	1	4	2022-10-07 19:53:51	1	1	0	1	1	0	1	4.1 - Loss of vision/cataract, 4.2 - ಮೂತ್ರಪಿಂಡ ರೋಗ,4.3 - Foot amputation, 4.4 - Heart Failure/Stroke	0
1023	2022-03-03 16:49:06	1	0	1	1	1	1	1	4.1 - Loss of vision/cataract, 4.2 - Kidney disease,4.3 - Foot amputation, 4.4 - Heart Failure/Stroke, 4.5 - Poor wound healing, 4.6 - Nerve damage, 4.7 -Gum disease, 4.8 - Don't Know/Can't Say	1	1	1	1	1	1	1	2	2	1	2	2	1	1	1	3	3	3	1	1	1	1	1	1	2	2	140	63	1	4	2022-10-07 18:01:43	1	0	1	0	1	1	0	4.1 - Loss of vision/cataract,4.3 - Foot amputation, 4.4 - Heart Failure/Stroke	0
1024	2022-03-03 16:52:02	1	0	1	1	1	1	1	4.1 - Loss of vision/cataract, 4.2 - Kidney disease,4.3 - Foot amputation, 4.4 - Heart Failure/Stroke, 4.5 - Poor wound healing, 4.6 - Nerve damage, 4.7 -Gum disease	1	1	1	1	1	1	1	2	1	2	2	2	1	2	1	3	3	3	1	1	1	1	1	1	2	2	150	62.8	1	4	2022-10-07 18:24:27	1	0	1	1	0	1	0	4.1 - Loss of vision/cataract, 4.2 - ಮೂತ್ರಪಿಂಡ ರೋಗ,4.3 - Foot amputation, 4.7 -Gum disease	0
1025	2022-03-03 17:08:03	1	0	1	1	1	1	1	4.1 - Loss of vision/cataract, 4.2 - Kidney disease,4.3 - Foot amputation, 4.4 - Heart Failure/Stroke, 4.5 - Poor wound healing, 4.6 - Nerve damage, 4.7 -Gum disease, 4.8 - Don't Know/Can't Say	1	1	1	1	1	1	1	2	2	2	2	2	1	2	1	3	3	3	1	1	1	1	1	1	3	2	150	74.1	1	1	2022-10-25 13:40:57	1	1	1	0	1	0	1	4.1 - Loss of vision/cataract, 4.2 - ಮೂತ್ರಪಿಂಡ ರೋಗ, 4.4 - Heart Failure/Stroke, 4.5 - Poor wound healing	0
1026	2022-03-07 18:40:10	1	0	1	1	1	1	1	4.1 - Loss of vision/cataract, 4.2 - Kidney disease,4.3 - Foot amputation, 4.4 - Heart Failure/Stroke, 4.5 - Poor wound healing, 4.6 - Nerve damage, 4.7 -Gum disease	1	1	1	1	1	1	1	2	2	2	2	2	1	2	1	3	3	3	1	1	1	1	1	1	2	2	150	74.1	1	1	2022-10-25 13:40:57	1	1	1	0	1	0	1	4.1 - Loss of vision/cataract, 4.2 - ಮೂತ್ರಪಿಂಡ ರೋಗ, 4.4 - Heart Failure/Stroke, 4.5 - Poor wound healing	0
1027	2022-03-03 17:16:12	1	0	1	1	1	1	1	4.1 - Loss of vision/cataract, 4.2 - Kidney disease,4.3 - Foot amputation, 4.4 - Heart Failure/Stroke, 4.5 - Poor wound healing, 4.6 - Nerve damage, 4.7 -Gum disease	1	1	1	1	1	1	1	2	2	2	2	2	1	2	1	3	3	3	1	1	1	1	1	1	4	2	155	51	1	4	2022-10-11 18:59:42	1	0	1	0	1	1	0	4.1 - Loss of vision/cataract,4.3 - Foot amputation, 4.4 - Heart Failure/Stroke, 4.5 - Poor wound healing	0
1028	2022-03-03 17:20:19	1	0	1	1	1	1	1	4.1 - Loss of vision/cataract, 4.2 - Kidney disease,4.3 - Foot amputation, 4.4 - Heart Failure/Stroke, 4.5 - Poor wound healing, 4.6 - Nerve damage, 4.7 -Gum disease	1	1	1	1	1	1	1	2	2	2	2	2	1	1	1	3	3	3	1	1	1	1	1	1	1	2	140	48	1	4	2022-10-20 15:25:24	1	1	0	0	0	1	0	4.1 - Loss of vision/cataract, 4.4 - Heart Failure/Stroke, 4.5 - Poor wound healing	1
1029	2022-03-03 17:23:24	1	0	1	1	1	1	1	4.1 - Loss of vision/cataract, 4.2 - Kidney disease,4.3 - Foot amputation, 4.4 - Heart Failure/Stroke, 4.5 - Poor wound healing, 4.6 - Nerve damage, 4.7 -Gum disease	1	1	1	1	1	1	1	2	1	2	2	2	1	1	1	3	3	3	1	1	1	1	1	1	3	2	140	42	1	4	2022-10-26 09:08:35	1	0	1	0	1	0	1	4.1 - Loss of vision/cataract, 4.2 - ಮೂತ್ರಪಿಂಡ ರೋಗ, 4.4 - Heart Failure/Stroke, 4.5 - Poor wound healing	0
1030	2022-03-03 17:35:28	1	0	1	1	1	1	1	4.1 - Loss of vision/cataract, 4.2 - Kidney disease,4.3 - Foot amputation, 4.4 - Heart Failure/Stroke, 4.5 - Poor wound healing, 4.6 - Nerve damage, 4.7 -Gum disease	1	1	1	1	1	1	1	2	2	2	2	2	1	2	1	3	3	3	1	1	1	1	1	1	3	2	150	45	1	4	2022-10-11 18:53:45	1	0	1	0	1	1	1	4.1 - Loss of vision/cataract, 4.2 - ಮೂತ್ರಪಿಂಡ ರೋಗ,4.3 - Foot amputation, 4.5 - Poor wound healing	0
1031	2022-03-03 17:39:29	1	0	1	1	1	1	1	4.1 - Loss of vision/cataract, 4.2 - Kidney disease,4.3 - Foot amputation, 4.4 - Heart Failure/Stroke, 4.5 - Poor wound healing, 4.6 - Nerve damage, 4.7 -Gum disease	0	0	0	0	0	0	0	2	2	2	2	2	1	2	1	3	3	3	1	1	1	1	1	1	3	1	162	98.4	1	1	2022-10-20 07:22:59	1	0	0	0	1	0	1	4.1 - Loss of vision/cataract, 4.4 - Heart Failure/Stroke, 4.7 -Gum disease	0
1032	2022-03-03 17:47:54	1	0	1	1	1	1	1	4.1 - Loss of vision/cataract, 4.2 - Kidney disease,4.3 - Foot amputation, 4.4 - Heart Failure/Stroke, 4.5 - Poor wound healing, 4.6 - Nerve damage, 4.7 -Gum disease	1	1	1	1	1	1	1	2	2	2	2	2	1	2	1	3	3	3	1	1	1	1	1	1	3	2	144	34.9	1	4	2022-10-19 16:16:35	1	0	1	0	1	0	0	4.1 - Loss of vision/cataract,4.3 - Foot amputation, 4.4 - Heart Failure/Stroke, 4.5 - Poor wound healing	0
1033	2022-03-03 17:47:54	1	0	1	1	1	1	1	4.1 - Loss of vision/cataract, 4.2 - Kidney disease,4.3 - Foot amputation, 4.4 - Heart Failure/Stroke, 4.5 - Poor wound healing, 4.6 - Nerve damage, 4.7 -Gum disease	1	1	1	1	1	1	1	2	2	2	2	2	1	2	1	3	3	3	1	1	1	1	1	1	3	2	144	34.9	1	4	2022-10-25 13:50:08	1	0	0	1	0	1	1	4.1 - Loss of vision/cataract, 4.2 - ಮೂತ್ರಪಿಂಡ ರೋಗ,4.3 - Foot amputation, 4.4 - Heart Failure/Stroke	1
1034	2022-03-03 17:52:14	1	0	1	1	1	1	1	4.1 - Loss of vision/cataract, 4.2 - Kidney disease,4.3 - Foot amputation, 4.4 - Heart Failure/Stroke, 4.5 - Poor wound healing, 4.6 - Nerve damage, 4.7 -Gum disease	1	1	1	1	1	1	1	2	1	1	1	1	1	2	1	3	3	3	1	1	1	1	1	1	3	2	140	49	1	4	2022-10-20 07:18:43	1	1	0	1	0	0	1	4.1 - Loss of vision/cataract, 4.2 - ಮೂತ್ರಪಿಂಡ ರೋಗ, 4.4 - Heart Failure/Stroke	1
1035	2022-03-03 17:57:34	1	0	1	1	1	1	1	4.1 - Loss of vision/cataract, 4.2 - Kidney disease,4.3 - Foot amputation, 4.4 - Heart Failure/Stroke, 4.5 - Poor wound healing, 4.6 - Nerve damage, 4.7 -Gum disease	1	1	1	1	1	1	1	2	2	2	2	2	1	2	1	3	3	3	1	1	1	1	1	1	3	1	160	85.2	1	1	2022-10-20 15:22:09	1	1	0	0	1	0	0	4.1 - Loss of vision/cataract,4.3 - Foot amputation, 4.4 - Heart Failure/Stroke, 4.5 - Poor wound healing	1
1036	2022-03-03 18:02:41	1	0	1	1	1	1	1	4.1 - Loss of vision/cataract, 4.2 - Kidney disease,4.3 - Foot amputation, 4.4 - Heart Failure/Stroke, 4.5 - Poor wound healing, 4.6 - Nerve damage, 4.7 -Gum disease	1	1	1	1	1	1	1	2	2	2	1	2	1	2	1	3	3	3	1	1	1	1	1	1	1	2	150	55	1	4	2022-10-07 19:36:24	1	0	0	1	1	1	0	4.1 - Loss of vision/cataract, 4.2 - ಮೂತ್ರಪಿಂಡ ರೋಗ,4.3 - Foot amputation, 4.5 - Poor wound healing	0
1037	2022-03-03 18:18:26	1	0	1	1	1	1	1	4.1 - Loss of vision/cataract, 4.2 - Kidney disease,4.3 - Foot amputation, 4.4 - Heart Failure/Stroke, 4.5 - Poor wound healing, 4.6 - Nerve damage, 4.7 -Gum disease	1	1	1	1	1	1	1	2	2	2	1	2	1	1	1	3	3	3	1	1	1	1	1	1	4	2	150	60.2	1	4	2022-10-20 07:44:19	1	0	1	0	1	0	0	4.1 - Loss of vision/cataract, 4.4 - Heart Failure/Stroke, 4.6 - Nerve damage	1
1038	2022-03-03 18:22:06	1	0	1	1	1	1	1	4.1 - Loss of vision/cataract, 4.2 - Kidney disease,4.3 - Foot amputation, 4.4 - Heart Failure/Stroke, 4.5 - Poor wound healing, 4.6 - Nerve damage, 4.7 -Gum disease	1	1	1	1	1	1	1	2	2	1	2	1	1	1	1	3	3	3	1	1	1	1	1	1	1	2	150	48	1	1	2022-10-20 07:52:20	1	1	1	0	1	0	1	4.1 - Loss of vision/cataract, 4.4 - Heart Failure/Stroke, 4.5 - Poor wound healing, 4.8 - Don't Know/Can't Say	0
1039	2022-03-03 18:25:57	1	0	1	1	1	1	1	4.1 - Loss of vision/cataract, 4.2 - Kidney disease,4.3 - Foot amputation, 4.4 - Heart Failure/Stroke, 4.5 - Poor wound healing, 4.6 - Nerve damage, 4.7 -Gum disease	1	1	1	1	1	1	1	2	2	2	2	2	1	2	1	3	3	3	1	1	1	1	1	1	2	1	150.8	78	1	1	2022-10-11 19:11:55	1	1	1	0	1	0	1	4.1 - Loss of vision/cataract, 4.2 - ಮೂತ್ರಪಿಂಡ ರೋಗ,4.3 - Foot amputation, 4.4 - Heart Failure/Stroke	0
1040	2022-03-03 18:56:10	1	0	1	1	1	1	1	4.1 - Loss of vision/cataract, 4.2 - Kidney disease,4.3 - Foot amputation, 4.4 - Heart Failure/Stroke, 4.5 - Poor wound healing, 4.6 - Nerve damage, 4.7 -Gum disease	1	1	1	1	1	1	1	2	2	2	2	3	1	1	1	3	3	3	1	1	1	1	1	1	1	2	140	46.2	1	4	2022-10-07 19:48:24	1	1	1	1	0	1	1	4.1 - Loss of vision/cataract,4.3 - Foot amputation, 4.4 - Heart Failure/Stroke	0
1041	2022-03-03 18:58:54	1	0	1	1	1	1	1	4.1 - Loss of vision/cataract, 4.2 - Kidney disease,4.3 - Foot amputation, 4.4 - Heart Failure/Stroke, 4.5 - Poor wound healing, 4.6 - Nerve damage, 4.7 -Gum disease	1	1	1	1	1	1	1	2	2	2	2	2	1	2	1	3	3	3	1	1	1	1	1	1	2	1	150	57.3	1	4	2022-10-19 16:26:18	1	1	1	0	1	0	1	4.1 - Loss of vision/cataract, 4.4 - Heart Failure/Stroke, 4.5 - Poor wound healing	0
1042	2022-03-03 19:08:56	1	0	1	1	1	1	1	4.1 - Loss of vision/cataract, 4.2 - Kidney disease,4.3 - Foot amputation, 4.4 - Heart Failure/Stroke, 4.5 - Poor wound healing, 4.6 - Nerve damage, 4.7 -Gum disease, 4.8 - Don't Know/Can't Say	1	1	1	1	1	1	1	2	2	3	1	2	1	1	1	3	3	3	1	1	1	1	1	1	4	1	560	51.2	1	4	2022-10-07 19:59:49	1	1	1	0	1	1	0	4.1 - Loss of vision/cataract, 4.2 - ಮೂತ್ರಪಿಂಡ ರೋಗ, 4.4 - Heart Failure/Stroke	0
1043	2022-03-03 19:11:55	1	0	1	1	1	1	1	4.1 - Loss of vision/cataract, 4.2 - Kidney disease,4.3 - Foot amputation, 4.4 - Heart Failure/Stroke, 4.5 - Poor wound healing, 4.6 - Nerve damage, 4.7 -Gum disease	1	1	1	1	1	1	1	2	1	1	2	2	1	1	1	3	3	3	1	1	1	1	1	1	4	2	150	49.9	1	4	2022-10-11 19:22:20	1	1	1	0	1	1	0	4.1 - Loss of vision/cataract, 4.2 - ಮೂತ್ರಪಿಂಡ ರೋಗ,4.3 - Foot amputation, 4.5 - Poor wound healing	0
1044	2022-03-03 19:14:54	1	0	1	1	1	1	1	4.1 - Loss of vision/cataract, 4.2 - Kidney disease,4.3 - Foot amputation, 4.4 - Heart Failure/Stroke, 4.5 - Poor wound healing, 4.6 - Nerve damage, 4.7 -Gum disease	1	1	1	1	1	1	1	2	2	2	2	2	1	1	1	3	3	3	1	1	1	1	1	1	4	2	155	54.1	1	4	2022-10-19 16:09:01	1	0	0	1	1	1	0	4.1 - Loss of vision/cataract,4.3 - Foot amputation, 4.4 - Heart Failure/Stroke, 4.5 - Poor wound healing	0
1045	2022-03-03 20:43:26	1	0	1	1	1	1	1	4.1 - Loss of vision/cataract, 4.2 - Kidney disease,4.3 - Foot amputation, 4.4 - Heart Failure/Stroke, 4.5 - Poor wound healing, 4.6 - Nerve damage, 4.7 -Gum disease	1	1	1	1	1	1	1	2	2	2	2	2	1	2	1	3	3	3	1	1	1	1	1	1	2	2	150	60	1	4	2022-10-20 07:40:30	1	1	0	1	0	0	1	4.1 - Loss of vision/cataract, 4.4 - Heart Failure/Stroke, 4.5 - Poor wound healing	0
1046	2022-03-03 20:45:46	1	0	1	1	1	1	1	4.1 - Loss of vision/cataract, 4.2 - Kidney disease,4.3 - Foot amputation, 4.4 - Heart Failure/Stroke, 4.5 - Poor wound healing, 4.6 - Nerve damage, 4.7 -Gum disease	1	1	1	1	1	1	1	2	2	2	2	2	1	1	1	3	3	3	1	1	1	1	1	1	2	2	150	40.2	1	4	2022-10-07 18:14:11	1	0	1	0	1	1	0	4.1 - Loss of vision/cataract, 4.2 - ಮೂತ್ರಪಿಂಡ ರೋಗ,4.3 - Foot amputation, 4.4 - Heart Failure/Stroke	1
1047	2022-03-03 20:48:09	1	0	1	1	1	1	1	4.1 - Loss of vision/cataract, 4.2 - Kidney disease,4.3 - Foot amputation, 4.4 - Heart Failure/Stroke, 4.5 - Poor wound healing, 4.6 - Nerve damage, 4.7 -Gum disease, 4.8 - Don't Know/Can't Say	1	1	1	1	1	1	1	2	2	2	2	2	1	1	1	3	3	3	1	1	1	1	1	1	3	2	160	52	1	4	2022-10-20 15:56:09	1	1	0	0	1	0	0	4.1 - Loss of vision/cataract, 4.4 - Heart Failure/Stroke, 4.5 - Poor wound healing	99
[truncated: 37 more columns]
